# Supplementary material for: T cell receptor recognition of hybrid insulin peptides bound to HLA-DQ8
Source: Nat Commun. 2021 Aug 25;12:5110. doi: 10.1038/s41467-021-25404-x (PMC8387461; doi:10.1038/s41467-021-25404-x)
Supplement: Supplementary file 3 — Supplementary Data 1 [file 41467_2021_25404_MOESM3_ESM.xlsx]

## Sheet: Sheet 1 Peptides
Peptide	Peptide	Linear/Spliced	-10lgP	Mass	Length	ppm	m/z	RT	Area 9033 rep1 no ag	Fraction	Scan	Source File	#Feature	#Feature 9033 rep1 no ag	Accession	PTM	AScore	Found By
SKM(+15.99)LQKVVLPSYEEAL	SKMLQKVVLPSYEEAL	Linear	21	1849.99	16	1.7	617.67	52.44	170410	2	F2:14396	F120190614_PF_9033_WT__SPV-L3_p2.raw	1	1	Q13571	Oxidation (M)	M3:Oxidation (M):1000.00	PEAKS DB
LLLLLLLAA	LLLLLLLAA	Linear	21	951.673	9	-1.6	952.679	117.63	1000900	4	F4:35934	F120190614_PF_9033_WT__SPV-L3_p4.raw	1	1	P41273			PEAKS DB
DDITHPIPDLT	DDITHPIPDLT	Linear	21.01	1235.6	11	1.5	618.81	65.21	0	1	F1:17558	F120190614_PF_9033_WT__SPV-L3_p1.raw	0	0	P15313			PEAKS DB
GEAPKAAEAAAAPA	GEAPKAAEAAAAPA	Linear	21.02	1223.61	14	0.9	612.815	25.09	32275	6	F6:5242	F120190614_PF_9033_WT__SPV-L3_p6.raw	1	1	P80723			PEAKS DB
KEHGLKPVVG	KEHGLKPVVG	Linear	21.02	1062.62	10	0.7	532.317	21.54	16314	7	F7:3483	F120190614_PF_9033_WT__SPV-L3_p7.raw	1	1	P08582			PEAKS DB
DVFDKLSVIAEDSESGKQ	DVFDKLSVIAEDSESGKQ	Linear	21.03	1965.95	18	0.9	656.326	70.97	53861	2	F2:21786	F120190614_PF_9033_WT__SPV-L3_p2.raw	1	1	Q08334			PEAKS DB
RSYSDPPLK	RSYSDPPLK	Linear	21.03	1061.55	9	0.3	531.783	23.52	180700	6	F6:4592	F120190614_PF_9033_WT__SPV-L3_p6.raw	1	1	P52597			PEAKS DB
GGRKLTPQGQRDLDRIAGQVAAANKKH	GGRKLTPQGQRDLDRIAGQVAAANKKH	Linear	21.03	2884.59	27	1.2	577.925	32.19	377630	7	F7:7560	F120190614_PF_9033_WT__SPV-L3_p7.raw	1	1	P39019			PEAKS DB
APSRNGM(+15.99)VL	APSRNGMVL	Linear	21.03	959.486	9	1.4	480.751	25.13	252840	1	F1:3773	F120190614_PF_9033_WT__SPV-L3_p1.raw	1	1	P26373	Oxidation (M)	M7:Oxidation (M):1000.00	PEAKS DB
VVVPSGEE	VVVPSGEE	Linear	21.03	814.407	8	0.5	815.415	34.57	77922	6	F6:8893	F120190614_PF_9033_WT__SPV-L3_p6.raw	1	1	P01889:Q29836:Q31610:P30492:P30486:P04439:P13746:P30510:Q29865:Q07000:P04222:P30504:Q29960:P18465:P18463:P30490:P18464:P30498:P30466:P30443:P30455:P13747:P30461:P17693			PEAKS DB
VPEQTEYATIVFPSG	VPEQTEYATIVFPSG	Linear	21.04	1636.8	15	0.4	819.407	82.74	404410	2	F2:26381	F120190614_PF_9033_WT__SPV-L3_p2.raw	1	1	Q15116			PEAKS DB
RKEAESSPFVERLL	RKEAESSPFVERLL	Linear	21.05	1659.89	14	0.3	554.306	44.13	88807	3	F3:10195	F120190614_PF_9033_WT__SPV-L3_p3.raw	1	1	P14625			PEAKS DB
L(+27.99)EKGCS(+162.05)FLPDPY	LEKGCSFLPDPY	Linear	21.05	1557.69	12	7.8	779.859	78.6	523180	2	F2:24801	F120190614_PF_9033_WT__SPV-L3_p2.raw	1	1	P07602	Formylation; Hexose (NSY)	L1:Formylation:0.00;S6:Hexose (NSY):53.33	PEAKS PTM
NSEEFAAAM(+15.99)SKYD	NSEEFAAAMSKYD	cis-spliced peptide	21.06	1477.6	13	1.4	739.81	36.69	347880	7	F7:9440	F120190614_PF_9033_WT__SPV-L3_p7.raw	1	1	|denovo_32	Oxidation (M)	M9:Oxidation (M):1000.00	PEAKS DB
TAADTAAQIT(-18.01)	TAADTAAQIT	Linear	21.06	943.461	10	1.3	944.47	35.53	113150	6	F6:9229	F120190614_PF_9033_WT__SPV-L3_p6.raw	1	1	P01889:Q29836:P30492:Q31612:P30510:P10321:Q29865:Q07000:P04222:P30504:Q29960:P30499:P18465:P18463:P30490:P18464:P30498:P30466:P30461	Dehydration	T10:Dehydration:0.00	PEAKS PTM
RPADVSPTSPQPE	RPADVSPTSPQPE	Linear	21.07	1379.67	13	-0.5	690.841	26.66	90498	6	F6:5861	F120190614_PF_9033_WT__SPV-L3_p6.raw	1	1	P32927			PEAKS DB
KPPLPQEQATDPLVD	KPPLPQEQATDPLVD	Linear	21.07	1646.85	15	0.3	824.433	50	494470	1	F1:11532	F120190614_PF_9033_WT__SPV-L3_p1.raw	1	1	P24394			PEAKS DB
SPPSTAPGGSGAGEERMPP	SPPSTAPGGSGAGEERMPP	Linear	21.07	1780.8	19	0.6	891.41	31.99	841140	6	F6:8276	F120190614_PF_9033_WT__SPV-L3_p6.raw	1	1	P14784			PEAKS DB
VRFDSD(-18.01)AASQRM(+15.99)EPR	VRFDSDAASQRMEPR	Linear	21.08	1761.82	15	0.1	441.463	23.96	347030	7	F7:4365	F120190614_PF_9033_WT__SPV-L3_p7.raw	1	1	P04439:P13746:P30459:P10314:P01892:P10316:P01891	Dehydration; Oxidation (M)	D6:Dehydration:0.00;M12:Oxidation (M):1000.00	PEAKS PTM
KS(+79.97)QGK(+42.01)VLQATVV	KSQGKVLQATVV	Linear	21.09	1378.72	12	-0.4	690.368	83.88	42525	3	F3:25575	F120190614_PF_9033_WT__SPV-L3_p3.raw	1	1	P61604	Phosphorylation (STY); Acetylation (K)	S2:Phosphorylation (STY):47.82;K5:Acetylation (K):8.26	PEAKS PTM
Q(-17.03)QGRLDKLTVTS	QQGRLDKLTVTS	Linear	21.09	1327.71	12	2.2	664.864	42.13	186850	7	F7:11584	F120190614_PF_9033_WT__SPV-L3_p7.raw	1	1	P04233	Pyro-glu from Q	Q1:Pyro-glu from Q:1000.00	PEAKS PTM
KDYLALNED(+14.02)LRS(+162.05)W	KDYLALNEDLRSW	Linear	21.11	1797.88	13	6.1	600.304	63.43	369690	3	F3:17518	F120190614_PF_9033_WT__SPV-L3_p3.raw	1	1	P17693	Methylation(others); Hexose (NSY)	D9:Methylation(others):17.01;S12:Hexose (NSY):30.64	PEAKS PTM
KDYLALNEDLHAQP	KDYLALNEDLHAQP	trans-spliced peptide	21.12	1625.8	14	-1.3	542.942	58.47	68608	3	F3:15687	F120190614_PF_9033_WT__SPV-L3_p3.raw	1	1	|denovo_27			PEAKS DB
KLKEAETRAEFAE	KLKEAETRAEFAE	Linear	21.12	1520.78	13	-0.1	507.935	24.82	11663	7	F7:4735	F120190614_PF_9033_WT__SPV-L3_p7.raw	1	1	P67936:P06753:P09493			PEAKS DB
KTAFDEAIAELDTLN	KTAFDEAIAELDTLN	Linear	21.12	1649.81	15	1.5	825.916	91.99	170670	4	F4:26158	F120190614_PF_9033_WT__SPV-L3_p4.raw	1	1	P27348:P31946			PEAKS DB
GDEEFYVDLEKRETV	GDEEFYVDLEKRETV	trans-spliced peptide	21.13	1827.85	15	2.3	610.293	58.02	634880	2	F2:16603	F120190614_PF_9033_WT__SPV-L3_p2.raw	1	1	|denovo_17:|denovo_21			PEAKS DB
IYDIPTDLLPDIS	IYDIPTDLLPDIS	Linear	21.13	1473.76	13	1	737.888	108.47	492680	4	F4:32522	F120190614_PF_9033_WT__SPV-L3_p4.raw	1	1	Q9BT88			PEAKS DB
DLRSWTAVDTAAQIS	DLRSWTAVDTAAQIS	Linear	21.14	1632.81	15	2.4	817.415	73.84	127170	2	F2:22895	F120190614_PF_9033_WT__SPV-L3_p2.raw	1	1	P13747			PEAKS DB
GPKGGSGSGPTIEE	GPKGGSGSGPTIEE	Linear	21.14	1271.6	14	-0.7	636.807	24.11	112680	6	F6:4888	F120190614_PF_9033_WT__SPV-L3_p6.raw	1	1	P0DMV9:P0DMV8			PEAKS DB
VPNQKRLTL	VPNQKRLTL	Linear	21.14	1067.65	9	0.3	534.83	27.15	53913	1	F1:4123	F120190614_PF_9033_WT__SPV-L3_p1.raw	1	1	O60488			PEAKS DB
E(+27.99)AEAPVED(+21.98)GSQPPPPEPKGDATPEGEK	EAEAPVEDGSQPPPPEPKGDATPEGEK	Linear	21.15	2807.24	27	-9	936.745	30.52	680770	5	F5:6141	F120190614_PF_9033_WT__SPV-L3_p5.raw	1	1	Q9Y4L1	Formylation; Sodium adduct	E1:Formylation:34.38;D8:Sodium adduct:0.00	PEAKS PTM
SPASRSISL	SPASRSISL	Linear	21.15	916.498	9	0.4	459.256	32.46	154440	1	F1:5346	F120190614_PF_9033_WT__SPV-L3_p1.raw	1	1	P32970			PEAKS DB
GERPADVSPTSPQPEG	GERPADVSPTSPQPEG	Linear	21.15	1622.75	16	0.9	812.385	29.31	276470	6	F6:6850	F120190614_PF_9033_WT__SPV-L3_p6.raw	1	1	P32927			PEAKS DB
APKGDEEGVPAVVIDM(+15.99)SGLREKD	APKGDEEGVPAVVIDMSGLREKD	Linear	21.15	2427.2	23	3	607.808	47.31	0	2	F2:12386	F120190614_PF_9033_WT__SPV-L3_p2.raw	0	0	P13796	Oxidation (M)	M16:Oxidation (M):1000.00	PEAKS DB
RGNTTAVVVPSGEEQR	RGNTTAVVVPSGEEQR	trans-spliced peptide	21.16	1698.86	16	3.2	567.297	32.7	621350	1	F1:5447	F120190614_PF_9033_WT__SPV-L3_p1.raw	1	1	|denovo_35			PEAKS DB
GPEYWDQETRNVKAQSQTD	GPEYWDQETRNVKAQSQTD	Linear	21.16	2251.01	19	2.1	751.347	38.06	802770	7	F7:10076	F120190614_PF_9033_WT__SPV-L3_p7.raw	1	1	P04439:P13746			PEAKS DB
DAESGAAAVDLSVELE	DAESGAAAVDLSVELE	Linear	21.17	1574.73	16	2.5	788.375	44.19	269320	7	F7:12385	F120190614_PF_9033_WT__SPV-L3_p7.raw	1	1	Q6PGP7			PEAKS DB
VPDAGM(+15.99)KP	VPDAGMKP	Linear	21.18	829.4	8	-0.3	415.707	20.61	213180	6	F6:3455	F120190614_PF_9033_WT__SPV-L3_p6.raw	1	1	P20333	Oxidation (M)	M6:Oxidation (M):1000.00	PEAKS DB
KPGEEVF	KPGEEVF	Linear	21.19	804.402	7	1.7	403.209	89.76	543170	3	F3:27951	F120190614_PF_9033_WT__SPV-L3_p3.raw	1	1	Q9NRG4			PEAKS DB
LDGGTGPAREGGAVG	LDGGTGPAREGGAVG	Linear	21.19	1312.64	15	1.5	657.327	26.01	60300	6	F6:5618	F120190614_PF_9033_WT__SPV-L3_p6.raw	1	1	Q7Z4F1			PEAKS DB
KRGDVIYIL	KRGDVIYIL	Linear	21.2	1075.64	9	0.7	538.827	47.53	77457	3	F3:11522	F120190614_PF_9033_WT__SPV-L3_p3.raw	1	1	O75563			PEAKS DB
SSRGTRLVFPLEDNA	SSRGTRLVFPLEDNA	Linear	21.21	1660.85	15	-0.8	554.625	49.21	65677	2	F2:13111	F120190614_PF_9033_WT__SPV-L3_p2.raw	1	1	Q96T83			PEAKS DB
GPKPLFRRM(+15.99)SSLVGPTQ	GPKPLFRRMSSLVGPTQ	Linear	21.21	1886.02	17	1.8	629.682	32.2	349330	2	F2:6475	F120190614_PF_9033_WT__SPV-L3_p2.raw	1	1	P11836	Oxidation (M)	M9:Oxidation (M):1000.00	PEAKS DB
GGGGGARPAAEPPR	GGGGGARPAAEPPR	Linear	21.21	1248.63	14	1.5	417.219	19.29	14247	5	F5:2994	F120190614_PF_9033_WT__SPV-L3_p5.raw	1	1	A4D1U4			PEAKS DB
QEEIPVVIAASEDR	QEEIPVVIAASEDR	Linear	21.22	1554.79	14	2.2	778.403	58.83	129530	2	F2:16935	F120190614_PF_9033_WT__SPV-L3_p2.raw	1	1	Q68CQ7			PEAKS DB
TFQKW(+15.99)ASVVVPSGQEQR	TFQKWASVVVPSGQEQR	Linear	21.22	1962	17	0.7	655.006	45.51	177010	2	F2:11707	F120190614_PF_9033_WT__SPV-L3_p2.raw	1	1	P30459:P10314	Oxidation (HW)	W5:Oxidation (HW):1000.00	PEAKS PTM
GAVEAISDR	GAVEAISDR	Linear	21.23	916.461	9	0.2	459.238	26.89	14281	6	F6:5976	F120190614_PF_9033_WT__SPV-L3_p6.raw	1	1	P07858			PEAKS DB
EPKSGEEALIIP	EPKSGEEALIIP	Linear	21.24	1281.68	12	1.7	641.849	56.49	942770	2	F2:15928	F120190614_PF_9033_WT__SPV-L3_p2.raw	1	1	Q9Y287			PEAKS DB
LRIADLISS	LRIADLISS	Linear	21.24	986.576	9	1.9	494.296	67.07	52589	2	F2:20255	F120190614_PF_9033_WT__SPV-L3_p2.raw	1	1	Q13571			PEAKS DB
IKIIAPPERKYS	IKIIAPPERKYS	Linear	21.24	1413.83	12	1.5	472.286	30.13	0	7	F7:6825	F120190614_PF_9033_WT__SPV-L3_p7.raw	0	0	P60709:P63261:P62736:P63267:P68032:P68133			PEAKS DB
RFDSDAASQRMEP	RFDSDAASQRMEP	Linear	21.24	1508.67	13	2.1	755.343	30.84	184690	7	F7:7083	F120190614_PF_9033_WT__SPV-L3_p7.raw	1	1	P04439:P13746:P30459:P10314:P01892:P10316:P01891			PEAKS DB
DSPSKSGSEAQTTKDVPN	DSPSKSGSEAQTTKDVPN	Linear	21.24	1846.85	18	0.4	616.626	20.71	17589	5	F5:3460	F120190614_PF_9033_WT__SPV-L3_p5.raw	1	1	O43493			PEAKS DB
LIKYDCPM(+15.99)DSSS	LIKYDCPMDSSS	Linear	21.25	1373.58	12	-2.6	1374.59	42.35	0	6	F6:11596	F120190614_PF_9033_WT__SPV-L3_p6.raw	0	0	Q9BTU6	Oxidation (M)	M8:Oxidation (M):1000.00	PEAKS DB
DSVDAVQELI	DSVDAVQELI	Linear	21.25	1087.54	10	1.2	544.778	71.64	40806	2	F2:22072	F120190614_PF_9033_WT__SPV-L3_p2.raw	1	1	O60229			PEAKS DB
APSSQARLE	APSSQARLE	Linear	21.25	957.488	9	0.2	479.751	21.93	0	6	F6:3997	F120190614_PF_9033_WT__SPV-L3_p6.raw	0	0	O15118			PEAKS DB
KGSDQAIITLRVRSHLAALWP	KGSDQAIITLRVRSHLAALWP	Linear	21.26	2331.32	21	-8.9	583.831	52.65	712610	3	F3:13525	F120190614_PF_9033_WT__SPV-L3_p3.raw	1	1	P35613			PEAKS DB
RPKSNIVLL	RPKSNIVLL	Linear	21.26	1038.65	9	1.4	520.335	34.08	2619600	2	F2:7210	F120190614_PF_9033_WT__SPV-L3_p2.raw	1	1	P11836			PEAKS DB
GERAM(+15.99)TKDNNLLGKFELT	GERAMTKDNNLLGKFELT	Linear	21.26	2052.03	18	3.3	514.017	46.74	44271	2	F2:12157	F120190614_PF_9033_WT__SPV-L3_p2.raw	1	1	P11142	Oxidation (M)	M5:Oxidation (M):1000.00	PEAKS DB
NEKEEIIHIAEEEA	NEKEEIIHIAEEEA	Linear	21.27	1652.79	14	1.6	551.938	53.5	178840	2	F2:14799	F120190614_PF_9033_WT__SPV-L3_p2.raw	1	1	Q14596			PEAKS DB
FDGDEEFYVDLEKRE	FDGDEEFYVDLEKRE	trans-spliced peptide	21.29	1889.83	15	2.5	630.953	62.37	17772000	2	F2:18247	F120190614_PF_9033_WT__SPV-L3_p2.raw	1	1	|denovo_12:|denovo_17			PEAKS DB
SSVVEWTQAPKERGHR	SSVVEWTQAPKERGHR	Linear	21.29	1865.95	16	1	622.991	26.18	144090	7	F7:5270	F120190614_PF_9033_WT__SPV-L3_p7.raw	1	1	Q8TC07			PEAKS DB
PKPVSKM(+15.99)RMATPLLM(+15.99)QALPMGALP	PKPVSKMRMATPLLMQALPMGALP	Linear	21.29	2609.39	24	6.6	653.36	48.83	1438400	4	F4:10652	F120190614_PF_9033_WT__SPV-L3_p4.raw	1	1	P04233	Oxidation (M)	M7:Oxidation (M):0.00;M15:Oxidation (M):0.00	PEAKS DB
DQRDLISNNEQL	DQRDLISNNEQL	Linear	21.29	1443.7	12	1.4	722.856	51.45	251460	1	F1:12097	F120190614_PF_9033_WT__SPV-L3_p1.raw	1	1	P04233			PEAKS DB
VFVDLASISAGEN	VFVDLASISAGEN	Linear	21.3	1320.66	13	1.6	661.336	84.11	108020	2	F2:26909	F120190614_PF_9033_WT__SPV-L3_p2.raw	1	1	Q63HN8			PEAKS DB
ADK(+42.01)PDM(+15.99)GEIASFDK	ADKPDMGEIASFDK	Linear	21.3	1580.7	14	1.4	791.36	45.58	643710	1	F1:9876	F120190614_PF_9033_WT__SPV-L3_p1.raw	1	1	P63313	Acetylation (K); Oxidation (M)	K3:Acetylation (K):44.44;M6:Oxidation (M):1000.00	PEAKS PTM
FYNELRVAPEEHPV	FYNELRVAPEEHPV	Linear	21.3	1698.84	14	0.6	567.286	45.54	124210	1	F1:9784	F120190614_PF_9033_WT__SPV-L3_p1.raw	1	1	P60709:P63261:A5A3E0			PEAKS DB
LDAGLEPSPGLEDP	LDAGLEPSPGLEDP	Linear	21.31	1408.67	14	-0.5	705.343	69.36	202600	1	F1:19151	F120190614_PF_9033_WT__SPV-L3_p1.raw	1	1	Q9HBE5			PEAKS DB
KWASVVVPSGQ(+.98)E	KWASVVVPSGQE	Linear	21.31	1286.65	12	2.2	644.334	42.59	116580	7	F7:11756	F120190614_PF_9033_WT__SPV-L3_p7.raw	1	1	P30459:P10314	Deamidation (NQ)	Q11:Deamidation (NQ):1000.00	PEAKS PTM
YQQYQDATAEEEEDF	YQQYQDATAEEEEDF	Linear	21.31	1864.73	15	1.2	933.372	59.96	285600	1	F1:15546	F120190614_PF_9033_WT__SPV-L3_p1.raw	1	1	P07437			PEAKS DB
DPTEATAVGAVEASF	DPTEATAVGAVEASF	Linear	21.32	1463.68	15	1.3	732.847	90.69	77754	2	F2:29442	F120190614_PF_9033_WT__SPV-L3_p2.raw	1	1	P14618			PEAKS DB
RPRPDEERPL	RPRPDEERPL	Linear	21.33	1263.67	10	-0.5	422.23	21.84	86186	7	F7:3552	F120190614_PF_9033_WT__SPV-L3_p7.raw	1	1	Q86YV0			PEAKS DB
DEVDTDQSGVLSDREIR	DEVDTDQSGVLSDREIR	Linear	21.33	1932.9	17	3.8	645.311	42.74	105760	7	F7:11876	F120190614_PF_9033_WT__SPV-L3_p7.raw	1	1	Q3T906			PEAKS DB
GPYRIYDPGGSVPSGEASA	GPYRIYDPGGSVPSGEASA	Linear	21.33	1878.87	19	1.3	940.446	50.27	948140	1	F1:11729	F120190614_PF_9033_WT__SPV-L3_p1.raw	1	1	Q15025			PEAKS DB
GFLVGGASLKPEFVDI	GFLVGGASLKPEFVDI	Linear	21.33	1647.89	16	1.4	824.952	86.38	462700	4	F4:23916	F120190614_PF_9033_WT__SPV-L3_p4.raw	1	1	P60174			PEAKS DB
VDPDLAVVTGVA	VDPDLAVVTGVA	Linear	21.33	1154.62	12	0.9	578.317	79.75	114140	2	F2:25203	F120190614_PF_9033_WT__SPV-L3_p2.raw	1	1	P48723			PEAKS DB
NPGERPADVSPTSPQPEGL	NPGERPADVSPTSPQPEGL	Linear	21.33	1946.93	19	2.4	974.476	44.45	431700	7	F7:12500	F120190614_PF_9033_WT__SPV-L3_p7.raw	1	1	P32927			PEAKS DB
KAKVAKPK	KAKVAKPK	Linear	21.33	868.586	8	-1.7	435.299	65.76	4278	3	F3:18461	F120190614_PF_9033_WT__SPV-L3_p3.raw	1	1	P16403			PEAKS DB
ERLREEVTKLRM(+15.99)ELQ	ERLREEVTKLRMELQ	Linear	21.33	1945.04	15	0.7	487.268	45.78	682810	2	F2:11794	F120190614_PF_9033_WT__SPV-L3_p2.raw	1	1	P06734	Oxidation (M)	M12:Oxidation (M):1000.00	PEAKS DB
WPGPSGYSSLATLEGSM(+15.99)	WPGPSGYSSLATLEGSM	Linear	21.34	1754.78	17	2.2	878.4	85.6	388070	3	F3:26271	F120190614_PF_9033_WT__SPV-L3_p3.raw	1	1	Q99519	Oxidation (M)	M17:Oxidation (M):1000.00	PEAKS DB
AEPVTPTSKA	AEPVTPTSKA	Linear	21.34	999.524	10	1.1	500.77	29.15	34978	6	F6:6839	F120190614_PF_9033_WT__SPV-L3_p6.raw	1	1	P00519			PEAKS DB
GNTEPVKAKEE	GNTEPVKAKEE	Linear	21.35	1200.6	11	1.1	1201.61	30.19	208380	3	F3:4878	F120190614_PF_9033_WT__SPV-L3_p3.raw	2	2	Q2NL82			PEAKS DB
IIPIQEEEEEE	IIPIQEEEEEE	Linear	21.35	1356.63	11	2.8	679.324	54.73	466580	7	F7:16719	F120190614_PF_9033_WT__SPV-L3_p7.raw	1	1	P11836			PEAKS DB
AGDFGSVGATEWLE	AGDFGSVGATEWLE	Linear	21.36	1437.64	14	1.5	719.829	88.22	518280	3	F3:27311	F120190614_PF_9033_WT__SPV-L3_p3.raw	1	1	P02786			PEAKS DB
GSKFDTGSFVGG	GSKFDTGSFVGG	Linear	21.37	1157.54	12	1.2	579.776	43.67	428180	1	F1:9132	F120190614_PF_9033_WT__SPV-L3_p1.raw	1	1	Q8N131			PEAKS DB
VDVKPSPSAAEAD	VDVKPSPSAAEAD	Linear	21.37	1284.62	13	0.6	643.318	28.37	48184	6	F6:6520	F120190614_PF_9033_WT__SPV-L3_p6.raw	1	1	Q86VP1			PEAKS DB
GILNVSAVDKSTGKEN	GILNVSAVDKSTGKEN	Linear	21.37	1630.85	16	0.3	544.625	36.29	67481	1	F1:6380	F120190614_PF_9033_WT__SPV-L3_p1.raw	1	1	P11142			PEAKS DB
IPALDSLTPANEDQK	IPALDSLTPANEDQK	Linear	21.37	1610.82	15	1.3	806.416	55.44	158760	1	F1:13674	F120190614_PF_9033_WT__SPV-L3_p1.raw	1	1	P10809			PEAKS DB
PPK(+383.23)PVSK(+42.02)MRMATPLLMQALP	PPKPVSKMRMATPLLMQALP	Linear	21.37	2630.47	20	6.3	658.629	54.82	950940	3	F3:14303	F120190614_PF_9033_WT__SPV-L3_p3.raw	1	1	P04233	Ubiquitination; Guanidination	K3:Ubiquitination:0.00;K7:Guanidination:0.00	PEAKS PTM
EEDEEEDVPGQAKDEL	EEDEEEDVPGQAKDEL	Linear	21.38	1830.76	16	2.1	916.391	45.38	622810	7	F7:12849	F120190614_PF_9033_WT__SPV-L3_p7.raw	1	1	P27797			PEAKS DB
FDGDEEFYVDLVRATDT	FDGDEEFYVDLVRATDT	trans-spliced peptide	21.39	1990.88	17	-0.5	664.633	62.56	1825700	3	F3:17308	F120190614_PF_9033_WT__SPV-L3_p3.raw	1	1	|denovo_19			PEAKS DB
Q(-17.03)KW(+15.99)ASVVVPSGQE	QKWASVVVPSGQE	Linear	21.39	1412.69	13	0.1	707.354	64.37	166110	1	F1:17230	F120190614_PF_9033_WT__SPV-L3_p1.raw	1	1	P30459:P10314	Pyro-glu from Q; Oxidation (HW)	Q1:Pyro-glu from Q:1000.00;W3:Oxidation (HW):1000.00	PEAKS PTM
VTVVSSDM	VTVVSSDM	Linear	21.39	836.395	8	3.5	837.405	74.88	0	5	F5:17825	F120190614_PF_9033_WT__SPV-L3_p5.raw	0	0	O14744			PEAKS DB
AALSVSQENPEM(+15.99)EGPE	AALSVSQENPEMEGPE	Linear	21.4	1702.74	16	1.9	852.377	46.71	192260	7	F7:13418	F120190614_PF_9033_WT__SPV-L3_p7.raw	1	1	Q8NBJ4	Oxidation (M)	M12:Oxidation (M):1000.00	PEAKS DB
GADSVPANTE(+21.98)NEVEPV	GADSVPANTENEVEPV	Linear	21.4	1648.72	16	2.4	825.369	50.67	405600	7	F7:14977	F120190614_PF_9033_WT__SPV-L3_p7.raw	1	1	P05067	Sodium adduct	E10:Sodium adduct:0.00	PEAKS PTM
KLPK(+114.04)PPKPVSKMRMATPLLMQALP	KLPKPPKPVSKMRMATPLLMQALP	Linear	21.4	2785.59	24	-4	697.402	52.91	2015900	3	F3:14183	F120190614_PF_9033_WT__SPV-L3_p3.raw	1	1	P04233	Ubiquitin	K4:Ubiquitin:0.00	PEAKS PTM
DGDEEFYVDLERKE	DGDEEFYVDLERKE	trans-spliced peptide	21.41	1742.76	14	2.4	581.93	58.39	2466800	2	F2:16717	F120190614_PF_9033_WT__SPV-L3_p2.raw	1	1	|denovo_12:|denovo_17			PEAKS DB
SSPPSASPAESEPQCDP	SSPPSASPAESEPQCDP	Linear	21.41	1684.69	17	-0.6	843.351	39.67	48414	6	F6:10638	F120190614_PF_9033_WT__SPV-L3_p6.raw	1	1	Q8NC42			PEAKS DB
KDILEEKRAVPDRM(+15.99)	KDILEEKRAVPDRM	Linear	21.41	1714.9	14	0.9	572.642	24.45	114530	7	F7:4576	F120190614_PF_9033_WT__SPV-L3_p7.raw	1	1	P04440	Oxidation (M)	M14:Oxidation (M):1000.00	PEAKS DB
IDNGIFVQ	IDNGIFVQ	Linear	21.41	904.465	8	-0.1	905.472	63.27	52285	1	F1:16823	F120190614_PF_9033_WT__SPV-L3_p1.raw	1	1	O00560			PEAKS DB
LDDEEFALANHLIK	LDDEEFALANHLIK	Linear	21.42	1626.83	14	0.7	543.283	64.76	152950	2	F2:19296	F120190614_PF_9033_WT__SPV-L3_p2.raw	1	1	Q9H4M9			PEAKS DB
QKWASVVVPSG	QKWASVVVPSG	Linear	21.42	1156.62	11	0.7	579.32	39.73	102690	1	F1:7596	F120190614_PF_9033_WT__SPV-L3_p1.raw	1	1	P30459:P10314			PEAKS DB
KNCLTKL	KNCLTKL	Linear	21.42	818.468	7	4.9	410.243	52.81	0	4	F4:12303	F120190614_PF_9033_WT__SPV-L3_p4.raw	0	0	P24394			PEAKS DB
L(+42.01)NHK(+27.99)LQDASAEVER	LNHKLQDASAEVER	Linear	21.43	1678.83	14	0.9	840.422	37.07	490150	7	F7:9581	F120190614_PF_9033_WT__SPV-L3_p7.raw	1	1	Q10589	Acetylation (N-term); Formylation	L1:Acetylation (N-term):1000.00;K4:Formylation:1000.00	PEAKS PTM
KAAFDDAIAELDTLS	KAAFDDAIAELDTLS	Linear	21.43	1578.78	15	1.2	790.397	84.22	342570	3	F3:25718	F120190614_PF_9033_WT__SPV-L3_p3.raw	1	1	P62258			PEAKS DB
INTEEVINAIAPEKDVD	INTEEVINAIAPEKDVD	Linear	21.43	1868.94	17	1	935.477	73.62	441080	2	F2:22850	F120190614_PF_9033_WT__SPV-L3_p2.raw	1	1	P11586			PEAKS DB
DSPLEPQDEPEPEP	DSPLEPQDEPEPEP	Linear	21.43	1577.67	14	3.9	789.847	61.94	143590	7	F7:19535	F120190614_PF_9033_WT__SPV-L3_p7.raw	1	1	P09619			PEAKS DB
EWKEVAEAEDEPL	EWKEVAEAEDEPL	trans-spliced peptide	21.44	1543.7	13	0.9	772.86	81.46	904000	2	F2:25882	F120190614_PF_9033_WT__SPV-L3_p2.raw	1	1	|denovo_15			PEAKS DB
IPDEQIVVM(+15.99)M(+15.99)YDDIA	IPDEQIVVMMYDDIA	Linear	21.44	1782.81	15	5.6	892.415	83.65	125010	5	F5:21257	F120190614_PF_9033_WT__SPV-L3_p5.raw	1	1	Q99538	Oxidation (M)	M9:Oxidation (M):1000.00;M10:Oxidation (M):1000.00	PEAKS DB
AVTEQGAELSNEER	AVTEQGAELSNEER	Linear	21.45	1531.71	14	1.9	766.864	28.67	15799	6	F6:6659	F120190614_PF_9033_WT__SPV-L3_p6.raw	1	1	P27348			PEAKS DB
YSLGSALRPSTSRSLYASSPGGVYAT	YSLGSALRPSTSRSLYASSPGGVYAT	Linear	21.45	2647.32	26	8.2	883.456	56.98	363040	2	F2:16177	F120190614_PF_9033_WT__SPV-L3_p2.raw	1	1	P08670			PEAKS DB
TPGPRPAGPAGDEPAESPSETPGPRP	TPGPRPAGPAGDEPAESPSETPGPRP	Linear	21.46	2523.2	26	2.5	842.076	33.78	143480	7	F7:8314	F120190614_PF_9033_WT__SPV-L3_p7.raw	1	1	Q9NZT2			PEAKS DB
EHENKSFLVSGDN	EHENKSFLVSGDN	trans-spliced peptide	21.47	1474.67	13	1.5	738.343	40.04	1062400	7	F7:10737	F120190614_PF_9033_WT__SPV-L3_p7.raw	1	1	|denovo_13			PEAKS DB
GPRKGGRVI	GPRKGGRVI	Linear	21.47	938.577	9	-0.7	470.296	19.14	211250	6	F6:2890	F120190614_PF_9033_WT__SPV-L3_p6.raw	1	1	Q9UNZ5			PEAKS DB
K(+42.02)FYFAFP	KFYFAFP	Linear	21.47	960.486	7	7.7	481.254	75.27	0	2	F2:23463	F120190614_PF_9033_WT__SPV-L3_p2.raw	0	0	P43005	Guanidination	K1:Guanidination:1000.00	PEAKS PTM
EVGIAEAGPES(-18.01)EVR(+28.03)	EVGIAEAGPESEVR	Linear	21.48	1451.73	14	2.3	726.872	42.92	286420	7	F7:11900	F120190614_PF_9033_WT__SPV-L3_p7.raw	1	1	P55884	Dehydration; Dimethylation(KR)	S11:Dehydration:1000.00;R14:Dimethylation(KR):1000.00	PEAKS PTM
VSETSFLSKSDHSFF	VSETSFLSKSDHSFF	Linear	21.48	1716.8	15	2.5	573.275	60.46	84509	3	F3:16423	F120190614_PF_9033_WT__SPV-L3_p3.raw	1	1	P01909:P01906			PEAKS DB
EPREQGPREADPESE	EPREQGPREADPESE	Linear	21.48	1724.76	15	1.3	575.928	21.31	255240	5	F5:3625	F120190614_PF_9033_WT__SPV-L3_p5.raw	1	1	O00461			PEAKS DB
QAEFEKAAEE	QAEFEKAAEE	Linear	21.49	1150.51	10	2.2	1151.52	45.73	55917000	7	F7:13043	F120190614_PF_9033_WT__SPV-L3_p7.raw	2	2	P07108			PEAKS DB
DLRSWTAADM(+15.99)AAQ	DLRSWTAADMAAQ	Linear	21.49	1450.65	13	1.7	726.334	53.94	55244	1	F1:13105	F120190614_PF_9033_WT__SPV-L3_p1.raw	1	1	P04439:P13746:P30443:P30455:P30459:P10314:P01892:P10316:P01891:Q09160	Oxidation (M)	M10:Oxidation (M):1000.00	PEAKS DB
RVGDYGSLSGREKM	RVGDYGSLSGREKM	Linear	21.5	1553.76	14	1.2	777.889	28.23	87922	7	F7:6075	F120190614_PF_9033_WT__SPV-L3_p7.raw	1	1	Q9UBR2			PEAKS DB
M(+15.99)AASANIENSGLPH	MAASANIENSGLPH	Linear	21.5	1426.65	14	2	714.334	36.66	87616	7	F7:9418	F120190614_PF_9033_WT__SPV-L3_p7.raw	1	1	Q8N131	Oxidation (M)	M1:Oxidation (M):1000.00	PEAKS DB
TVDVKPSPSAAEAD	TVDVKPSPSAAEAD	Linear	21.5	1385.67	14	1	693.842	29.31	84041	6	F6:6887	F120190614_PF_9033_WT__SPV-L3_p6.raw	1	1	Q86VP1			PEAKS DB
Q(+.98)EQRYT(+79.96)CHMQHE	QEQRYTCHMQHE	Linear	21.5	1669.59	12	-0.6	557.538	23.81	664550	6	F6:4728	F120190614_PF_9033_WT__SPV-L3_p6.raw	1	1	P10321	Deamidation (NQ); Sulfation	Q1:Deamidation (NQ):13.67;T6:Sulfation:0.00	PEAKS PTM
LVDESDAFHDNLRSLDRNLPSDSQDLGQHGLEEDFM(+15.99)	LVDESDAFHDNLRSLDRNLPSDSQDLGQHGLEEDFM	Linear	21.5	4129.86	36	1.1	826.979	70.94	350880	3	F3:20510	F120190614_PF_9033_WT__SPV-L3_p3.raw	1	1	P10124	Oxidation (M)	M36:Oxidation (M):1000.00	PEAKS DB
MY(+79.97)GC(+71.04)DVGPDGRLL	MYGCDVGPDGRLL	Linear	21.51	1545.64	13	7.6	773.831	65.66	77226	2	F2:19689	F120190614_PF_9033_WT__SPV-L3_p2.raw	1	1	P01889:Q29836:Q31610:P30486:P04222:P18465:P30490:P18464:P30498:P30466:P30459:P10314	Phosphorylation (STY); Propionamide	Y2:Phosphorylation (STY):1000.00;C4:Propionamide:1000.00	PEAKS PTM
NPVASLGHSEAETPV	NPVASLGHSEAETPV	Linear	21.52	1506.73	15	1.2	754.374	41.79	357880	7	F7:11463	F120190614_PF_9033_WT__SPV-L3_p7.raw	1	1	P53794			PEAKS DB
WTAADTAAQITQR	WTAADTAAQITQR	Linear	21.52	1431.71	13	0.7	716.863	48.94	34217	1	F1:11138	F120190614_PF_9033_WT__SPV-L3_p1.raw	1	1	P01889:Q29836:P30492:Q31612:P30510:P10321:Q29865:Q07000:P04222:P30504:P30499:P18465:P18463:P30490:P18464:P30498:P30466			PEAKS DB
EIEYAMAYSKA	EIEYAMAYSKA	Linear	21.53	1274.59	11	-8.4	638.295	30.16	0	6	F6:7232	F120190614_PF_9033_WT__SPV-L3_p6.raw	0	0	Q969H8			PEAKS DB
Q(-17.03)KWASVVVPSGQEQR(+.98)	QKWASVVVPSGQEQR	Linear	21.53	1681.84	15	1.8	561.622	48.19	227070	1	F1:10931	F120190614_PF_9033_WT__SPV-L3_p1.raw	1	1	P30459:P10314	Pyro-glu from Q; Citrullination	Q1:Pyro-glu from Q:1000.00;R15:Citrullination:1000.00	PEAKS PTM
EPKKTEAPAAPAAQETK	EPKKTEAPAAPAAQETK	Linear	21.54	1765.92	17	0	589.648	19.36	30132	5	F5:3012	F120190614_PF_9033_WT__SPV-L3_p5.raw	1	1	P80723			PEAKS DB
NM(+15.99)EIGTSLFDEEGAK	NMEIGTSLFDEEGAK	Linear	21.54	1655.73	15	1.8	828.876	56.08	65025	2	F2:15862	F120190614_PF_9033_WT__SPV-L3_p2.raw	1	1	P00558	Oxidation (M)	M2:Oxidation (M):1000.00	PEAKS DB
SPPPAATAAAATAD	SPPPAATAAAATAD	Linear	21.56	1210.58	14	1.9	606.3	34.12	126360	6	F6:8804	F120190614_PF_9033_WT__SPV-L3_p6.raw	1	1	Q92783			PEAKS DB
KVADM(+15.99)ALHY	KVADMALHY	Linear	21.56	1062.52	9	1.9	532.267	27.56	52584	7	F7:5815	F120190614_PF_9033_WT__SPV-L3_p7.raw	1	1	P50990	Oxidation (M)	M5:Oxidation (M):1000.00	PEAKS DB
FGADSVPANTEN	FGADSVPANTEN	Linear	21.56	1220.53	12	1.4	611.274	41.57	54048	6	F6:11319	F120190614_PF_9033_WT__SPV-L3_p6.raw	1	1	P05067			PEAKS DB
IPPFHPFHPFPALPENED	IPPFHPFHPFPALPENED	Linear	21.57	2100.01	18	0.3	701.011	72.43	509000	3	F3:21079	F120190614_PF_9033_WT__SPV-L3_p3.raw	1	1	Q06481			PEAKS DB
YISIGSEAEK	YISIGSEAEK	Linear	21.58	1095.54	10	1.2	548.78	33.49	84903	7	F7:8202	F120190614_PF_9033_WT__SPV-L3_p7.raw	1	1	Q9UIQ6			PEAKS DB
SDYPPLGRFAVR	SDYPPLGRFAVR	Linear	21.58	1376.72	12	1.7	459.915	48.29	101720	2	F2:12726	F120190614_PF_9033_WT__SPV-L3_p2.raw	1	1	Q5VTE0:P68104			PEAKS DB
TNPDAASRAIDYVQR	TNPDAASRAIDYVQR	Linear	21.58	1675.83	15	0.9	838.922	38.53	70261	7	F7:10162	F120190614_PF_9033_WT__SPV-L3_p7.raw	1	1	O60637			PEAKS DB
RNIEEHASSDVER	RNIEEHASSDVER	Linear	21.59	1540.72	13	-1.3	514.581	19.89	13855	6	F6:3203	F120190614_PF_9033_WT__SPV-L3_p6.raw	1	1	Q92930			PEAKS DB
AFGEKITM(+15.99)TIRDRPFE	AFGEKITMTIRDRPFE	Linear	21.59	1925.97	16	2.4	642.998	51.22	505780	2	F2:13928	F120190614_PF_9033_WT__SPV-L3_p2.raw	1	1	O00560	Oxidation (M)	M8:Oxidation (M):1000.00	PEAKS DB
DDVQVETIEPEPEP	DDVQVETIEPEPEP	Linear	21.61	1595.72	14	4.7	798.871	69.61	146690	7	F7:22523	F120190614_PF_9033_WT__SPV-L3_p7.raw	1	1	Q92783			PEAKS DB
DPTLGGPARAAEEV	DPTLGGPARAAEEV	Linear	21.62	1381.68	14	-1.3	691.848	47.9	325920	7	F7:13870	F120190614_PF_9033_WT__SPV-L3_p7.raw	1	1	Q9Y3P8			PEAKS DB
DDDVIVQGDI	DDDVIVQGDI	Linear	21.62	1087.5	10	0	544.759	74.29	16840	1	F1:20959	F120190614_PF_9033_WT__SPV-L3_p1.raw	1	1	Q68CQ7			PEAKS DB
LAEQQLVDCAQDFN	LAEQQLVDCAQDFN	Linear	21.62	1592.71	14	1.1	797.365	77.44	323430	2	F2:24367	F120190614_PF_9033_WT__SPV-L3_p2.raw	1	1	P09668			PEAKS DB
VVESTGVFTTM(+15.99)EKA	VVESTGVFTTMEKA	Linear	21.62	1513.73	14	0.3	757.874	39.45	113850	1	F1:7531	F120190614_PF_9033_WT__SPV-L3_p1.raw	2	2	P04406	Oxidation (M)	M11:Oxidation (M):1000.00	PEAKS DB
SAGDFGSVGATE(+21.98)WLEG	SAGDFGSVGATEWLEG	Linear	21.62	1603.68	16	-0.4	802.845	90.34	118190	3	F3:28204	F120190614_PF_9033_WT__SPV-L3_p3.raw	1	1	P02786	Sodium adduct	E12:Sodium adduct:28.36	PEAKS PTM
RREEGAPGDPEAAL	RREEGAPGDPEAAL	Linear	21.64	1466.71	14	1.1	734.364	30.46	300460	7	F7:6966	F120190614_PF_9033_WT__SPV-L3_p7.raw	1	1	P33908			PEAKS DB
VM(+15.99)RIINEPTAAAIAYG	VMRIINEPTAAAIAYG	Linear	21.64	1704.89	16	1.5	853.452	55.81	0	2	F2:15743	F120190614_PF_9033_WT__SPV-L3_p2.raw	0	0	P11021	Oxidation (M)	M2:Oxidation (M):1000.00	PEAKS DB
DGLFPVSEAQVH	DGLFPVSEAQVH	Linear	21.64	1297.63	12	1.6	649.823	66.62	0	2	F2:20062	F120190614_PF_9033_WT__SPV-L3_p2.raw	0	0	P05362			PEAKS DB
IEDGGARSDGSLE	IEDGGARSDGSLE	Linear	21.65	1304.58	13	-0.7	653.299	26.59	73941	6	F6:5869	F120190614_PF_9033_WT__SPV-L3_p6.raw	1	1	Q9NRX5			PEAKS DB
DSKEDENVPTAPDPPSQH	DSKEDENVPTAPDPPSQH	Linear	21.65	1961.86	18	1.4	654.962	31.66	265430	6	F6:7686	F120190614_PF_9033_WT__SPV-L3_p6.raw	1	1	Q86VP1			PEAKS DB
KKAEGAATEEEGTPK	KKAEGAATEEEGTPK	Linear	21.65	1544.77	15	1.2	773.392	18.9	15318	4	F4:2820	F120190614_PF_9033_WT__SPV-L3_p4.raw	1	1	P80723			PEAKS DB
KLTLDNAAFPFLA	KLTLDNAAFPFLA	Linear	21.65	1419.78	13	0.6	710.896	87.55	253190	4	F4:24280	F120190614_PF_9033_WT__SPV-L3_p4.raw	1	1	P02786			PEAKS DB
YRPPEVIL	YRPPEVIL	Linear	21.66	985.56	8	2.3	493.788	53.56	182440	2	F2:14824	F120190614_PF_9033_WT__SPV-L3_p2.raw	1	1	P49761			PEAKS DB
FVRFDSDAAS(-18.01)QKME(+14.02)PR	FVRFDSDAASQKMEPR	Linear	21.66	1878.9	16	1.3	627.31	32.07	0	7	F7:7603	F120190614_PF_9033_WT__SPV-L3_p7.raw	0	0	P30443:P30455	Dehydration; Methylation(others)	S10:Dehydration:33.81;E14:Methylation(others):18.75	PEAKS PTM
TPLSSTVTL	TPLSSTVTL	Linear	21.66	917.507	9	-0.3	459.761	61.45	99180	1	F1:16040	F120190614_PF_9033_WT__SPV-L3_p1.raw	1	1	P12004			PEAKS DB
VPAISLAYEQAESDIM(+15.99)	VPAISLAYEQAESDIM	Linear	21.66	1751.83	16	1.6	876.923	82.27	124600	3	F3:25003	F120190614_PF_9033_WT__SPV-L3_p3.raw	1	1	P05023	Oxidation (M)	M16:Oxidation (M):1000.00	PEAKS DB
SPGESEHLLEPAEA	SPGESEHLLEPAEA	Linear	21.67	1464.67	14	0.8	733.345	42.67	267980	1	F1:8734	F120190614_PF_9033_WT__SPV-L3_p1.raw	1	1	O14763			PEAKS DB
IINEPTAAAIAYGLDKKV	IINEPTAAAIAYGLDKKV	Linear	21.68	1886.05	18	0	629.691	61.35	39520	3	F3:16779	F120190614_PF_9033_WT__SPV-L3_p3.raw	1	1	P11142			PEAKS DB
KTTVELLPVNGEFSLD	KTTVELLPVNGEFSLD	Linear	21.68	1760.92	16	0.9	881.468	81.3	386020	3	F3:24625	F120190614_PF_9033_WT__SPV-L3_p3.raw	1	1	P05067			PEAKS DB
PDRFSGSSSGAER	PDRFSGSSSGAER	Linear	21.68	1351.61	13	0.6	676.813	28.55	143150	7	F7:6202	F120190614_PF_9033_WT__SPV-L3_p7.raw	1	1	A0A075B6H9			PEAKS DB
IRNIEEHASADVEKM(+15.99)I	IRNIEEHASADVEKMI	Linear	21.69	1869.93	16	1.8	624.317	33.71	45159	2	F2:7079	F120190614_PF_9033_WT__SPV-L3_p2.raw	1	1	P61006	Oxidation (M)	M15:Oxidation (M):1000.00	PEAKS DB
YGDEIGLDAAALPGQPM(+15.99)	YGDEIGLDAAALPGQPM	Linear	21.69	1732.8	17	1.2	867.407	82.76	396830	2	F2:26387	F120190614_PF_9033_WT__SPV-L3_p2.raw	1	1	P08195	Oxidation (M)	M17:Oxidation (M):1000.00	PEAKS DB
GPREADPESE	GPREADPESE	Linear	21.69	1085.46	10	0.7	543.739	19.73	68909	5	F5:3148	F120190614_PF_9033_WT__SPV-L3_p5.raw	1	1	O00461			PEAKS DB
GYSFTTTAEREIVRD	GYSFTTTAEREIVRD	Linear	21.7	1743.84	15	0.7	582.289	47.99	96255	2	F2:12692	F120190614_PF_9033_WT__SPV-L3_p2.raw	1	1	P60709:P63261			PEAKS DB
A(+27.99)VVVPSGEEQR	AVVVPSGEEQR	Linear	21.7	1197.6	11	1.1	599.807	32.21	259070	6	F6:8041	F120190614_PF_9033_WT__SPV-L3_p6.raw	1	1	P01889:Q29836:Q31610:P30492:P30486:P04439:P13746:P30510:Q29865:Q07000:P04222:P30504:Q29960:P18465:P18463:P30490:P18464:P30498:P30466:P30443:P30455:P13747:P30461:P17693	Formylation	A1:Formylation:1000.00	PEAKS PTM
EAGAEFEKAAEEVRH	EAGAEFEKAAEEVRH	trans-spliced peptide	21.71	1671.79	15	0.9	558.269	47.68	2446000	1	F1:10725	F120190614_PF_9033_WT__SPV-L3_p1.raw	1	1	|denovo_11			PEAKS DB
IPPAGQTEDAEPISEPE	IPPAGQTEDAEPISEPE	Linear	21.71	1778.82	17	2.6	890.42	51.87	452630	7	F7:15402	F120190614_PF_9033_WT__SPV-L3_p7.raw	1	1	Q9Y4L1			PEAKS DB
FEGTNGVPLFPDLQ	FEGTNGVPLFPDLQ	Linear	21.71	1532.75	14	0.7	767.383	96.87	237890	3	F3:30845	F120190614_PF_9033_WT__SPV-L3_p3.raw	1	1	Q9BQT9			PEAKS DB
GAESGSAAGLLPT	GAESGSAAGLLPT	Linear	21.71	1129.56	13	0	565.788	58.41	242540	1	F1:14923	F120190614_PF_9033_WT__SPV-L3_p1.raw	1	1	Q8NA29			PEAKS DB
TIPYQPM(+15.99)PASSPV	TIPYQPMPASSPV	Linear	21.71	1402.68	13	1.6	702.348	56.87	116930	7	F7:17525	F120190614_PF_9033_WT__SPV-L3_p7.raw	1	1	Q15365	Oxidation (M)	M7:Oxidation (M):1000.00	PEAKS DB
DVSSLSRAEED	DVSSLSRAEED	Linear	21.71	1206.54	11	1.3	604.276	33.05	30119	6	F6:8299	F120190614_PF_9033_WT__SPV-L3_p6.raw	1	1	P13612			PEAKS DB
IDFGEAARADD	IDFGEAARADD	Linear	21.71	1178.52	11	2.3	590.269	44.16	253300	7	F7:12536	F120190614_PF_9033_WT__SPV-L3_p7.raw	1	1	P08754			PEAKS DB
INIDAGTFSPYEH	INIDAGTFSPYEH	Linear	21.72	1462.67	13	0.2	732.344	62.62	45588	1	F1:16569	F120190614_PF_9033_WT__SPV-L3_p1.raw	1	1	Q9NRF8:P17812			PEAKS DB
LPRAVGTQTL	LPRAVGTQTL	Linear	21.72	1054.61	10	1.1	528.315	37.29	50812	1	F1:6752	F120190614_PF_9033_WT__SPV-L3_p1.raw	1	1	Q13596			PEAKS DB
VPDSSGPERIL	VPDSSGPERIL	Linear	21.72	1168.61	11	1.1	585.312	42.59	285670	1	F1:8749	F120190614_PF_9033_WT__SPV-L3_p1.raw	1	1	P61978			PEAKS DB
LNEDLRSMSTAAD	LNEDLRSMSTAAD	trans-spliced peptide	21.73	1421.65	13	-1.6	711.829	50.53	3474300	1	F1:11814	F120190614_PF_9033_WT__SPV-L3_p1.raw	1	1	|denovo_30			PEAKS DB
ASAEVERLR	ASAEVERLR	Linear	21.73	1029.56	9	0.1	515.786	22.64	44789	7	F7:3865	F120190614_PF_9033_WT__SPV-L3_p7.raw	1	1	Q10589			PEAKS DB
LEDERVVPAED	LEDERVVPAED	Linear	21.73	1270.6	11	1.2	636.31	35.34	61627	7	F7:8943	F120190614_PF_9033_WT__SPV-L3_p7.raw	1	1	O95716			PEAKS DB
LPEDRSQHLGEELQ	LPEDRSQHLGEELQ	Linear	21.73	1649.8	14	1	550.942	34.14	128890	7	F7:8426	F120190614_PF_9033_WT__SPV-L3_p7.raw	1	1	O15439			PEAKS DB
DVLLVPLAEP	DVLLVPLAEP	Linear	21.74	1064.61	10	0.2	1065.62	102.19	85807	3	F3:32923	F120190614_PF_9033_WT__SPV-L3_p3.raw	1	1	Q7Z4F1			PEAKS DB
EPD(-18.01)HYVVVG	EPDHYVVVG	Linear	21.74	995.471	9	1.8	498.744	37.42	561230	7	F7:9798	F120190614_PF_9033_WT__SPV-L3_p7.raw	1	1	P02786	Dehydration	D3:Dehydration:14.04	PEAKS PTM
FDGDEEFYVDLERK	FDGDEEFYVDLERK	trans-spliced peptide	21.75	1760.79	14	1.3	587.938	60.35	4932000	2	F2:17596	F120190614_PF_9033_WT__SPV-L3_p2.raw	1	1	|denovo_12:|denovo_17			PEAKS DB
QKW(+15.99)ASVVVPSG	QKWASVVVPSG	Linear	21.75	1172.62	11	0.7	587.317	43.89	690670	1	F1:9152	F120190614_PF_9033_WT__SPV-L3_p1.raw	1	1	P30459:P10314	Oxidation (HW)	W3:Oxidation (HW):1000.00	PEAKS PTM
DPEVHPQSEDYWG	DPEVHPQSEDYWG	Linear	21.76	1557.64	13	1.1	779.827	53.34	146200	1	F1:12857	F120190614_PF_9033_WT__SPV-L3_p1.raw	1	1	Q8NBZ7			PEAKS DB
KPPKPVS(+114.04)K(+188.03)MRMATPLLMQALP	KPPKPVSKMRMATPLLMQALP	Linear	21.76	2635.39	21	5.3	528.088	40.49	871130	4	F4:7935	F120190614_PF_9033_WT__SPV-L3_p4.raw	1	1	P04233	Ubiquitin; Lipoyl	S7:Ubiquitin:0.00;K8:Lipoyl:25.70	PEAKS PTM
LFLLIILQ	LFLLIILQ	Linear	21.77	971.642	8	-2.9	972.646	113.92	37972000	3	F3:37816	F120190614_PF_9033_WT__SPV-L3_p3.raw	1	1	Q8NBJ9			PEAKS DB
P(+127.06)EPSD(+21.98)IFSCIVTHEIDR	PEPSDIFSCIVTHEIDR	Linear	21.77	2105.97	17	-5	702.994	91.73	424130	4	F4:25905	F120190614_PF_9033_WT__SPV-L3_p4.raw	1	1	P28067	N-Succinimidyl-2-morpholine acetate; Sodium adduct	P1:N-Succinimidyl-2-morpholine acetate:1000.00;D5:Sodium adduct:0.00	PEAKS PTM
EPTGYSAELSSEGIRDD	EPTGYSAELSSEGIRDD	Linear	21.77	1824.8	17	3.4	913.411	50.16	163090	7	F7:14798	F120190614_PF_9033_WT__SPV-L3_p7.raw	1	1	P15311			PEAKS DB
NATLSVHQL	NATLSVHQL	Linear	21.77	981.524	9	0	491.769	37.37	0	1	F1:6796	F120190614_PF_9033_WT__SPV-L3_p1.raw	0	0	P07437			PEAKS DB
APSADAPM(+15.99)FVM(+15.99)GVNHEK	APSADAPMFVMGVNHEK	Linear	21.77	1831.82	17	1.7	611.616	34.31	181470	2	F2:7283	F120190614_PF_9033_WT__SPV-L3_p2.raw	1	1	P04406	Oxidation (M)	M8:Oxidation (M):1000.00;M11:Oxidation (M):1000.00	PEAKS DB
K(+43.01)(+42.01)WTAVVVPSG	KWTAVVVPSG	Linear	21.78	1127.6	10	1.5	564.807	68.06	1421100	2	F2:20679	F120190614_PF_9033_WT__SPV-L3_p2.raw	1	1	Q31610:P30486	Carbamylation; Acetylation (K)	K1:Carbamylation:1000.00;K1:Acetylation (K):1000.00	PEAKS PTM
H(+43.01)LRS(+162.05)CTAADTAA	HLRSCTAADTAA	Linear	21.78	1420.63	12	-1.1	711.319	38.86	267180	1	F1:7353	F120190614_PF_9033_WT__SPV-L3_p1.raw	1	1	Q29960	Carbamylation; Hexose (NSY)	H1:Carbamylation:1000.00;S4:Hexose (NSY):1000.00	PEAKS PTM
TPSGDKTSLETR	TPSGDKTSLETR	Linear	21.78	1290.64	12	-0.4	646.328	20.22	0	6	F6:3314	F120190614_PF_9033_WT__SPV-L3_p6.raw	0	0	P08133			PEAKS DB
GDDDWTHLSSKEVDPS	GDDDWTHLSSKEVDPS	Linear	21.79	1786.76	16	1.4	596.596	48.83	1371800	1	F1:11055	F120190614_PF_9033_WT__SPV-L3_p1.raw	1	1	Q13501			PEAKS DB
VPSSRGGLPLEE	VPSSRGGLPLEE	Linear	21.79	1239.65	12	0.1	620.83	39.54	129490	1	F1:7602	F120190614_PF_9033_WT__SPV-L3_p1.raw	1	1	P15289			PEAKS DB
DSDAASPREEPRAPWIE	DSDAASPREEPRAPWIE	Linear	21.79	1924.89	17	0.3	642.638	50	159640	1	F1:11605	F120190614_PF_9033_WT__SPV-L3_p1.raw	1	1	P01889:Q29836:Q31610:P30486:Q31612			PEAKS DB
KDLLTNSNLEVEK	KDLLTNSNLEVEK	trans-spliced peptide	21.8	1501.8	13	1.1	751.908	36.21	1663800	7	F7:9337	F120190614_PF_9033_WT__SPV-L3_p7.raw	1	1	|denovo_26			PEAKS DB
IGRRFDDAVVQSDM(+31.99)KHW(+15.99)P	IGRRFDDAVVQSDMKHWP	Linear	21.8	2204.04	18	0.8	552.019	35.83	124690	2	F2:8006	F120190614_PF_9033_WT__SPV-L3_p2.raw	1	1	P11142	Sulphone; Oxidation (HW)	M14:Sulphone:1000.00;W17:Oxidation (HW):0.00	PEAKS PTM
KLPKPPKPVSKMRM(+15.99)ATPLLM(+15.99)QALPM(+15.99)G	KLPKPPKPVSKMRMATPLLMQALPMG	Linear	21.8	2907.59	26	-3.9	727.903	41.35	0	3	F3:9026	F120190614_PF_9033_WT__SPV-L3_p3.raw	0	0	P04233	Oxidation (M)	M14:Oxidation (M):0.00;M20:Oxidation (M):0.00;M25:Oxidation (M):27.74	PEAKS DB
YRGQPGNAY	YRGQPGNAY	Linear	21.81	1024.47	9	0.1	513.244	23.45	0	6	F6:4601	F120190614_PF_9033_WT__SPV-L3_p6.raw	0	0	Q96PK6			PEAKS DB
EGTPADTGDLSPGH	EGTPADTGDLSPGH	Linear	21.81	1352.58	14	5.1	677.303	54.78	120710	2	F2:15346	F120190614_PF_9033_WT__SPV-L3_p2.raw	1	1	Q6NUJ5			PEAKS DB
LESHHGDQM(+15.99)AQKSQSTQISQELEELRAEQ	LESHHGDQMAQKSQSTQISQELEELRAEQ	Linear	21.81	3352.56	29	0.9	839.148	44.59	281370	2	F2:11384	F120190614_PF_9033_WT__SPV-L3_p2.raw	1	1	P06734	Oxidation (M)	M9:Oxidation (M):1000.00	PEAKS DB
IDYTVPTVIAEEM(+15.99)	IDYTVPTVIAEEM	Linear	21.82	1495.71	13	1.3	748.864	81.61	554460	3	F3:24770	F120190614_PF_9033_WT__SPV-L3_p3.raw	1	1	Q9NUM4	Oxidation (M)	M13:Oxidation (M):1000.00	PEAKS DB
SPGAQPAGATVQEQ	SPGAQPAGATVQEQ	Linear	21.82	1339.64	14	0.9	670.826	28.12	194240	5	F5:5486	F120190614_PF_9033_WT__SPV-L3_p5.raw	1	1	Q96BZ4			PEAKS DB
DRNLPSDSQDLGQHGLEEDF	DRNLPSDSQDLGQHGLEEDF	Linear	21.82	2271	20	0	758.009	57.83	70990	1	F1:14636	F120190614_PF_9033_WT__SPV-L3_p1.raw	1	1	P10124			PEAKS DB
ALPMVTTAPPPLP	ALPMVTTAPPPLP	Linear	21.83	1303.72	13	9.3	652.874	101.09	1044600	3	F3:32263	F120190614_PF_9033_WT__SPV-L3_p3.raw	1	1	Q12796			PEAKS DB
IPDFPEDEGIHYS	IPDFPEDEGIHYS	Linear	21.83	1517.67	13	0	759.841	62.32	160660	1	F1:16541	F120190614_PF_9033_WT__SPV-L3_p1.raw	1	1	P20273			PEAKS DB
IPYPGRTNADVM(+15.99)TAL	IPYPGRTNADVMTAL	Linear	21.83	1633.81	15	1.8	817.915	51.03	231130	2	F2:13812	F120190614_PF_9033_WT__SPV-L3_p2.raw	1	1	P07948	Oxidation (M)	M12:Oxidation (M):1000.00	PEAKS DB
TSGEVAEVAEEAM(+15.99)E	TSGEVAEVAEEAME	Linear	21.84	1466.61	14	1.2	734.312	50.82	124550	1	F1:11896	F120190614_PF_9033_WT__SPV-L3_p1.raw	1	1	Q63HN8	Oxidation (M)	M13:Oxidation (M):1000.00	PEAKS DB
DEDGVVRGASIPFQ	DEDGVVRGASIPFQ	Linear	21.84	1488.72	14	1.3	745.369	64.52	348020	1	F1:17287	F120190614_PF_9033_WT__SPV-L3_p1.raw	1	1	Q13137			PEAKS DB
YGVTQAFPHTEEEV	YGVTQAFPHTEEEV	Linear	21.85	1605.73	14	1.4	803.874	52.23	437350	1	F1:12391	F120190614_PF_9033_WT__SPV-L3_p1.raw	1	1	Q6UX71			PEAKS DB
SGQAKETIPLQET	SGQAKETIPLQET	Linear	21.85	1400.71	13	1	701.365	35.12	154620	7	F7:8816	F120190614_PF_9033_WT__SPV-L3_p7.raw	1	1	P50897			PEAKS DB
DHDVEYFLRLAHELG	DHDVEYFLRLAHELG	Linear	21.85	1812.88	15	-0.7	605.3	82.11	87971	4	F4:22144	F120190614_PF_9033_WT__SPV-L3_p4.raw	1	1	P16278			PEAKS DB
SFSPGGLAPEISPLE	SFSPGGLAPEISPLE	Linear	21.85	1499.75	15	0.8	750.883	87.42	243890	2	F2:28111	F120190614_PF_9033_WT__SPV-L3_p2.raw	1	1	P14784			PEAKS DB
AKRVIISAPSADAP	AKRVIISAPSADAP	Linear	21.85	1394.79	14	2	698.403	32.5	40740	7	F7:7781	F120190614_PF_9033_WT__SPV-L3_p7.raw	1	1	P04406			PEAKS DB
VPSSPAVEK	VPSSPAVEK	Linear	21.86	912.492	9	0.6	457.253	22.74	152470	5	F5:4129	F120190614_PF_9033_WT__SPV-L3_p5.raw	1	1	P41440			PEAKS DB
TASSDNSETEGTP	TASSDNSETEGTP	Linear	21.87	1294.52	13	7.9	648.27	40.05	1037000	6	F6:10845	F120190614_PF_9033_WT__SPV-L3_p6.raw	1	1	Q8NBZ0			PEAKS DB
GPGAPPEQEAAPAEEPAAA	GPGAPPEQEAAPAEEPAAA	Linear	21.87	1758.81	19	1.7	880.412	41.3	658930	6	F6:11243	F120190614_PF_9033_WT__SPV-L3_p6.raw	1	1	P29966			PEAKS DB
AYERDLEADIIGDTSGHFQ	AYERDLEADIIGDTSGHFQ	Linear	21.87	2135.98	19	0	712.999	66.01	87275	2	F2:19779	F120190614_PF_9033_WT__SPV-L3_p2.raw	1	1	P08133			PEAKS DB
DKSKLKKTETQEKNPLPSKETIEQE	DKSKLKKTETQEKNPLPSKETIEQE	Linear	21.88	2927.55	25	1.7	732.895	25.04	184470	7	F7:4798	F120190614_PF_9033_WT__SPV-L3_p7.raw	1	1	P62328			PEAKS DB
QKWAAVVVPSG	QKWAAVVVPSG	Linear	21.88	1140.63	11	0.8	571.322	48.78	906510	1	F1:11024	F120190614_PF_9033_WT__SPV-L3_p1.raw	1	1	P01889:Q29836:P30492:Q31612:P04439:P13746:P30510:P10321:Q29865:Q07000:P04222:P30504:Q29960:P18465:P18463:P30490:P18464:P30498:P30466:P30443:P30455:Q95604:P13747:P30461:P17693:P01892:P10316:Q09160			PEAKS DB
EGAERSLSALRER	EGAERSLSALRER	trans-spliced peptide	21.89	1472.77	13	0	491.93	25.1	378650	7	F7:4833	F120190614_PF_9033_WT__SPV-L3_p7.raw	1	1	|denovo_12			PEAKS DB
VPGSHLTPIERESSSP	VPGSHLTPIERESSSP	Linear	21.89	1691.85	16	1.2	564.957	31.54	79684	7	F7:7384	F120190614_PF_9033_WT__SPV-L3_p7.raw	1	1	P15260			PEAKS DB
DALM(+15.99)PSLTETKTTVELLPVN	DALMPSLTETKTTVELLPVN	Linear	21.9	2187.13	20	4.5	1094.58	81.7	503160	3	F3:24619	F120190614_PF_9033_WT__SPV-L3_p3.raw	1	1	P05067	Oxidation (M)	M4:Oxidation (M):1000.00	PEAKS DB
QVSTAVVEP	QVSTAVVEP	Linear	21.91	928.487	9	1.6	465.251	41.67	49762	7	F7:11431	F120190614_PF_9033_WT__SPV-L3_p7.raw	1	1	Q71U36:P68363			PEAKS DB
LPGSSQPAVLQPSVEPTQPTP	LPGSSQPAVLQPSVEPTQPTP	Linear	21.91	2129.1	21	-0.1	710.707	66.84	283760	1	F1:18142	F120190614_PF_9033_WT__SPV-L3_p1.raw	1	1	O15127			PEAKS DB
NSEEFAAAM(+15.99)SKYDLK	NSEEFAAAMSKYDLK	trans-spliced peptide	21.92	1718.78	15	1.9	573.936	37.48	3182400	2	F2:8512	F120190614_PF_9033_WT__SPV-L3_p2.raw	2	2	|denovo_32	Oxidation (M)	M9:Oxidation (M):1000.00	PEAKS DB
EPSCM(+15.99)AEAEAAAGPGP	EPSCMAEAEAAAGPGP	trans-spliced peptide	21.92	1502.6	16	7.9	501.878	46.27	858310	7	F7:13201	F120190614_PF_9033_WT__SPV-L3_p7.raw	1	1	|denovo_14	Oxidation (M)	M5:Oxidation (M):1000.00	PEAKS DB
SPEQDPQKQAEEERQEEPEYE	SPEQDPQKQAEEERQEEPEYE	Linear	21.92	2574.1	21	0.6	859.041	32.01	566230	6	F6:7991	F120190614_PF_9033_WT__SPV-L3_p6.raw	1	1	Q14162			PEAKS DB
W(+15.99)EAVDGSQTETEKKH	WEAVDGSQTETEKKH	Linear	21.92	1759.8	15	-0.5	587.607	21.5	0	6	F6:3825	F120190614_PF_9033_WT__SPV-L3_p6.raw	0	0	P11717	Oxidation (HW)	W1:Oxidation (HW):47.75	PEAKS PTM
EAEVEPAASAEEQKE	EAEVEPAASAEEQKE	trans-spliced peptide	21.93	1615.72	15	1.9	808.869	45.43	1859800	6	F6:12683	F120190614_PF_9033_WT__SPV-L3_p6.raw	1	1	|denovo_11			PEAKS DB
HPVSDHEAT(+79.96)LRC(+45.99)WALGFYPA	HPVSDHEATLRCWALGFYPA	Linear	21.93	2395.02	20	1.8	799.348	81.52	584450	4	F4:21865	F120190614_PF_9033_WT__SPV-L3_p4.raw	1	1	P30510:Q29865:Q07000:P04222:P30504:P30499:P30490:P18464:P30498:Q95604	Sulfation; Beta-methylthiolation	T9:Sulfation:0.00;C12:Beta-methylthiolation:1000.00	PEAKS PTM
AEEKKEQTIEIKEE	AEEKKEQTIEIKEE	Linear	21.93	1702.86	14	1.4	568.629	23.04	34547	7	F7:4027	F120190614_PF_9033_WT__SPV-L3_p7.raw	1	1	P11836			PEAKS DB
NEDLR(+14.02)S(+114.04)WTAADTAA	NEDLRSWTAADTAA	Linear	21.93	1647.75	14	1	824.883	44.68	4057400	1	F1:9514	F120190614_PF_9033_WT__SPV-L3_p1.raw	1	1	P01889:Q31610:P30486:Q31612:P30510:P10321:Q29865:Q07000:P04222:P30504:P30499:Q95604:P17693	Methylation(KR); Ubiquitin	R5:Methylation(KR):1000.00;S6:Ubiquitin:5.99	PEAKS PTM
SRGALYTGFS	SRGALYTGFS	Linear	21.94	1057.52	10	2.2	529.768	41.91	48793	1	F1:8380	F120190614_PF_9033_WT__SPV-L3_p1.raw	1	1	P04233			PEAKS DB
AGPGGDEDEDEEDTAPE	AGPGGDEDEDEEDTAPE	Linear	21.95	1731.62	17	-8.1	866.812	31.37	731730	7	F7:7353	F120190614_PF_9033_WT__SPV-L3_p7.raw	1	1	Q27J81			PEAKS DB
M(+15.99)VTKLQDASAEVER	MVTKLQDASAEVER	trans-spliced peptide	21.96	1591.79	14	6.9	796.907	34.83	2892000	7	F7:8683	F120190614_PF_9033_WT__SPV-L3_p7.raw	1	1	|denovo_31	Oxidation (M)	M1:Oxidation (M):1000.00	PEAKS DB
DPYGSQARLG	DPYGSQARLG	Linear	21.96	1062.51	10	1.5	532.263	32.13	19704	6	F6:7997	F120190614_PF_9033_WT__SPV-L3_p6.raw	1	1	Q5FWE3			PEAKS DB
KVSASPLLY	KVSASPLLY	Linear	21.97	976.559	9	2.4	489.288	44.03	88987	2	F2:11081	F120190614_PF_9033_WT__SPV-L3_p2.raw	1	1	P02786			PEAKS DB
LSDNRISGASE	LSDNRISGASE	Linear	21.98	1147.55	11	-0.6	574.78	24.57	18956	6	F6:5053	F120190614_PF_9033_WT__SPV-L3_p6.raw	1	1	Q9NR96			PEAKS DB
SVSNVVITK	SVSNVVITK	Linear	21.98	945.549	9	-0.2	473.782	28.99	14291	6	F6:6783	F120190614_PF_9033_WT__SPV-L3_p6.raw	1	1	P42566			PEAKS DB
IDPDAKVEEEPE	IDPDAKVEEEPE	Linear	21.98	1369.62	12	0.9	685.82	32.94	262250	6	F6:8219	F120190614_PF_9033_WT__SPV-L3_p6.raw	1	1	P14625			PEAKS DB
LPIPESQVITINPELPV	LPIPESQVITINPELPV	Linear	21.98	1858.05	17	1.1	930.031	100.99	260690	3	F3:32421	F120190614_PF_9033_WT__SPV-L3_p3.raw	1	1	O95336			PEAKS DB
THYYAVAVVKKESD	THYYAVAVVKKESD	trans-spliced peptide	21.99	1608.81	14	1.2	537.279	28.32	2833400	7	F7:6073	F120190614_PF_9033_WT__SPV-L3_p7.raw	1	1	|denovo_38			PEAKS DB
HSTTSSFSIEM(+15.99)EKVG	HSTTSSFSIEMEKVG	Linear	21.99	1654.75	15	-0.4	552.591	33.68	71099	1	F1:5659	F120190614_PF_9033_WT__SPV-L3_p1.raw	1	1	Q13772	Oxidation (M)	M11:Oxidation (M):1000.00	PEAKS DB
EVIPKRISPVEE	EVIPKRISPVEE	Linear	21.99	1394.78	12	1.2	465.933	36.4	36154	7	F7:9396	F120190614_PF_9033_WT__SPV-L3_p7.raw	1	1	P31431			PEAKS DB
VQPEVTVYPERTP	VQPEVTVYPERTP	Linear	21.99	1513.78	13	2.3	757.898	44.29	109530	7	F7:12438	F120190614_PF_9033_WT__SPV-L3_p7.raw	1	1	P13765			PEAKS DB
PPKPVSK(+28.03)MRMATPLLM(+15.99)QALP	PPKPVSKMRMATPLLMQALP	Linear	21.99	2249.25	20	1.1	563.319	51.36	1587300	3	F3:12887	F120190614_PF_9033_WT__SPV-L3_p3.raw	1	1	P04233	Dimethylation(KR); Oxidation (M)	K7:Dimethylation(KR):0.00;M16:Oxidation (M):47.82	PEAKS PTM
QPYPSGADVPFGPP	QPYPSGADVPFGPP	Linear	21.99	1427.67	14	1.8	714.845	75.02	373160	2	F2:23366	F120190614_PF_9033_WT__SPV-L3_p2.raw	1	1	O15118			PEAKS DB
EQAEFTGIG	EQAEFTGIG	Linear	22	950.434	9	1.8	476.225	38.5	802390	7	F7:10252	F120190614_PF_9033_WT__SPV-L3_p7.raw	1	1	Q86YR7			PEAKS DB
EETAKESTAEKDEL	EETAKESTAEKDEL	Linear	22	1578.73	14	-0.2	790.37	23.05	88894	6	F6:4448	F120190614_PF_9033_WT__SPV-L3_p6.raw	1	1	P14625			PEAKS DB
KLPK(+27.99)PPKPVSK(+27.99)MRMATPLLMQALP	KLPKPPKPVSKMRMATPLLMQALP	Linear	22	2727.54	24	1.3	682.892	55.02	1204500	3	F3:14370	F120190614_PF_9033_WT__SPV-L3_p3.raw	1	1	P04233	Formylation	K4:Formylation:0.00;K11:Formylation:0.00	PEAKS PTM
APAAPAAQETK	APAAPAAQETK	Linear	22.01	1053.55	11	0	527.78	19.71	14270	5	F5:3143	F120190614_PF_9033_WT__SPV-L3_p5.raw	1	1	P80723			PEAKS DB
DPEDVNLEGSKENVE	DPEDVNLEGSKENVE	Linear	22.02	1672.74	15	0.4	837.379	41.79	130300	7	F7:11503	F120190614_PF_9033_WT__SPV-L3_p7.raw	1	1	Q2T9K0			PEAKS DB
DPPELHAAASSESTG	DPPELHAAASSESTG	Linear	22.03	1467.65	15	1.8	734.832	33.31	278580	6	F6:8401	F120190614_PF_9033_WT__SPV-L3_p6.raw	1	1	Q9ULH0			PEAKS DB
KKVLVAPPPDEE	KKVLVAPPPDEE	Linear	22.03	1320.73	12	0.6	661.372	66.25	0	5	F5:14460	F120190614_PF_9033_WT__SPV-L3_p5.raw	0	0	P43004			PEAKS DB
NPGYVLVGEESIQ	NPGYVLVGEESIQ	Linear	22.03	1403.69	13	0.2	702.854	69.56	171280	1	F1:19188	F120190614_PF_9033_WT__SPV-L3_p1.raw	1	1	P20023			PEAKS DB
DTELVETRPAGDGTFQ	DTELVETRPAGDGTFQ	Linear	22.04	1734.81	16	1.3	868.411	52.37	49952	7	F7:15763	F120190614_PF_9033_WT__SPV-L3_p7.raw	1	1	Q31612:P04439:P13746:P30510:P10321:Q29865:Q07000:P04222:P30504:Q29960:P30499:P30443:P30455:P30459:P10314:Q95604:P13747:P01892:P10316:P01891:Q09160:P30511			PEAKS DB
SPAPTHNSL	SPAPTHNSL	Linear	22.04	922.451	9	-0.6	462.232	23.23	37167	6	F6:4543	F120190614_PF_9033_WT__SPV-L3_p6.raw	1	1	P49327			PEAKS DB
DPSFPYESFTFPELM(+15.99)RK	DPSFPYESFTFPELMRK	Linear	22.04	2105.98	17	1.3	703	80.53	211770	4	F4:21457	F120190614_PF_9033_WT__SPV-L3_p4.raw	1	1	P06865	Oxidation (M)	M15:Oxidation (M):1000.00	PEAKS DB
FPVDLTGLIAEEKGL	FPVDLTGLIAEEKGL	Linear	22.06	1600.87	15	-0.2	801.443	93.36	115660	4	F4:26630	F120190614_PF_9033_WT__SPV-L3_p4.raw	1	1	P49588			PEAKS DB
LPAGPRPSTPGRAH	LPAGPRPSTPGRAH	Linear	22.06	1412.76	14	-0.8	471.928	22.29	265040	6	F6:4156	F120190614_PF_9033_WT__SPV-L3_p6.raw	1	1	P46092			PEAKS DB
SEIETQTEGSTEK	SEIETQTEGSTEK	Linear	22.07	1437.65	13	-0.1	719.831	22.1	12237	5	F5:3895	F120190614_PF_9033_WT__SPV-L3_p5.raw	1	1	Q96CV9			PEAKS DB
KDYIALNEHLRS(-18.01)CT(-18.01)	KDYIALNEHLRSCT	Linear	22.07	1625.8	14	4.5	542.942	58.67	159030	2	F2:16866	F120190614_PF_9033_WT__SPV-L3_p2.raw	1	1	Q29960	Dehydration	S12:Dehydration:60.15;T14:Dehydration:54.41	PEAKS PTM
KPARPVGIEKSLQLSTEGFI	KPARPVGIEKSLQLSTEGFI	Linear	22.07	2169.22	20	0.5	724.08	56.85	281650	3	F3:15138	F120190614_PF_9033_WT__SPV-L3_p3.raw	1	1	P11717			PEAKS DB
PPVSGPDVPSTPAAEAKAA	PPVSGPDVPSTPAAEAKAA	Linear	22.08	1760.89	19	1.9	881.456	41.22	56198	7	F7:11268	F120190614_PF_9033_WT__SPV-L3_p7.raw	1	1	Q969T9			PEAKS DB
NPDSNSANCLEEKGPM(+15.99)	NPDSNSANCLEEKGPM	Linear	22.08	1720.7	16	0.3	861.359	32.22	724140	7	F7:7606	F120190614_PF_9033_WT__SPV-L3_p7.raw	1	1	P10124	Oxidation (M)	M16:Oxidation (M):1000.00	PEAKS DB
EPAILLYDE	EPAILLYDE	Linear	22.09	1061.53	9	1.9	1062.54	78.01	498080	2	F2:24592	F120190614_PF_9033_WT__SPV-L3_p2.raw	1	1	Q92673			PEAKS DB
RPAGDGTFQKW(+15.99)ASVVVPSG	RPAGDGTFQKWASVVVPSG	Linear	22.09	1974	19	1.5	659.007	58.95	98880	2	F2:17015	F120190614_PF_9033_WT__SPV-L3_p2.raw	1	1	P30459:P10314	Oxidation (HW)	W11:Oxidation (HW):1000.00	PEAKS PTM
DGAVDAPAPDEPEGGDG	DGAVDAPAPDEPEGGDG	Linear	22.09	1567.63	17	1.1	784.822	46.01	162380	6	F6:12754	F120190614_PF_9033_WT__SPV-L3_p6.raw	1	1	P16150			PEAKS DB
SFLAAAETLKERGAY	SFLAAAETLKERGAY	Linear	22.09	1625.84	15	2.9	813.93	54.99	49931	2	F2:15451	F120190614_PF_9033_WT__SPV-L3_p2.raw	1	1	O60256			PEAKS DB
EPGWTRGSEEGSPK	EPGWTRGSEEGSPK	Linear	22.1	1515.7	14	0.2	506.239	24.45	57746	6	F6:4997	F120190614_PF_9033_WT__SPV-L3_p6.raw	1	1	Q9H013			PEAKS DB
EAGAEFEKAA	EAGAEFEKAA	trans-spliced peptide	22.11	1021.47	10	2.2	511.744	42.16	11073000	7	F7:11662	F120190614_PF_9033_WT__SPV-L3_p7.raw	2	2	|denovo_11			PEAKS DB
GPPAYHETLAGGAAAPYPASQPP	GPPAYHETLAGGAAAPYPASQPP	Linear	22.11	2219.06	23	2.4	740.697	51.04	583360	1	F1:12005	F120190614_PF_9033_WT__SPV-L3_p1.raw	1	1	Q8N114			PEAKS DB
EQGPREADPESE	EQGPREADPESE	Linear	22.11	1342.56	12	0.4	672.289	21.78	172000	5	F5:3853	F120190614_PF_9033_WT__SPV-L3_p5.raw	1	1	O00461			PEAKS DB
Y(+27.99)DCVCS(+114.04)PGYEPVS	YDCVCSPGYEPVS	Linear	22.12	1559.59	13	0.8	780.803	63.21	626910	1	F1:16809	F120190614_PF_9033_WT__SPV-L3_p1.raw	1	1	P48960	Formylation; Ubiquitin	Y1:Formylation:1000.00;S6:Ubiquitin:0.00	PEAKS PTM
LPFLPSTEDVY	LPFLPSTEDVY	Linear	22.12	1279.63	11	1	640.825	92.76	228340	3	F3:29128	F120190614_PF_9033_WT__SPV-L3_p3.raw	1	1	P01903			PEAKS DB
TYDDGATKLNDEARR	TYDDGATKLNDEARR	Linear	22.13	1723.81	15	1.3	575.612	24.3	99540	6	F6:4934	F120190614_PF_9033_WT__SPV-L3_p6.raw	1	1	Q92520			PEAKS DB
GS(+14.02)DDSSPPSASPAE	GSDDSSPPSASPAE	Linear	22.13	1316.54	14	0.4	659.276	27.12	221600	5	F5:5240	F120190614_PF_9033_WT__SPV-L3_p5.raw	1	1	Q8NC42	Methylation(others)	S2:Methylation(others):0.00	PEAKS PTM
KFDTGSFVGG	KFDTGSFVGG	Linear	22.13	1013.48	10	1	507.749	44.88	18701	1	F1:9566	F120190614_PF_9033_WT__SPV-L3_p1.raw	1	1	Q8N131			PEAKS DB
YPGDVDRSSSAGGQG	YPGDVDRSSSAGGQG	Linear	22.13	1451.63	15	0.2	726.821	24.51	137860	6	F6:5036	F120190614_PF_9033_WT__SPV-L3_p6.raw	1	1	Q86X29			PEAKS DB
KTKESREAVEKEFE	KTKESREAVEKEFE	Linear	22.13	1708.86	14	0.5	570.629	22.98	46074	7	F7:4003	F120190614_PF_9033_WT__SPV-L3_p7.raw	1	1	P14625			PEAKS DB
DPDAKVEEEPEEEP	DPDAKVEEEPEEEP	Linear	22.13	1611.68	14	1	806.847	35.67	221730	6	F6:9286	F120190614_PF_9033_WT__SPV-L3_p6.raw	1	1	P14625			PEAKS DB
TPIAAEIEH(+14.02)	TPIAAEIEH	Linear	22.13	993.513	9	1.7	497.765	35.98	43423	7	F7:9162	F120190614_PF_9033_WT__SPV-L3_p7.raw	1	1	P05023	Methylation(others)	H9:Methylation(others):11.06	PEAKS PTM
GREPGVTSI	GREPGVTSI	Linear	22.14	914.482	9	1.5	458.249	29.62	356060	7	F7:6614	F120190614_PF_9033_WT__SPV-L3_p7.raw	1	1	Q24JP5			PEAKS DB
FQKW(+15.99)ASVVVPSGQ(+.98)	FQKWASVVVPSGQ	Linear	22.14	1448.73	13	1.8	725.374	54.03	148380	2	F2:15043	F120190614_PF_9033_WT__SPV-L3_p2.raw	1	1	P30459:P10314	Oxidation (HW); Deamidation (NQ)	W4:Oxidation (HW):1000.00;Q13:Deamidation (NQ):71.87	PEAKS PTM
SERTPSALAILEN	SERTPSALAILEN	Linear	22.14	1399.73	13	2.9	700.875	59.92	104370	2	F2:17332	F120190614_PF_9033_WT__SPV-L3_p2.raw	1	1	P09972			PEAKS DB
NVATETQLKGGQ	NVATETQLKGGQ	Linear	22.15	1244.64	12	1.9	623.327	39.73	739400	7	F7:10681	F120190614_PF_9033_WT__SPV-L3_p7.raw	1	1	Q5T3J3			PEAKS DB
KFISSPM(+15.99)KEK	KFISSPMKEK	Linear	22.15	1209.64	10	0.3	605.829	19.8	18261	7	F7:3008	F120190614_PF_9033_WT__SPV-L3_p7.raw	1	1	P11717	Oxidation (M)	M7:Oxidation (M):1000.00	PEAKS DB
TIYDEEAM(+15.99)VEAV	TIYDEEAMVEAV	Linear	22.15	1384.61	12	1.7	693.312	65.72	79540	2	F2:19700	F120190614_PF_9033_WT__SPV-L3_p2.raw	1	1	P09668	Oxidation (M)	M8:Oxidation (M):1000.00	PEAKS DB
EPKSGEEALIIPPDAVA	EPKSGEEALIIPPDAVA	Linear	22.16	1734.9	17	1.7	868.461	65.98	2301400	2	F2:19820	F120190614_PF_9033_WT__SPV-L3_p2.raw	1	1	Q9Y287			PEAKS DB
TPGRDTAEGVSQELIS	TPGRDTAEGVSQELIS	Linear	22.16	1658.81	16	1.1	830.414	47.89	168930	1	F1:10762	F120190614_PF_9033_WT__SPV-L3_p1.raw	1	1	O95747			PEAKS DB
AYLEKGDIVEKHG	AYLEKGDIVEKHG	Linear	22.17	1457.75	13	0.6	486.925	26.38	93959	7	F7:5316	F120190614_PF_9033_WT__SPV-L3_p7.raw	1	1	Q9UP95			PEAKS DB
FDSDAASQRM(+15.99)EPR	FDSDAASQRMEPR	Linear	22.17	1524.66	13	-0.8	509.228	21.68	433010	6	F6:3880	F120190614_PF_9033_WT__SPV-L3_p6.raw	1	1	P04439:P13746:P30459:P10314:P01892:P10316:P01891:Q09160	Oxidation (M)	M10:Oxidation (M):1000.00	PEAKS DB
EILELAGNAARDN	EILELAGNAARDN	Linear	22.18	1384.69	13	1.3	693.356	49.6	57200	1	F1:11407	F120190614_PF_9033_WT__SPV-L3_p1.raw	1	1	Q99878:Q96KK5:Q9BTM1:Q16777:P20671:P04908:Q93077:Q7L7L0:P0C0S8:Q6FI13:Q8IUE6:P16104:O75367:Q9P0M6			PEAKS DB
GPDVPSTPAAEAKAAEA	GPDVPSTPAAEAKAAEA	Linear	22.18	1580.77	17	0.4	791.392	37.83	242870	7	F7:9965	F120190614_PF_9033_WT__SPV-L3_p7.raw	1	1	Q969T9			PEAKS DB
AEEERQEEPEYENVVP	AEEERQEEPEYENVVP	Linear	22.18	1945.85	16	0.6	973.935	48.94	433790	1	F1:11204	F120190614_PF_9033_WT__SPV-L3_p1.raw	1	1	Q14162			PEAKS DB
VPRAILVDLEPG	VPRAILVDLEPG	Linear	22.18	1277.73	12	1.6	639.875	64.91	80464	2	F2:19375	F120190614_PF_9033_WT__SPV-L3_p2.raw	1	1	P07437			PEAKS DB
TSFRTGNPTGTYQNGYDSTQ	TSFRTGNPTGTYQNGYDSTQ	Linear	22.19	2193.96	20	1.9	1097.99	38.28	426170	7	F7:10064	F120190614_PF_9033_WT__SPV-L3_p7.raw	1	1	P17844			PEAKS DB
NSEEFAAAM(+15.99)SKDYLK	NSEEFAAAMSKDYLK	trans-spliced peptide	22.21	1718.78	15	1.5	860.4	37.89	982270	2	F2:8733	F120190614_PF_9033_WT__SPV-L3_p2.raw	1	1	|denovo_32	Oxidation (M)	M9:Oxidation (M):1000.00	PEAKS DB
SDKLKEAETRAEFAE	SDKLKEAETRAEFAE	Linear	22.21	1722.84	15	0.8	575.288	32.44	126350	7	F7:7753	F120190614_PF_9033_WT__SPV-L3_p7.raw	1	1	P67936:P09493			PEAKS DB
GPTDSYAAISQVDRL	GPTDSYAAISQVDRL	Linear	22.21	1591.78	15	3.4	796.902	63.99	0	2	F2:19012	F120190614_PF_9033_WT__SPV-L3_p2.raw	0	0	P09496			PEAKS DB
RPAGDGTFQKWAAVVVPSGQE	RPAGDGTFQKWAAVVVPSGQE	Linear	22.22	2199.11	21	1.5	734.044	64.27	121510	2	F2:19104	F120190614_PF_9033_WT__SPV-L3_p2.raw	1	1	Q31612:P10321:Q95604:P01892:P10316			PEAKS DB
VAIVQAVSAHRHR	VAIVQAVSAHRHR	Linear	22.22	1442.82	13	0.4	481.948	24.49	29846	7	F7:4605	F120190614_PF_9033_WT__SPV-L3_p7.raw	1	1	P32248			PEAKS DB
LVEEIQLFPDPEPVRN	LVEEIQLFPDPEPVRN	Linear	22.23	1893.98	16	1	948	78.34	36299	3	F3:23408	F120190614_PF_9033_WT__SPV-L3_p3.raw	1	1	Q9H3S1			PEAKS DB
GNDRVRNLQSEVEGVK	GNDRVRNLQSEVEGVK	Linear	22.23	1798.93	16	-0.3	600.65	32.78	264280	7	F7:7869	F120190614_PF_9033_WT__SPV-L3_p7.raw	1	1	Q9BV40			PEAKS DB
DPNFVKDLEE	DPNFVKDLEE	Linear	22.23	1204.56	10	0.8	603.288	61.49	34521	2	F2:18000	F120190614_PF_9033_WT__SPV-L3_p2.raw	1	1	Q9BTU6			PEAKS DB
LVPGGGATEIELAK	LVPGGGATEIELAK	Linear	22.23	1353.75	14	2	677.884	48.25	93392	1	F1:10851	F120190614_PF_9033_WT__SPV-L3_p1.raw	1	1	P50990			PEAKS DB
ETPDQFMTADETRN	ETPDQFMTADETRN	Linear	22.24	1653.69	14	1.8	827.856	46.67	92705	1	F1:10254	F120190614_PF_9033_WT__SPV-L3_p1.raw	1	1	P16070			PEAKS DB
AKAIAKGVGIISE	AKAIAKGVGIISE	Linear	22.24	1255.75	13	0.4	628.882	32.75	71512	1	F1:5436	F120190614_PF_9033_WT__SPV-L3_p1.raw	1	1	P05023			PEAKS DB
NIRYM(+15.99)SGGTATGDA	NIRYMSGGTATGDA	Linear	22.24	1428.63	14	0.8	715.323	26.15	199180	7	F7:5211	F120190614_PF_9033_WT__SPV-L3_p7.raw	1	1	O43405	Oxidation (M)	M5:Oxidation (M):1000.00	PEAKS DB
EEVDGKADGAEAKPAE	EEVDGKADGAEAKPAE	Linear	22.25	1614.74	16	0.7	539.253	20.62	26076	5	F5:3414	F120190614_PF_9033_WT__SPV-L3_p5.raw	1	1	P35579			PEAKS DB
HM(+15.99)VSPTAVAFLERN	HMVSPTAVAFLERN	Linear	22.25	1586.79	14	1.7	529.937	46.62	0	2	F2:12114	F120190614_PF_9033_WT__SPV-L3_p2.raw	0	0	O60499	Oxidation (M)	M2:Oxidation (M):1000.00	PEAKS DB
ELSLDLSDASAEVER	ELSLDLSDASAEVER	trans-spliced peptide	22.26	1632.78	15	-3.1	545.267	25.1	1073000	7	F7:4844	F120190614_PF_9033_WT__SPV-L3_p7.raw	1	1	|denovo_13			PEAKS DB
SPDLTGVVTIYEDLRR	SPDLTGVVTIYEDLRR	Linear	22.26	1832.96	16	1	611.996	79.16	201800	4	F4:21061	F120190614_PF_9033_WT__SPV-L3_p4.raw	1	1	O60784			PEAKS DB
SQSTQISQELEELRAEQQR	SQSTQISQELEELRAEQQR	Linear	22.27	2259.11	19	2.9	754.046	55.1	0	2	F2:15461	F120190614_PF_9033_WT__SPV-L3_p2.raw	0	0	P06734			PEAKS DB
IQAEFYLNPDQSGEF	IQAEFYLNPDQSGEF	Linear	22.27	1756.79	15	0.1	879.405	88.47	443690	3	F3:27499	F120190614_PF_9033_WT__SPV-L3_p3.raw	1	1	P01903			PEAKS DB
ASFEAQGALANIAVD	ASFEAQGALANIAVD	Linear	22.27	1475.73	15	1.6	738.871	78.4	160800	2	F2:24668	F120190614_PF_9033_WT__SPV-L3_p2.raw	1	1	P01903			PEAKS DB
HPRSPTPTL	HPRSPTPTL	Linear	22.28	1004.54	9	0.6	503.278	24.95	192580	7	F7:4823	F120190614_PF_9033_WT__SPV-L3_p7.raw	1	1	Q96HE9			PEAKS DB
PPKSLYIEV	PPKSLYIEV	Linear	22.28	1044.59	9	7.3	523.304	87.39	732550	3	F3:27040	F120190614_PF_9033_WT__SPV-L3_p3.raw	1	1	Q14691			PEAKS DB
VEFATDRVEE	VEFATDRVEE	Linear	22.28	1193.56	10	1.1	597.786	34.45	25568	6	F6:8833	F120190614_PF_9033_WT__SPV-L3_p6.raw	1	1	P16885			PEAKS DB
DDNFASIVTG	DDNFASIVTG	Linear	22.28	1037.47	10	0.5	1038.47	82.43	473330	2	F2:26225	F120190614_PF_9033_WT__SPV-L3_p2.raw	1	1	P05023			PEAKS DB
PSQAEGTPAAVLR	PSQAEGTPAAVLR	trans-spliced peptide	22.29	1295.68	13	-0.1	432.902	77.78	507200	5	F5:19013	F120190614_PF_9033_WT__SPV-L3_p5.raw	1	1	|denovo_33			PEAKS DB
HPAVLPIYEELK	HPAVLPIYEELK	Linear	22.29	1407.78	12	2.7	704.897	52.74	108000	2	F2:14514	F120190614_PF_9033_WT__SPV-L3_p2.raw	1	1	Q96QD8			PEAKS DB
YSSALSQPGLERGAE	YSSALSQPGLERGAE	Linear	22.29	1563.75	15	1.5	782.885	39.1	134150	7	F7:10409	F120190614_PF_9033_WT__SPV-L3_p7.raw	1	1	Q14596			PEAKS DB
REVKKEEGEAFAREHG	REVKKEEGEAFAREHG	Linear	22.3	1870.93	16	0.5	624.65	20.53	27147	6	F6:3445	F120190614_PF_9033_WT__SPV-L3_p6.raw	1	1	P61019			PEAKS DB
APPEQEAAPAEEPA	APPEQEAAPAEEPA	Linear	22.3	1405.64	14	1	703.826	33.81	196420	6	F6:8667	F120190614_PF_9033_WT__SPV-L3_p6.raw	1	1	P29966			PEAKS DB
LYQQQGRLDKLTVTSQN	LYQQQGRLDKLTVTSQN	Linear	22.3	1991.04	17	1.6	664.689	37.78	291340	7	F7:9875	F120190614_PF_9033_WT__SPV-L3_p7.raw	1	1	P04233			PEAKS DB
GQEEKAGVVSTGLIQ	GQEEKAGVVSTGLIQ	Linear	22.3	1514.79	15	1.2	758.405	44.32	539060	1	F1:9286	F120190614_PF_9033_WT__SPV-L3_p1.raw	1	1	P04229:P13761:Q9TQE0:P79483:P13762			PEAKS DB
LVDNSVPL	LVDNSVPL	Linear	22.31	855.47	8	3.4	856.48	107.22	0	2	F2:35922	F120190614_PF_9033_WT__SPV-L3_p2.raw	0	0	Q63HN8			PEAKS DB
DDDDTVHLPFEGG	DDDDTVHLPFEGG	Linear	22.32	1415.58	13	2.2	708.801	76.75	181810	2	F2:24090	F120190614_PF_9033_WT__SPV-L3_p2.raw	1	1	Q9Y6M7			PEAKS DB
TPGQAAAIASTTIM(+15.99)	TPGQAAAIASTTIM	Linear	22.32	1347.67	14	0.7	674.843	52.23	197750	1	F1:12416	F120190614_PF_9033_WT__SPV-L3_p1.raw	1	1	Q96D31	Oxidation (M)	M14:Oxidation (M):1000.00	PEAKS DB
VPEPFGGAIIIGQES	VPEPFGGAIIIGQES	Linear	22.32	1512.78	15	0.3	757.399	88.81	136830	3	F3:27591	F120190614_PF_9033_WT__SPV-L3_p3.raw	1	1	Q16531			PEAKS DB
GNPVASLGHSEAETP	GNPVASLGHSEAETP	Linear	22.32	1464.68	15	2.1	733.351	38.91	352950	7	F7:10330	F120190614_PF_9033_WT__SPV-L3_p7.raw	1	1	P53794			PEAKS DB
FTGATGAIMTTETTK	FTGATGAIMTTETTK	Linear	22.34	1528.74	15	0.5	765.38	41.97	0	7	F7:11562	F120190614_PF_9033_WT__SPV-L3_p7.raw	0	0	Q14126			PEAKS DB
KISYLTFLPSADEIYD	KISYLTFLPSADEIYD	Linear	22.34	1873.93	16	1.2	937.976	89.97	380430	4	F4:25331	F120190614_PF_9033_WT__SPV-L3_p4.raw	1	1	P01906			PEAKS DB
VTTVGGTSFQEP	VTTVGGTSFQEP	Linear	22.34	1221.59	12	2.4	611.803	52.58	1212900	7	F7:15806	F120190614_PF_9033_WT__SPV-L3_p7.raw	1	1	O14773			PEAKS DB
VLIFKVYM(+15.99)	VLIFKVYM	Linear	22.35	1027.58	8	0.6	514.796	62.85	79715	4	F4:15286	F120190614_PF_9033_WT__SPV-L3_p4.raw	1	1	Q13571	Oxidation (M)	M8:Oxidation (M):1000.00	PEAKS DB
YDEEAM(+15.99)VEAVAL	YDEEAMVEAVAL	Linear	22.35	1354.6	12	1	678.306	73.91	75473	3	F3:21662	F120190614_PF_9033_WT__SPV-L3_p3.raw	1	1	P09668	Oxidation (M)	M6:Oxidation (M):1000.00	PEAKS DB
LKPEDSTVLLFEADT	LKPEDSTVLLFEADT	Linear	22.36	1676.85	15	2.4	839.435	76.59	216380	3	F3:22693	F120190614_PF_9033_WT__SPV-L3_p3.raw	1	1	Q13772			PEAKS DB
PKPPKPVSKM(+15.99)RM(+15.99)ATPLLMQALPM(+15.99)	PKPPKPVSKMRMATPLLMQALPM	Linear	22.36	2609.39	23	-1.5	653.355	39.02	752420	4	F4:7405	F120190614_PF_9033_WT__SPV-L3_p4.raw	1	1	P04233	Oxidation (M)	M10:Oxidation (M):19.61;M12:Oxidation (M):22.09;M23:Oxidation (M):17.91	PEAKS DB
IKVDKGVVPLAGTN	IKVDKGVVPLAGTN	Linear	22.36	1409.82	14	0.9	705.92	40.24	28066	1	F1:7812	F120190614_PF_9033_WT__SPV-L3_p1.raw	1	1	P04075			PEAKS DB
FDGDEEFYVDLERKE	FDGDEEFYVDLERKE	trans-spliced peptide	22.37	1889.83	15	2.5	630.953	62.37	21578000	2	F2:18365	F120190614_PF_9033_WT__SPV-L3_p2.raw	2	2	|denovo_12:|denovo_17			PEAKS DB
ESTGVFTTM(+15.99)EKAGA	ESTGVFTTMEKAGA	Linear	22.37	1443.66	14	1	722.836	33.68	127630	1	F1:5698	F120190614_PF_9033_WT__SPV-L3_p1.raw	1	1	P04406	Oxidation (M)	M9:Oxidation (M):1000.00	PEAKS DB
DSDAASPREEPRA	DSDAASPREEPRA	Linear	22.37	1399.63	13	1.2	467.552	20.25	68604	5	F5:3301	F120190614_PF_9033_WT__SPV-L3_p5.raw	1	1	P01889:Q29836:Q31610:P30486:Q31612			PEAKS DB
EANETLAEM(+15.99)EEELR	EANETLAEMEEELR	Linear	22.38	1678.74	14	1.1	840.376	43.8	181290	2	F2:11003	F120190614_PF_9033_WT__SPV-L3_p2.raw	1	1	Q9UEU0	Oxidation (M)	M9:Oxidation (M):1000.00	PEAKS DB
PSSPAVEK	PSSPAVEK	Linear	22.38	813.423	8	1.3	814.432	40.96	430560	7	F7:11187	F120190614_PF_9033_WT__SPV-L3_p7.raw	1	1	P41440			PEAKS DB
SPVVKGNAL	SPVVKGNAL	Linear	22.39	883.513	9	0.5	442.764	28.04	37255	7	F7:6009	F120190614_PF_9033_WT__SPV-L3_p7.raw	1	1	Q5VW36			PEAKS DB
APVPPAPPLPGDSGTIIPPPPAPG	APVPPAPPLPGDSGTIIPPPPAPG	Linear	22.39	2211.19	24	1.5	738.073	87.28	391670	2	F2:28036	F120190614_PF_9033_WT__SPV-L3_p2.raw	1	1	O60610			PEAKS DB
RDASVHTLLDALE	RDASVHTLLDALE	Linear	22.4	1438.74	13	-1.6	480.587	63.47	0	3	F3:17578	F120190614_PF_9033_WT__SPV-L3_p3.raw	0	0	O14763			PEAKS DB
THYYAVAVVKKDSE	THYYAVAVVKKDSE	trans-spliced peptide	22.41	1608.81	14	1.2	537.279	28.32	2833400	7	F7:6185	F120190614_PF_9033_WT__SPV-L3_p7.raw	1	1	|denovo_38			PEAKS DB
VLPGKKKKKT	VLPGKKKKKT	Linear	22.41	1125.76	10	-2.9	1126.76	116.07	123110000	4	F4:35319	F120190614_PF_9033_WT__SPV-L3_p4.raw	1	1	Q8IY37			PEAKS DB
DDQRDLISNNEQLPM(+15.99)	DDQRDLISNNEQLPM	Linear	22.41	1802.81	15	0.8	601.945	55.92	33895	1	F1:13877	F120190614_PF_9033_WT__SPV-L3_p1.raw	1	1	P04233	Oxidation (M)	M15:Oxidation (M):1000.00	PEAKS DB
SDVGEYRAVTELGRPDAE	SDVGEYRAVTELGRPDAE	Linear	22.42	1962.93	18	3.4	655.319	47.55	0	1	F1:10598	F120190614_PF_9033_WT__SPV-L3_p1.raw	0	0	P13760:P04229			PEAKS DB
LPKPPKPVSKMRM(+31.99)ATPLLM(+31.99)QALP	LPKPPKPVSKMRMATPLLMQALP	Linear	22.42	2607.43	23	-1.3	652.864	40.51	9782000	2	F2:10659	F120190614_PF_9033_WT__SPV-L3_p2.raw	1	1	P04233	Sulphone	M13:Sulphone:0.00;M19:Sulphone:13.99	PEAKS PTM
NTEPVKAKEE	NTEPVKAKEE	Linear	22.43	1143.58	10	0.5	572.796	29.43	538410	5	F5:5784	F120190614_PF_9033_WT__SPV-L3_p5.raw	1	1	Q2NL82			PEAKS DB
IPESPQGAFVHKEN	IPESPQGAFVHKEN	Linear	22.43	1551.77	14	0.7	776.892	31.97	233590	7	F7:7556	F120190614_PF_9033_WT__SPV-L3_p7.raw	1	1	P51512			PEAKS DB
VSHVSTGGGASLEL	VSHVSTGGGASLEL	Linear	22.43	1312.66	14	1.7	657.34	42.05	58319	1	F1:8431	F120190614_PF_9033_WT__SPV-L3_p1.raw	1	1	P00558			PEAKS DB
DDIEEAGIVAREF	DDIEEAGIVAREF	Linear	22.43	1462.69	13	2.5	732.356	75.77	28229	2	F2:23627	F120190614_PF_9033_WT__SPV-L3_p2.raw	1	1	O43405			PEAKS DB
RPSERPSL	RPSERPSL	Linear	22.44	940.509	8	0.1	471.262	22.25	119390	7	F7:3711	F120190614_PF_9033_WT__SPV-L3_p7.raw	1	1	Q86V86			PEAKS DB
NED(+14.02)LRS(+114.04)WTAADTAAQ	NEDLRSWTAADTAAQ	Linear	22.44	1775.81	15	2	888.913	44.17	1187300	1	F1:9309	F120190614_PF_9033_WT__SPV-L3_p1.raw	1	1	P01889:Q31610:P30486:Q31612:P30510:P10321:Q29865:Q07000:P04222:P30504:P30499:Q95604:P17693	Methylation(others); Ubiquitin	D3:Methylation(others):0.00;S6:Ubiquitin:14.04	PEAKS PTM
DNESDQASGAYIFRPNQQ	DNESDQASGAYIFRPNQQ	Linear	22.44	2038.9	18	0.6	1020.46	55.91	111230	1	F1:13866	F120190614_PF_9033_WT__SPV-L3_p1.raw	1	1	O00754			PEAKS DB
DKKEDVGTVVGIDLGT	DKKEDVGTVVGIDLGT	Linear	22.45	1644.86	16	2.2	549.294	60.74	100810	2	F2:17726	F120190614_PF_9033_WT__SPV-L3_p2.raw	1	1	P11021			PEAKS DB
LPSRDSSGTAVAPENRH	LPSRDSSGTAVAPENRH	Linear	22.45	1792.88	17	0.1	598.635	21.45	20813	6	F6:3826	F120190614_PF_9033_WT__SPV-L3_p6.raw	1	1	O00308			PEAKS DB
DARSYTAAVAN	DARSYTAAVAN	Linear	22.46	1137.54	11	-0.6	569.778	31.91	15435	6	F6:7889	F120190614_PF_9033_WT__SPV-L3_p6.raw	1	1	Q9NYA4			PEAKS DB
SYADDNSLLFM(+15.99)ETSAK	SYADDNSLLFMETSAK	Linear	22.46	1806.8	16	2.3	904.408	59.83	156650	2	F2:17302	F120190614_PF_9033_WT__SPV-L3_p2.raw	1	1	P20339	Oxidation (M)	M11:Oxidation (M):1000.00	PEAKS DB
SPPGVGPEEEEGEG(+21.98)	SPPGVGPEEEEGEG	Linear	22.48	1390.55	14	2	696.284	36.23	225660	6	F6:9524	F120190614_PF_9033_WT__SPV-L3_p6.raw	1	1	P15391	Sodium adduct	G14:Sodium adduct:0.00	PEAKS PTM
RPGREYFYISSAIPDN	RPGREYFYISSAIPDN	Linear	22.49	1883.92	16	1.8	628.981	55.12	366140	2	F2:15455	F120190614_PF_9033_WT__SPV-L3_p2.raw	1	1	P52803			PEAKS DB
AYAHRDFSAEYEED	AYAHRDFSAEYEED	cis-spliced peptide	22.5	1701.69	14	2	851.854	37.01	11726000	7	F7:9643	F120190614_PF_9033_WT__SPV-L3_p7.raw	2	2	|denovo_7			PEAKS DB
DLGEYQAVTELGRPD	DLGEYQAVTELGRPD	Linear	22.5	1661.79	15	-1.6	831.901	69	31656	1	F1:18965	F120190614_PF_9033_WT__SPV-L3_p1.raw	1	1	P13762			PEAKS DB
FIGASAASM(+15.99)	FIGASAASM	Linear	22.51	869.395	9	1.1	435.705	38.39	303400	1	F1:7188	F120190614_PF_9033_WT__SPV-L3_p1.raw	1	1	Q96QD8	Oxidation (M)	M9:Oxidation (M):1000.00	PEAKS DB
AEGEAASAASSTSSP	AEGEAASAASSTSSP	Linear	22.51	1321.56	15	-0.1	661.789	25.07	81497	5	F5:4725	F120190614_PF_9033_WT__SPV-L3_p5.raw	1	1	P29966			PEAKS DB
DQETRNVKAQSQTD	DQETRNVKAQSQTD	Linear	22.51	1618.75	14	0.2	810.385	19.01	41206	4	F4:2859	F120190614_PF_9033_WT__SPV-L3_p4.raw	1	1	P04439:P13746			PEAKS DB
LPFLPSTE	LPFLPSTE	Linear	22.51	902.475	8	1.1	903.483	79.61	255940	2	F2:25218	F120190614_PF_9033_WT__SPV-L3_p2.raw	1	1	P01903			PEAKS DB
SGVHHFARAASEFESSEG	SGVHHFARAASEFESSEG	Linear	22.53	1903.84	18	0.8	635.623	31.41	359930	7	F7:7310	F120190614_PF_9033_WT__SPV-L3_p7.raw	1	1	O94985			PEAKS DB
EAGAEFEKAAEE	EAGAEFEKAAEE	trans-spliced peptide	22.54	1279.56	12	3	640.788	50.67	20355000	7	F7:14949	F120190614_PF_9033_WT__SPV-L3_p7.raw	1	1	|denovo_11			PEAKS DB
RSTDVAAVVVP	RSTDVAAVVVP	Linear	22.54	1112.62	11	0.3	557.317	45.99	30597	1	F1:9996	F120190614_PF_9033_WT__SPV-L3_p1.raw	1	1	Q92673			PEAKS DB
LAYSIQAATEEEPQ	LAYSIQAATEEEPQ	Linear	22.54	1548.73	14	0.8	775.373	60.83	356700	1	F1:15911	F120190614_PF_9033_WT__SPV-L3_p1.raw	1	1	P05023			PEAKS DB
APGPAGPPPP	APGPAGPPPP	Linear	22.55	856.444	10	1.6	857.453	112.54	518090	4	F4:34239	F120190614_PF_9033_WT__SPV-L3_p4.raw	1	1	Q9BTV7			PEAKS DB
ISISRDNTPALEPQPQ	ISISRDNTPALEPQPQ	Linear	22.55	1764.9	16	2.3	883.46	47.25	92598	7	F7:13658	F120190614_PF_9033_WT__SPV-L3_p7.raw	1	1	Q96LC7			PEAKS DB
KSVDDVLSHF	KSVDDVLSHF	Linear	22.55	1145.57	10	1.3	573.794	49.92	57923	2	F2:13426	F120190614_PF_9033_WT__SPV-L3_p2.raw	1	1	Q86Y56			PEAKS DB
EFEKAAE	EFEKAAE	Linear	22.55	822.376	7	2.1	823.385	45.7	48803	7	F7:13071	F120190614_PF_9033_WT__SPV-L3_p7.raw	1	1	P07108			PEAKS DB
EAGAEFEKAAE	EAGAEFEKAAE	trans-spliced peptide	22.56	1150.51	11	3.6	576.266	45.73	51926000	7	F7:13047	F120190614_PF_9033_WT__SPV-L3_p7.raw	1	1	|denovo_11			PEAKS DB
SIGDIFLKY	SIGDIFLKY	Linear	22.57	1054.57	9	-0.4	528.292	76.45	22295	3	F3:22684	F120190614_PF_9033_WT__SPV-L3_p3.raw	1	1	Q9H8V3			PEAKS DB
IHIAEEEAVM(+15.99)EEEED	IHIAEEEAVMEEEED	Linear	22.57	1787.74	15	1.2	894.879	44.88	350280	1	F1:9598	F120190614_PF_9033_WT__SPV-L3_p1.raw	1	1	Q14596	Oxidation (M)	M10:Oxidation (M):1000.00	PEAKS DB
KM(+15.99)LQKVVLPSYEEAL	KMLQKVVLPSYEEAL	Linear	22.57	1762.95	15	1.4	588.659	51.49	233260	2	F2:14024	F120190614_PF_9033_WT__SPV-L3_p2.raw	1	1	Q13571	Oxidation (M)	M2:Oxidation (M):1000.00	PEAKS DB
YGNDALMPSLTETKT	YGNDALMPSLTETKT	Linear	22.57	1639.78	15	1.3	820.896	57.37	237530	1	F1:14456	F120190614_PF_9033_WT__SPV-L3_p1.raw	1	1	P05067			PEAKS DB
DLSLEELCSLHLLLPGLSPQTLQAIP	DLSLEELCSLHLLLPGLSPQTLQAIP	Linear	22.57	2799.51	26	3.6	700.887	52.09	6026500	4	F4:11764	F120190614_PF_9033_WT__SPV-L3_p4.raw	1	1	A6NGW2:Q7RTU9			PEAKS DB
WEPVVPLEEGLN	WEPVVPLEEGLN	Linear	22.58	1380.69	12	0.9	691.354	90.5	92520	3	F3:28276	F120190614_PF_9033_WT__SPV-L3_p3.raw	1	1	Q8NBZ7			PEAKS DB
GPSGQKTIHSEQAVFDIYYP	GPSGQKTIHSEQAVFDIYYP	Linear	22.58	2236.08	20	-0.5	746.367	59.41	29745	3	F3:16003	F120190614_PF_9033_WT__SPV-L3_p3.raw	1	1	Q13740			PEAKS DB
KTVSPALISRF	KTVSPALISRF	Linear	22.6	1217.71	11	1.1	406.912	41.82	40620	2	F2:10253	F120190614_PF_9033_WT__SPV-L3_p2.raw	1	1	Q86VP6			PEAKS DB
RVAGESAEPEPEPEAD	RVAGESAEPEPEPEAD	Linear	22.6	1681.74	16	0.8	841.88	28.62	1575800	6	F6:6690	F120190614_PF_9033_WT__SPV-L3_p6.raw	1	1	P01137			PEAKS DB
KSFSDLFKRF	KSFSDLFKRF	Linear	22.61	1273.68	10	2.2	425.569	52.33	26796	3	F3:13378	F120190614_PF_9033_WT__SPV-L3_p3.raw	1	1	Q9Y6A5			PEAKS DB
KEEIIHIAEEE	KEEIIHIAEEE	Linear	22.62	1338.67	11	-0.1	670.341	37.29	32409	1	F1:6768	F120190614_PF_9033_WT__SPV-L3_p1.raw	1	1	Q14596			PEAKS DB
GAVITGAVVA	GAVITGAVVA	Linear	22.63	856.502	10	1.2	857.51	52.7	3088800	1	F1:12649	F120190614_PF_9033_WT__SPV-L3_p1.raw	1	1	P04439:P13746:P30443:P30455:P01892:P10316:P01891			PEAKS DB
SPRNEVEAL	SPRNEVEAL	Linear	22.64	1013.51	9	-0.5	507.764	31.97	331130	7	F7:7565	F120190614_PF_9033_WT__SPV-L3_p7.raw	1	1	Q5R372			PEAKS DB
APRDVRVRKIKPLSEIHSG	APRDVRVRKIKPLSEIHSG	Linear	22.64	2157.25	19	-0.2	720.09	27.46	162240	7	F7:5759	F120190614_PF_9033_WT__SPV-L3_p7.raw	1	1	P20273			PEAKS DB
M(+15.99)LKESKADIFVDPV	MLKESKADIFVDPV	Linear	22.65	1606.83	14	1.9	536.617	48.57	313110	2	F2:12850	F120190614_PF_9033_WT__SPV-L3_p2.raw	1	1	Q92896	Oxidation (M)	M1:Oxidation (M):1000.00	PEAKS DB
KPPKPVSKMR(+.98)MATPLLM(+15.99)QALP	KPPKPVSKMRMATPLLMQALP	Linear	22.65	2350.29	21	1.3	588.582	33.32	0	2	F2:6938	F120190614_PF_9033_WT__SPV-L3_p2.raw	0	0	P04233	Citrullination; Oxidation (M)	R10:Citrullination:1000.00;M17:Oxidation (M):10.92	PEAKS PTM
FSGREHFSAEYEEDGK	FSGREHFSAEYEEDGK	trans-spliced peptide	22.66	1886.81	16	0.6	472.709	31.22	479690	7	F7:7374	F120190614_PF_9033_WT__SPV-L3_p7.raw	1	1	|denovo_21			PEAKS DB
SPYPGVPVEELFK	SPYPGVPVEELFK	Linear	22.66	1460.76	13	1.9	731.386	75.7	124610	3	F3:22355	F120190614_PF_9033_WT__SPV-L3_p3.raw	1	1	P11362			PEAKS DB
VDDTQFVRFDSDAASPREEPRAPW(+15.99)	VDDTQFVRFDSDAASPREEPRAPW	Linear	22.67	2806.29	24	2.2	702.582	57.19	257440	2	F2:16255	F120190614_PF_9033_WT__SPV-L3_p2.raw	1	1	P01889:Q29836:Q31610:P30486:Q31612	Oxidation (HW)	W24:Oxidation (HW):1000.00	PEAKS PTM
IVRKLVTALAIFVPSYGC	IVRKLVTALAIFVPSYGC	Linear	22.68	1949.12	18	1.6	650.714	70.16	332840	4	F4:17606	F120190614_PF_9033_WT__SPV-L3_p4.raw	1	1	Q8TEV9			PEAKS DB
NPDSNSANCLEEKGP	NPDSNSANCLEEKGP	Linear	22.68	1573.67	15	1.1	787.842	32.75	149640	7	F7:7880	F120190614_PF_9033_WT__SPV-L3_p7.raw	1	1	P10124			PEAKS DB
HGDQM(+15.99)AQKSQSTQISQELEEL	HGDQMAQKSQSTQISQELEEL	Linear	22.68	2402.1	21	2.8	801.71	51.92	123340	2	F2:14199	F120190614_PF_9033_WT__SPV-L3_p2.raw	1	1	P06734	Oxidation (M)	M5:Oxidation (M):1000.00	PEAKS DB
ISYLTFLPSADEIYD	ISYLTFLPSADEIYD	Linear	22.68	1745.84	15	2.2	873.929	109.56	352150	4	F4:33019	F120190614_PF_9033_WT__SPV-L3_p4.raw	1	1	P01906			PEAKS DB
SPRPPLGSSL	SPRPPLGSSL	Linear	22.69	1009.56	10	1	505.786	37.47	0	1	F1:6835	F120190614_PF_9033_WT__SPV-L3_p1.raw	0	0	Q8NHM5			PEAKS DB
GTFQKWAAVVVPSGQEQR	GTFQKWAAVVVPSGQEQR	Linear	22.7	1987.03	18	2.2	663.351	55.3	135320	2	F2:15522	F120190614_PF_9033_WT__SPV-L3_p2.raw	1	1	Q31612:P10321:Q95604:P01892:P10316			PEAKS DB
SPEPEAEAEAAAGPGPC	SPEPEAEAEAAAGPGPC	Linear	22.7	1581.66	17	2.7	791.84	51.07	275850	7	F7:15200	F120190614_PF_9033_WT__SPV-L3_p7.raw	1	1	Q13501			PEAKS DB
LPSYIRSTVHASRESN	LPSYIRSTVHASRESN	Linear	22.71	1815.92	16	1.2	606.316	29.58	128470	7	F7:6646	F120190614_PF_9033_WT__SPV-L3_p7.raw	1	1	Q9ULI3			PEAKS DB
KTSPKPLPSRF	KTSPKPLPSRF	Linear	22.71	1256.72	11	1	419.916	24.7	63341	7	F7:4676	F120190614_PF_9033_WT__SPV-L3_p7.raw	1	1	Q7Z591			PEAKS DB
SIGQTASKAWT	SIGQTASKAWT	Linear	22.71	1148.58	11	1.7	575.299	34.17	28163	7	F7:8451	F120190614_PF_9033_WT__SPV-L3_p7.raw	1	1	P20273			PEAKS DB
RIQDLNRIFPLSEDYS	RIQDLNRIFPLSEDYS	Linear	22.71	1965	16	-0.1	656.006	71.58	263950	3	F3:20710	F120190614_PF_9033_WT__SPV-L3_p3.raw	1	1	P10124			PEAKS DB
WAAVVVPSGE	WAAVVVPSGE	Linear	22.71	1013.52	10	0.2	1014.53	66.2	61110	1	F1:17897	F120190614_PF_9033_WT__SPV-L3_p1.raw	1	1	P01889:Q29836:P30492:P04439:P13746:P30510:Q29865:Q07000:P04222:P30504:Q29960:P18465:P18463:P30490:P18464:P30498:P30466:P30443:P30455:P13747:P30461:P17693			PEAKS DB
ADFKDALARVY	ADFKDALARVY	Linear	22.71	1267.66	11	1.6	423.56	56.17	42782	2	F2:15903	F120190614_PF_9033_WT__SPV-L3_p2.raw	1	1	O00584			PEAKS DB
IYDPGGSVPSGEASAA	IYDPGGSVPSGEASAA	Linear	22.73	1476.67	16	2	739.345	48.53	565240	7	F7:14239	F120190614_PF_9033_WT__SPV-L3_p7.raw	1	1	Q15025			PEAKS DB
DDEDEEEGEEVVEDR	DDEDEEEGEEVVEDR	Linear	22.73	1792.68	15	2.8	897.348	44.41	55616	7	F7:12472	F120190614_PF_9033_WT__SPV-L3_p7.raw	1	1	Q06481			PEAKS DB
KDVQIIVFPED	KDVQIIVFPED	Linear	22.73	1301.69	11	1.1	651.851	68.15	85993	2	F2:20648	F120190614_PF_9033_WT__SPV-L3_p2.raw	1	1	P43251			PEAKS DB
VRFDSDAASPRGEPRA(-.98)	VRFDSDAASPRGEPRA	Linear	22.74	1728.87	16	8.7	577.301	25.69	127010	7	F7:5080	F120190614_PF_9033_WT__SPV-L3_p7.raw	1	1	P30492:P30510:P10321:Q29865:Q07000:P04222:Q29960:P30499:Q95604	Amidation	A16:Amidation:1000.00	PEAKS PTM
SLNSHGLELNADILG	SLNSHGLELNADILG	Linear	22.75	1551.79	15	1.4	776.903	69.83	103320	2	F2:21301	F120190614_PF_9033_WT__SPV-L3_p2.raw	1	1	P04114			PEAKS DB
SPM(+15.99)PEHYVEGSTVN	SPMPEHYVEGSTVN	Linear	22.76	1561.67	14	0	781.843	33.33	207930	7	F7:8102	F120190614_PF_9033_WT__SPV-L3_p7.raw	1	1	Q86VP1	Oxidation (M)	M3:Oxidation (M):1000.00	PEAKS DB
GGQASSDPGAEERE	GGQASSDPGAEERE	trans-spliced peptide	22.77	1388.58	14	-7.4	695.292	29.59	1519900	5	F5:5864	F120190614_PF_9033_WT__SPV-L3_p5.raw	1	1	|denovo_24			PEAKS DB
KLPKPPK(+27.99)PVSK(+27.99)MRMATPLLMQALP	KLPKPPKPVSKMRMATPLLMQALP	Linear	22.77	2727.54	24	1.3	682.892	55.02	1204500	3	F3:14477	F120190614_PF_9033_WT__SPV-L3_p3.raw	1	1	P04233	Formylation	K7:Formylation:0.00;K11:Formylation:0.00	PEAKS PTM
ASPTAPAC(+79.97)PS	ASPTAPACPS	Linear	22.78	980.367	10	4.3	981.379	29.58	36782	3	F3:4790	F120190614_PF_9033_WT__SPV-L3_p3.raw	1	1	Q15025	Phosphorylation (HCDR)	C8:Phosphorylation (HCDR):1000.00	PEAKS PTM
ASPAFLAVPVE(+43.99)K(+114.04)	ASPAFLAVPVEK	Linear	22.78	1385.72	12	2.1	693.868	50.81	103270	1	F1:11861	F120190614_PF_9033_WT__SPV-L3_p1.raw	1	1	P01023	Carboxylation (E); Ubiquitin	E11:Carboxylation (E):1000.00;K12:Ubiquitin:58.64	PEAKS PTM
EIYTTSVTLDREEHSS	EIYTTSVTLDREEHSS	Linear	22.79	1865.86	16	2.5	622.964	39.28	108420	7	F7:10448	F120190614_PF_9033_WT__SPV-L3_p7.raw	1	1	Q14126			PEAKS DB
KEGTYSLPKSEFVVP	KEGTYSLPKSEFVVP	Linear	22.79	1679.88	15	1.4	560.967	54.03	366980	2	F2:14960	F120190614_PF_9033_WT__SPV-L3_p2.raw	1	1	P17900			PEAKS DB
VPPSTEDARSCQFPEEERG	VPPSTEDARSCQFPEEERG	Linear	22.8	2132.94	19	2.4	711.99	36.05	83437	7	F7:9087	F120190614_PF_9033_WT__SPV-L3_p7.raw	1	1	Q9Y5U5			PEAKS DB
VVPGSHLTPIERESS	VVPGSHLTPIERESS	Linear	22.8	1606.83	15	1.8	804.424	32.38	48110	7	F7:7738	F120190614_PF_9033_WT__SPV-L3_p7.raw	1	1	P15260			PEAKS DB
LRHDGRLVARPEP	LRHDGRLVARPEP	Linear	22.81	1514.84	13	1.6	505.956	23.73	16024	7	F7:4289	F120190614_PF_9033_WT__SPV-L3_p7.raw	1	1	Q16658			PEAKS DB
LESHHGDQM(+15.99)AQKSQSTQISQELEELRAE	LESHHGDQMAQKSQSTQISQELEELRAE	Linear	22.81	3224.5	28	3.2	807.135	43.93	36128	2	F2:11054	F120190614_PF_9033_WT__SPV-L3_p2.raw	1	1	P06734	Oxidation (M)	M9:Oxidation (M):1000.00	PEAKS DB
SLYQSKYEEL	SLYQSKYEEL	Linear	22.83	1258.61	10	2.2	630.313	44.96	102210	2	F2:11457	F120190614_PF_9033_WT__SPV-L3_p2.raw	1	1	P04264			PEAKS DB
SPSKSSAEAQTPED	SPSKSSAEAQTPED	Linear	22.83	1432.63	14	1.9	717.324	19.69	257890	5	F5:3104	F120190614_PF_9033_WT__SPV-L3_p5.raw	1	1	O43493			PEAKS DB
EEADNNEDPSIEE	EEADNNEDPSIEE	Linear	22.84	1489.57	13	1.7	745.793	38.52	164930	6	F6:10269	F120190614_PF_9033_WT__SPV-L3_p6.raw	1	1	Q8NC54			PEAKS DB
VPIYEGYALP	VPIYEGYALP	Linear	22.84	1120.58	10	0.7	561.298	80.14	542100	2	F2:25360	F120190614_PF_9033_WT__SPV-L3_p2.raw	1	1	P60709:P63261:P62736:P63267:P68032:P68133			PEAKS DB
VARGDLGIEIPAEKVFL	VARGDLGIEIPAEKVFL	Linear	22.84	1826.03	17	-0.2	609.684	74.1	21410	3	F3:21771	F120190614_PF_9033_WT__SPV-L3_p3.raw	1	1	P14618			PEAKS DB
REIFDSRGNPTVE	REIFDSRGNPTVE	Linear	22.84	1518.74	13	-0.1	507.255	34.45	172350	7	F7:8534	F120190614_PF_9033_WT__SPV-L3_p7.raw	1	1	P06733			PEAKS DB
LPKPPKPVSKM(+15.99)RM(+15.99)ATPLLMQALPM(+15.99)GALPQ	LPKPPKPVSKMRMATPLLMQALPMGALPQ	Linear	22.84	3188.73	29	-0.9	798.189	54.02	1069500	4	F4:12757	F120190614_PF_9033_WT__SPV-L3_p4.raw	1	1	P04233	Oxidation (M)	M11:Oxidation (M):0.00;M13:Oxidation (M):0.00;M24:Oxidation (M):45.16	PEAKS DB
S(+42.01)LYPSLEDLK	SLYPSLEDLK	Linear	22.84	1205.62	10	0.9	603.817	86.41	93886	3	F3:26570	F120190614_PF_9033_WT__SPV-L3_p3.raw	1	1	O00560	Acetylation (Protein N-term)	S1:Acetylation (Protein N-term):1000.00	PEAKS PTM
EPKSQASGPEPELYA	EPKSQASGPEPELYA	Linear	22.85	1601.76	15	2.2	801.888	40.32	482820	7	F7:10983	F120190614_PF_9033_WT__SPV-L3_p7.raw	1	1	Q9Y3P8			PEAKS DB
IELQDSYLLPISED	IELQDSYLLPISED	Linear	22.85	1633.81	14	1.1	817.913	98.27	557960	3	F3:31276	F120190614_PF_9033_WT__SPV-L3_p3.raw	1	1	Q9H3S1			PEAKS DB
AKVFGGFQVVPAPDGQFA	AKVFGGFQVVPAPDGQFA	Linear	22.85	1833.94	18	-1.4	612.32	44.1	859130	1	F1:9314	F120190614_PF_9033_WT__SPV-L3_p1.raw	1	1	Q14469			PEAKS DB
RPSQVVAETRKR	RPSQVVAETRKR	Linear	22.85	1425.82	12	0.1	476.279	19.11	31913	6	F6:2879	F120190614_PF_9033_WT__SPV-L3_p6.raw	1	1	P13639			PEAKS DB
ADTAAQITQRKL	ADTAAQITQRKL	Linear	22.85	1314.73	12	1.6	658.371	36.24	149540	7	F7:9249	F120190614_PF_9033_WT__SPV-L3_p7.raw	1	1	P10321			PEAKS DB
Q(-17.03)KSQSTQISQELE	QKSQSTQISQELE	Linear	22.85	1487.71	13	2.7	744.864	46.05	484000	7	F7:13168	F120190614_PF_9033_WT__SPV-L3_p7.raw	1	1	P06734	Pyro-glu from Q	Q1:Pyro-glu from Q:1000.00	PEAKS PTM
FSIESST(+114.04)KGD(+14.02)V	FSIESSTKGDV	Linear	22.85	1296.62	11	2.5	649.319	37.9	344240	7	F7:9911	F120190614_PF_9033_WT__SPV-L3_p7.raw	1	1	P04114	Ubiquitin; Methylation(others)	T7:Ubiquitin:0.00;D10:Methylation(others):14.19	PEAKS PTM
EHTSKATLE	EHTSKATLE	Linear	22.85	1014.5	9	0.2	508.256	19.11	41694	5	F5:2923	F120190614_PF_9033_WT__SPV-L3_p5.raw	1	1	P04114			PEAKS DB
AKAAEAAASAYYNPGNP	AKAAEAAASAYYNPGNP	Linear	22.86	1664.78	17	0.8	833.398	37.52	153420	7	F7:9787	F120190614_PF_9033_WT__SPV-L3_p7.raw	1	1	Q969T9			PEAKS DB
DGKLDGLVPSYAEKE	DGKLDGLVPSYAEKE	Linear	22.86	1619.8	15	0	540.942	51.66	119250	1	F1:12163	F120190614_PF_9033_WT__SPV-L3_p1.raw	1	1	P58335			PEAKS DB
LSMDGGGSPKGDVDP	LSMDGGGSPKGDVDP	Linear	22.86	1430.63	15	3.8	716.327	36.33	59326	7	F7:9302	F120190614_PF_9033_WT__SPV-L3_p7.raw	1	1	P54710			PEAKS DB
GGQASSDPGAEEREE	GGQASSDPGAEEREE	trans-spliced peptide	22.87	1517.62	15	-7.2	759.813	31.55	3565500	5	F5:6350	F120190614_PF_9033_WT__SPV-L3_p5.raw	1	1	|denovo_24			PEAKS DB
EQGDAPAILFDK	EQGDAPAILFDK	Linear	22.87	1302.65	12	3	652.332	57.32	28930	2	F2:16373	F120190614_PF_9033_WT__SPV-L3_p2.raw	1	1	P28067			PEAKS DB
LDAAALPGQPM(+15.99)E	LDAAALPGQPME	Linear	22.87	1227.58	12	0.2	614.798	55.54	62187	1	F1:13736	F120190614_PF_9033_WT__SPV-L3_p1.raw	1	1	P08195	Oxidation (M)	M11:Oxidation (M):1000.00	PEAKS DB
GTFQKW(+15.99)ASVVVPSGQE	GTFQKWASVVVPSGQE	Linear	22.88	1734.86	16	1.7	868.438	62.11	269690	2	F2:18218	F120190614_PF_9033_WT__SPV-L3_p2.raw	1	1	P30459:P10314	Oxidation (HW)	W6:Oxidation (HW):1000.00	PEAKS PTM
VPGSHLTPIERESS	VPGSHLTPIERESS	Linear	22.88	1507.76	14	1.2	754.89	29.53	59756	7	F7:6606	F120190614_PF_9033_WT__SPV-L3_p7.raw	1	1	P15260			PEAKS DB
KLEAARAAEQLRA	KLEAARAAEQLRA	Linear	22.88	1425.81	13	1.5	476.276	28.55	119160	7	F7:6193	F120190614_PF_9033_WT__SPV-L3_p7.raw	1	1	P10321			PEAKS DB
RPAGDR(+.98)TFQ(+.98)KWTAVVVPSGEEQR	RPAGDRTFQKWTAVVVPSGEEQR	Linear	22.89	2615.31	23	6.1	654.839	42.75	878550	2	F2:10734	F120190614_PF_9033_WT__SPV-L3_p2.raw	1	1	Q31610:P30486	Citrullination; Deamidation (NQ)	R6:Citrullination:7.38;Q9:Deamidation (NQ):61.26	PEAKS PTM
E(-18.01)HLRS(-18.01)CTAADTAA	EHLRSCTAADTAA	Linear	22.89	1308.59	13	6.3	655.305	51.29	783110	1	F1:12101	F120190614_PF_9033_WT__SPV-L3_p1.raw	1	1	Q29960	Pyro-glu from E; Dehydration	E1:Pyro-glu from E:1000.00;S5:Dehydration:14.04	PEAKS PTM
DNFNPVSEERG	DNFNPVSEERG	Linear	22.89	1262.55	11	1.5	632.285	37.65	132080	7	F7:9902	F120190614_PF_9033_WT__SPV-L3_p7.raw	1	1	P20645			PEAKS DB
APGVRAVEL	APGVRAVEL	Linear	22.9	910.524	9	0.6	456.269	38.47	49484	1	F1:7165	F120190614_PF_9033_WT__SPV-L3_p1.raw	1	1	Q9Y508			PEAKS DB
Q(-17.03)EEIPVVIAASEDRLG	QEEIPVVIAASEDRLG	Linear	22.9	1707.87	16	-1.8	854.94	96.43	92928	3	F3:30578	F120190614_PF_9033_WT__SPV-L3_p3.raw	1	1	Q68CQ7	Pyro-glu from Q	Q1:Pyro-glu from Q:1000.00	PEAKS PTM
LWGEGSSAAIPFG	LWGEGSSAAIPFG	Linear	22.91	1290.62	13	1.7	646.321	89.48	279940	3	F3:27893	F120190614_PF_9033_WT__SPV-L3_p3.raw	1	1	Q99805			PEAKS DB
EEEEDAPAVISDF	EEEEDAPAVISDF	Linear	22.91	1449.61	13	1.1	725.815	82.9	122230	2	F2:26350	F120190614_PF_9033_WT__SPV-L3_p2.raw	1	1	P46531			PEAKS DB
TGFHRDFSAEYEEDGK	TGFHRDFSAEYEEDGK	trans-spliced peptide	22.92	1886.81	16	0.6	472.709	31.22	479690	7	F7:7247	F120190614_PF_9033_WT__SPV-L3_p7.raw	1	1	|denovo_37			PEAKS DB
GSSYGSETSIPAAAH	GSSYGSETSIPAAAH	Linear	22.92	1433.64	15	-0.5	717.828	33.94	41166	6	F6:8643	F120190614_PF_9033_WT__SPV-L3_p6.raw	1	1	Q9C0H2			PEAKS DB
GLPNIPVQTISRAAAEK	GLPNIPVQTISRAAAEK	Linear	22.92	1763.99	17	2.4	589.005	52.47	52847	2	F2:14401	F120190614_PF_9033_WT__SPV-L3_p2.raw	1	1	P02786			PEAKS DB
RNAGLVPVPELPG	RNAGLVPVPELPG	Linear	22.93	1317.74	13	1.6	659.879	64.09	200100	2	F2:18993	F120190614_PF_9033_WT__SPV-L3_p2.raw	1	1	Q9Y5W9			PEAKS DB
DGGTGPAREGGAVG	DGGTGPAREGGAVG	Linear	22.93	1199.55	14	-0.4	600.784	22.17	124930	5	F5:3894	F120190614_PF_9033_WT__SPV-L3_p5.raw	1	1	Q7Z4F1			PEAKS DB
LNFIRGVVDSEDLP	LNFIRGVVDSEDLP	Linear	22.93	1572.81	14	-0.2	787.414	75.87	260250	3	F3:22417	F120190614_PF_9033_WT__SPV-L3_p3.raw	1	1	P08238:P07900			PEAKS DB
NPTGVDPRPEQ	NPTGVDPRPEQ	Linear	22.93	1208.58	11	0.6	605.297	25.47	116860	6	F6:5364	F120190614_PF_9033_WT__SPV-L3_p6.raw	1	1	P00505			PEAKS DB
IHATTIQPEFA	IHATTIQPEFA	Linear	22.94	1226.63	11	1.2	614.323	45.22	50618	1	F1:9650	F120190614_PF_9033_WT__SPV-L3_p1.raw	1	1	Q9Y6M5			PEAKS DB
LVDEHPEDAEFEQKIN	LVDEHPEDAEFEQKIN	Linear	22.94	1911.88	16	2.9	638.304	41.61	153850	7	F7:11396	F120190614_PF_9033_WT__SPV-L3_p7.raw	1	1	Q15154			PEAKS DB
VDIKDLPVSEQQERA	VDIKDLPVSEQQERA	Linear	22.95	1725.89	15	1.7	576.305	42.83	40436	7	F7:11901	F120190614_PF_9033_WT__SPV-L3_p7.raw	1	1	Q9UNM6			PEAKS DB
SPQPGASPQED	SPQPGASPQED	Linear	22.95	1111.48	11	0.2	556.746	23.09	37401	5	F5:4176	F120190614_PF_9033_WT__SPV-L3_p5.raw	1	1	Q8IY34			PEAKS DB
LPAGPRPSTPGRA	LPAGPRPSTPGRA	Linear	22.95	1275.7	13	0.9	426.243	25	29222	6	F6:5231	F120190614_PF_9033_WT__SPV-L3_p6.raw	1	1	P46092			PEAKS DB
PSADEIYDCKVEH(+79.97)WG	PSADEIYDCKVEHWG	Linear	22.95	1827.72	15	6.5	914.872	55.89	794810	2	F2:15840	F120190614_PF_9033_WT__SPV-L3_p2.raw	1	1	P01906	Phosphorylation (HCDR)	H13:Phosphorylation (HCDR):0.00	PEAKS PTM
VPIDPSAPACPEPG	VPIDPSAPACPEPG	Linear	22.96	1348.63	14	2.1	675.325	58.46	123640	7	F7:18133	F120190614_PF_9033_WT__SPV-L3_p7.raw	1	1	Q96SN7			PEAKS DB
LN(+.98)HKLQD(-18.01)ASAEVER	LNHKLQDASAEVER	Linear	22.96	1591.8	14	0.9	531.606	34.83	4051300	7	F7:8784	F120190614_PF_9033_WT__SPV-L3_p7.raw	1	1	Q10589	Deamidation (NQ); Dehydration	N2:Deamidation (NQ):8.26;D7:Dehydration:67.96	PEAKS PTM
DKVVIGM(+15.99)DVAASE	DKVVIGMDVAASE	Linear	22.96	1348.65	13	0.5	675.335	42.27	136160	1	F1:8602	F120190614_PF_9033_WT__SPV-L3_p1.raw	1	1	P06733:P13929	Oxidation (M)	M7:Oxidation (M):1000.00	PEAKS DB
LPVGAANFREA	LPVGAANFREA	Linear	22.96	1143.6	11	1.3	572.81	42.48	35334	1	F1:8613	F120190614_PF_9033_WT__SPV-L3_p1.raw	1	1	P06733			PEAKS DB
EADDDRLNKVISELNGK	EADDDRLNKVISELNGK	Linear	22.96	1914.96	17	1	479.749	54.33	24030	2	F2:15198	F120190614_PF_9033_WT__SPV-L3_p2.raw	1	1	P05387			PEAKS DB
ATPLLM(+15.99)QALPM(+15.99)GALPQ	ATPLLMQALPMGALPQ	Linear	22.96	1682.87	16	0.3	842.444	80.05	926270	4	F4:21365	F120190614_PF_9033_WT__SPV-L3_p4.raw	1	1	P04233	Oxidation (M)	M6:Oxidation (M):1000.00;M11:Oxidation (M):1000.00	PEAKS DB
LSADQVALVYSTLG	LSADQVALVYSTLG	Linear	22.98	1435.76	14	1.1	718.886	94.42	351350	3	F3:29774	F120190614_PF_9033_WT__SPV-L3_p3.raw	1	1	O14836			PEAKS DB
IAEFTTNLTEEEEK	IAEFTTNLTEEEEK	Linear	22.99	1652.78	14	1.9	827.398	50.91	66760	1	F1:11943	F120190614_PF_9033_WT__SPV-L3_p1.raw	1	1	P35579			PEAKS DB
SPLKGLSL	SPLKGLSL	Linear	22.99	813.496	8	2.5	407.756	48.5	35495	2	F2:12856	F120190614_PF_9033_WT__SPV-L3_p2.raw	1	1	P31350			PEAKS DB
GPGAPPEQEAAPAEEP	GPGAPPEQEAAPAEEP	Linear	22.99	1545.69	16	-0.1	773.855	39.44	548320	6	F6:10646	F120190614_PF_9033_WT__SPV-L3_p6.raw	1	1	P29966			PEAKS DB
RDSPEDFVYQFK(-.98)(+27.99)	RDSPEDFVYQFK	Linear	22.99	1556.73	12	2.5	779.372	59.49	131500	6	F6:17109	F120190614_PF_9033_WT__SPV-L3_p6.raw	1	1	P01920	Amidation; Formylation	K12:Amidation:1000.00;K12:Formylation:71.87	PEAKS PTM
LNHKLQ(+.98)D(-18.01)ASAEVERLRR	LNHKLQDASAEVERLRR	Linear	23	2017.08	17	1.1	404.424	41.09	147330	2	F2:9970	F120190614_PF_9033_WT__SPV-L3_p2.raw	1	1	Q10589	Deamidation (NQ); Dehydration	Q6:Deamidation (NQ):11.01;D7:Dehydration:14.04	PEAKS PTM
SCFSSLDPSQEGP	SCFSSLDPSQEGP	trans-spliced peptide	23.01	1352.56	13	2	677.286	56.4	1338900	7	F7:17313	F120190614_PF_9033_WT__SPV-L3_p7.raw	1	1	|denovo_35			PEAKS DB
ILDNTIPGTPEER	ILDNTIPGTPEER	Linear	23.01	1453.74	13	0.9	727.879	47.52	52708	7	F7:13782	F120190614_PF_9033_WT__SPV-L3_p7.raw	1	1	Q9UGH3			PEAKS DB
KM(+15.99)LQKVVLPSYE	KMLQKVVLPSYE	Linear	23.01	1449.79	12	1	725.903	37.84	142640	1	F1:6934	F120190614_PF_9033_WT__SPV-L3_p1.raw	1	1	Q13571	Oxidation (M)	M2:Oxidation (M):1000.00	PEAKS DB
KTIEDDLVSALVR	KTIEDDLVSALVR	Linear	23.02	1457.81	13	0.4	486.944	70.99	0	3	F3:20503	F120190614_PF_9033_WT__SPV-L3_p3.raw	0	0	Q9Y606			PEAKS DB
YPPSGPTYRGAVP	YPPSGPTYRGAVP	Linear	23.02	1360.68	13	-1.6	681.345	39.76	499500	7	F7:10826	F120190614_PF_9033_WT__SPV-L3_p7.raw	1	1	Q13510			PEAKS DB
IQDKGIVVG	IQDKGIVVG	Linear	23.02	927.539	9	1.6	464.777	32.47	48208	7	F7:7771	F120190614_PF_9033_WT__SPV-L3_p7.raw	1	1	P09972			PEAKS DB
PSQAAESPAAVLR	PSQAAESPAAVLR	trans-spliced peptide	23.03	1295.68	13	-0.2	432.902	77.67	2254400	6	F6:24303	F120190614_PF_9033_WT__SPV-L3_p6.raw	3	3	|denovo_33			PEAKS DB
APITYPQGLALAKEIDSVK	APITYPQGLALAKEIDSVK	Linear	23.03	2013.11	19	-1.9	672.044	67.14	83934	3	F3:19002	F120190614_PF_9033_WT__SPV-L3_p3.raw	1	1	P15153			PEAKS DB
DASAEVERLRRENQ	DASAEVERLRRENQ	Linear	23.04	1671.83	14	0.9	558.284	31.38	199250	7	F7:7333	F120190614_PF_9033_WT__SPV-L3_p7.raw	1	1	Q10589			PEAKS DB
TAFDEAIAELDTLS	TAFDEAIAELDTLS	Linear	23.04	1494.71	14	1.7	748.363	110.56	52242	4	F4:33429	F120190614_PF_9033_WT__SPV-L3_p4.raw	1	1	P63104			PEAKS DB
RPKPSSSPVIF	RPKPSSSPVIF	Linear	23.05	1213.68	11	0.2	607.848	32.83	226570	2	F2:6734	F120190614_PF_9033_WT__SPV-L3_p2.raw	1	1	Q15366			PEAKS DB
AEEERQEEPEYEN	AEEERQEEPEYEN	Linear	23.05	1650.66	13	0.1	826.34	24.22	123540	6	F6:4904	F120190614_PF_9033_WT__SPV-L3_p6.raw	1	1	Q14162			PEAKS DB
IDWKVFESWM(+15.99)HHW	IDWKVFESWMHHW	Linear	23.05	1815.82	13	1	454.962	74.63	0	7	F7:24475	F120190614_PF_9033_WT__SPV-L3_p7.raw	0	0	P04233	Oxidation (M)	M10:Oxidation (M):1000.00	PEAKS DB
DEIFHVDM(+31.99)AKKETVW(+15.99)R	DEIFHVDMAKKETVWR	Linear	23.05	2050.98	16	0.7	513.752	39.65	1691700	2	F2:9343	F120190614_PF_9033_WT__SPV-L3_p2.raw	1	1	P01903	Sulphone; Oxidation (HW)	M8:Sulphone:1000.00;W15:Oxidation (HW):21.51	PEAKS PTM
IEIIPIQEEEEEETE	IEIIPIQEEEEEETE	Linear	23.06	1828.85	15	1.9	915.432	80.3	950240	2	F2:25471	F120190614_PF_9033_WT__SPV-L3_p2.raw	1	1	P11836			PEAKS DB
EQREGSLQVGNE	EQREGSLQVGNE	Linear	23.06	1344.63	12	-0.7	673.32	27.58	50071	6	F6:6222	F120190614_PF_9033_WT__SPV-L3_p6.raw	1	1	O00468			PEAKS DB
N(+27.99)HK(+42.01)LQDASAEVER	NHKLQDASAEVER	Linear	23.07	1565.74	13	3.5	522.924	31.69	1235900	7	F7:7694	F120190614_PF_9033_WT__SPV-L3_p7.raw	1	1	Q10589	Formylation; Acetylation (K)	N1:Formylation:1000.00;K3:Acetylation (K):1000.00	PEAKS PTM
EEPLVVKVEEG	EEPLVVKVEEG	Linear	23.07	1226.64	11	1	614.328	48.48	59571	1	F1:10952	F120190614_PF_9033_WT__SPV-L3_p1.raw	1	1	P15391			PEAKS DB
VPDQDTAIRVF	VPDQDTAIRVF	Linear	23.07	1259.65	11	0.6	630.833	57.67	288060	2	F2:16540	F120190614_PF_9033_WT__SPV-L3_p2.raw	1	1	P01871			PEAKS DB
LDGLVIEQEN	LDGLVIEQEN	Linear	23.08	1128.57	10	1.1	565.291	64.52	60494	1	F1:17265	F120190614_PF_9033_WT__SPV-L3_p1.raw	1	1	Q9H0M0			PEAKS DB
SAPLPQDRGFLVVQGDPREL	SAPLPQDRGFLVVQGDPREL	Linear	23.08	2193.15	20	0.5	732.059	63.52	58406	2	F2:18819	F120190614_PF_9033_WT__SPV-L3_p2.raw	1	1	Q92673			PEAKS DB
DSVSIISFPEKE	DSVSIISFPEKE	Linear	23.08	1349.67	12	2.5	675.845	67.72	50931	2	F2:20469	F120190614_PF_9033_WT__SPV-L3_p2.raw	1	1	P38484			PEAKS DB
LPKSEFVVPDLELP	LPKSEFVVPDLELP	Linear	23.08	1581.87	14	1	791.941	85.64	734180	4	F4:23491	F120190614_PF_9033_WT__SPV-L3_p4.raw	1	1	P17900			PEAKS DB
YVTTSTRTYSLGSA	YVTTSTRTYSLGSA	Linear	23.08	1505.74	14	1.6	753.877	38.88	63803	7	F7:10335	F120190614_PF_9033_WT__SPV-L3_p7.raw	1	1	P08670			PEAKS DB
RPKDDSTKPKPEEE	RPKDDSTKPKPEEE	Linear	23.09	1654.82	14	2.8	552.614	18.78	23845	4	F4:2770	F120190614_PF_9033_WT__SPV-L3_p4.raw	1	1	Q5VW32			PEAKS DB
FGYNTGVINAPEKIIK	FGYNTGVINAPEKIIK	Linear	23.09	1762.96	16	2	588.662	52.66	85618	2	F2:14487	F120190614_PF_9033_WT__SPV-L3_p2.raw	1	1	P11169			PEAKS DB
LVETRPAGDR(+.98)TFQ(+.98)KWTAVVVPSGEEQ	LVETRPAGDRTFQKWTAVVVPSGEEQ	Linear	23.11	2901.45	26	8.3	726.376	55.83	212680	2	F2:15758	F120190614_PF_9033_WT__SPV-L3_p2.raw	1	1	Q31610:P30486	Citrullination; Deamidation (NQ)	R10:Citrullination:10.19;Q13:Deamidation (NQ):32.63	PEAKS PTM
DGIPDRFSGSSSGAERYL	DGIPDRFSGSSSGAERYL	Linear	23.11	1912.89	18	1.8	638.639	55.54	203650	2	F2:15609	F120190614_PF_9033_WT__SPV-L3_p2.raw	1	1	A0A075B6H9			PEAKS DB
KLVDYARSVHEE	KLVDYARSVHEE	Linear	23.12	1444.73	12	1.3	482.585	29.75	88459	7	F7:6692	F120190614_PF_9033_WT__SPV-L3_p7.raw	1	1	Q9BRK5			PEAKS DB
YRPPELLL	YRPPELLL	Linear	23.13	999.575	8	0.4	500.795	62.48	202620	3	F3:17170	F120190614_PF_9033_WT__SPV-L3_p3.raw	1	1	Q9NYV4:Q14004:P50750			PEAKS DB
AGDDAPRAVFPSIVG	AGDDAPRAVFPSIVG	Linear	23.14	1470.75	15	2.1	736.382	67.48	361080	2	F2:20447	F120190614_PF_9033_WT__SPV-L3_p2.raw	1	1	P60709:P63261:P62736:P63267:P68032:P68133:Q6S8J3:A5A3E0			PEAKS DB
KPDDWDEDAPAKIPDEEATKP	KPDDWDEDAPAKIPDEEATKP	Linear	23.14	2366.09	21	1.7	789.706	43.13	66030	1	F1:8871	F120190614_PF_9033_WT__SPV-L3_p1.raw	1	1	P27824			PEAKS DB
AAVDTYCRHNYG	AAVDTYCRHNYG	Linear	23.14	1368.59	12	1.6	685.302	27.94	25288	7	F7:5963	F120190614_PF_9033_WT__SPV-L3_p7.raw	1	1	P13760:Q95IE3:Q5Y7A7:P20039:P01911:P04229			PEAKS DB
FLLDVSSLSRAEE	FLLDVSSLSRAEE	Linear	23.14	1464.75	13	0.6	733.381	76.48	12514	3	F3:22692	F120190614_PF_9033_WT__SPV-L3_p3.raw	1	1	P13612			PEAKS DB
DVRGSIVY	DVRGSIVY	Linear	23.15	907.476	8	2.5	454.747	42.35	29709	7	F7:11789	F120190614_PF_9033_WT__SPV-L3_p7.raw	1	1	P46531			PEAKS DB
KKGNVATELSELR	KKGNVATELSELR	trans-spliced peptide	23.16	1443.8	13	1.3	722.91	26.19	1902600	7	F7:5356	F120190614_PF_9033_WT__SPV-L3_p7.raw	1	1	|denovo_28			PEAKS DB
GNVATELSLERQV	GNVATELSLERQV	trans-spliced peptide	23.16	1414.74	13	1.2	708.379	55.24	232520	2	F2:15487	F120190614_PF_9033_WT__SPV-L3_p2.raw	1	1	|denovo_24			PEAKS DB
GDELFHVDM(+15.99)AKKEHNVPV	GDELFHVDMAKKEHNVPV	trans-spliced peptide	23.16	2080	18	1	521.009	38.29	3165600	2	F2:8817	F120190614_PF_9033_WT__SPV-L3_p2.raw	2	2	|denovo_22	Oxidation (M)	M9:Oxidation (M):1000.00	PEAKS DB
PRREESEAVEAGDPPE	PRREESEAVEAGDPPE	Linear	23.16	1766.81	16	0.4	884.411	24.81	1088500	6	F6:5228	F120190614_PF_9033_WT__SPV-L3_p6.raw	1	1	Q9H3S7			PEAKS DB
IPPAPR(+14.02)GVPQIEVT	IPPAPRGVPQIEVT	Linear	23.16	1486.85	14	0.9	744.433	55.23	1940100	1	F1:13496	F120190614_PF_9033_WT__SPV-L3_p1.raw	1	1	P11142	Methylation(KR)	R6:Methylation(KR):1000.00	PEAKS PTM
VPVQDLGSTVIKEVLK	VPVQDLGSTVIKEVLK	Linear	23.18	1724.01	16	2.2	575.678	73.73	64491	3	F3:21599	F120190614_PF_9033_WT__SPV-L3_p3.raw	1	1	Q9BWD1			PEAKS DB
APAESAAPAAGE(+21.98)EPS	APAESAAPAAGEEPS	Linear	23.18	1375.59	15	-0.4	688.8	30.43	17004	5	F5:6093	F120190614_PF_9033_WT__SPV-L3_p5.raw	1	1	P80723	Sodium adduct	E12:Sodium adduct:0.00	PEAKS PTM
VDTAAQISEQKSN	VDTAAQISEQKSN	Linear	23.18	1389.67	13	-0.8	695.843	24.79	30174	6	F6:5121	F120190614_PF_9033_WT__SPV-L3_p6.raw	1	1	P13747			PEAKS DB
SPERQRSLRPHHDA	SPERQRSLRPHHDA	Linear	23.19	1684.85	14	-0.6	422.22	18.94	27682	6	F6:2811	F120190614_PF_9033_WT__SPV-L3_p6.raw	1	1	O00469			PEAKS DB
FSGERHFSAEYEEDGK	FSGERHFSAEYEEDGK	trans-spliced peptide	23.2	1886.81	16	0.9	944.412	31.22	2172000	7	F7:7253	F120190614_PF_9033_WT__SPV-L3_p7.raw	1	1	|denovo_21			PEAKS DB
D(+42.01)DDIAALVVDNGS	DDDIAALVVDNGS	Linear	23.2	1344.6	13	1.3	673.31	112.04	565880	2	F2:37808	F120190614_PF_9033_WT__SPV-L3_p2.raw	1	1	P60709	Acetylation (Protein N-term)	D1:Acetylation (Protein N-term):1000.00	PEAKS PTM
KQCELLLEEPD	KQCELLLEEPD	Linear	23.21	1315.63	11	-4.6	658.821	32.83	216350	4	F4:5287	F120190614_PF_9033_WT__SPV-L3_p4.raw	1	1	Q96RY7			PEAKS DB
TTEVKSVEM(+15.99)HHEA	TTEVKSVEMHHEA	Linear	23.21	1512.69	13	-0.9	505.236	19.54	52253	6	F6:3061	F120190614_PF_9033_WT__SPV-L3_p6.raw	1	1	Q5VTE0:P68104	Oxidation (M)	M9:Oxidation (M):1000.00	PEAKS DB
KTAFDDAIAELDT	KTAFDDAIAELDT	Linear	23.21	1408.67	13	0.1	705.343	73.96	35160	2	F2:22957	F120190614_PF_9033_WT__SPV-L3_p2.raw	1	1	P61981			PEAKS DB
TVESITDIRADIDKKYR	TVESITDIRADIDKKYR	Linear	23.21	2022.07	17	1.2	506.526	43.4	12077	2	F2:10883	F120190614_PF_9033_WT__SPV-L3_p2.raw	1	1	P11279			PEAKS DB
VVESTGVFTTM(+15.99)E	VVESTGVFTTME	Linear	23.21	1314.6	12	0.3	658.308	54.84	121340	1	F1:13414	F120190614_PF_9033_WT__SPV-L3_p1.raw	1	1	P04406	Oxidation (M)	M11:Oxidation (M):1000.00	PEAKS DB
GIAGIRAYEQ	GIAGIRAYEQ	Linear	23.22	1076.56	10	1.6	539.289	38.31	20498	7	F7:10121	F120190614_PF_9033_WT__SPV-L3_p7.raw	1	1	Q8WUX1			PEAKS DB
AALEKGCSFLPDPY	AALEKGCSFLPDPY	Linear	23.22	1509.72	14	1.5	755.867	69.05	196410	2	F2:21050	F120190614_PF_9033_WT__SPV-L3_p2.raw	1	1	P07602			PEAKS DB
RFDSD(-18.01)AASPREEPR	RFDSDAASPREEPR	Linear	23.22	1613.75	14	1.2	404.446	22.16	0	6	F6:4091	F120190614_PF_9033_WT__SPV-L3_p6.raw	0	0	P01889:Q29836:Q31610:P30486:Q31612	Dehydration	D5:Dehydration:0.00	PEAKS PTM
MATPLLM(+15.99)QALPM(+15.99)	MATPLLMQALPM	Linear	23.23	1347.66	12	1.4	674.838	78.03	524270	3	F3:23142	F120190614_PF_9033_WT__SPV-L3_p3.raw	1	1	P04233	Oxidation (M)	M7:Oxidation (M):16.36;M12:Oxidation (M):41.98	PEAKS DB
YKVKFLASKGHSEKEVA	YKVKFLASKGHSEKEVA	Linear	23.24	1920.05	17	0.6	641.023	25.32	229060	7	F7:4902	F120190614_PF_9033_WT__SPV-L3_p7.raw	1	1	Q9BRK5			PEAKS DB
DFYPGSIQVRWF	DFYPGSIQVRWF	Linear	23.24	1513.74	12	3.5	757.878	95.73	46152	4	F4:27603	F120190614_PF_9033_WT__SPV-L3_p4.raw	1	1	P04440			PEAKS DB
IAEFKEAFSLFDKDGD	IAEFKEAFSLFDKDGD	Linear	23.25	1830.87	16	0.5	611.297	74.91	74466	3	F3:22068	F120190614_PF_9033_WT__SPV-L3_p3.raw	1	1	P0DP23:P0DP25:P0DP24			PEAKS DB
GKYVPRAILVDLEPGTM(+15.99)	GKYVPRAILVDLEPGTM	Linear	23.25	1874	17	0.4	625.673	59.55	29493	3	F3:16116	F120190614_PF_9033_WT__SPV-L3_p3.raw	1	1	P07437	Oxidation (M)	M17:Oxidation (M):1000.00	PEAKS DB
LPGSSQPAVLQPSVEP	LPGSSQPAVLQPSVEP	Linear	23.25	1604.84	16	0.3	803.428	65.05	873270	1	F1:17496	F120190614_PF_9033_WT__SPV-L3_p1.raw	1	1	O15127			PEAKS DB
WKPDYDSAASEYGKA	WKPDYDSAASEYGKA	Linear	23.26	1686.75	15	0.6	563.258	39.76	43378	7	F7:10661	F120190614_PF_9033_WT__SPV-L3_p7.raw	1	1	Q99747			PEAKS DB
VLIFKVY	VLIFKVY	Linear	23.26	880.542	7	0	441.278	64.43	196080	3	F3:17991	F120190614_PF_9033_WT__SPV-L3_p3.raw	1	1	Q13571			PEAKS DB
EVPC(+14.02)Y(+162.05)VFDEELR	EVPCYVFDEELR	Linear	23.26	1673.75	12	8.4	837.889	64.44	575440	2	F2:19232	F120190614_PF_9033_WT__SPV-L3_p2.raw	1	1	P11717	Methylation(others); Hexose (NSY)	C4:Methylation(others):0.00;Y5:Hexose (NSY):1000.00	PEAKS PTM
NFQKVQRQAAEREKE	NFQKVQRQAAEREKE	Linear	23.26	1859.96	15	0	620.994	20.67	173860	6	F6:3487	F120190614_PF_9033_WT__SPV-L3_p6.raw	2	2	O15400			PEAKS DB
RPQSGANGL	RPQSGANGL	Linear	23.27	898.462	9	-0.3	450.238	21.32	25936	6	F6:3774	F120190614_PF_9033_WT__SPV-L3_p6.raw	1	1	Q8WVX3			PEAKS DB
SPPGPHTAVLALEDEDD	SPPGPHTAVLALEDEDD	Linear	23.27	1761.81	17	0.5	881.91	56.05	1538100	1	F1:13880	F120190614_PF_9033_WT__SPV-L3_p1.raw	1	1	Q7Z4F1			PEAKS DB
SPPGVGPEEEEGEGYE	SPPGVGPEEEEGEGYE	Linear	23.27	1660.67	16	2.8	831.347	47.9	316420	7	F7:14010	F120190614_PF_9033_WT__SPV-L3_p7.raw	1	1	P15391			PEAKS DB
VPEDQAAVALE	VPEDQAAVALE	Linear	23.27	1140.57	11	2.9	571.292	53	103270	7	F7:15901	F120190614_PF_9033_WT__SPV-L3_p7.raw	1	1	O00468			PEAKS DB
FQLRDKYM(+15.99)FATKVVH	FQLRDKYMFATKVVH	Linear	23.28	1897.99	15	1.2	475.505	38.58	27749	2	F2:8994	F120190614_PF_9033_WT__SPV-L3_p2.raw	1	1	Q92673	Oxidation (M)	M8:Oxidation (M):1000.00	PEAKS DB
GPYPDYSSSSYIED	GPYPDYSSSSYIED	Linear	23.29	1578.64	14	0.8	790.326	64.06	473530	1	F1:17144	F120190614_PF_9033_WT__SPV-L3_p1.raw	1	1	Q13873			PEAKS DB
NVATELSLEVQRE	NVATELSLEVQRE	trans-spliced peptide	23.3	1486.76	13	2.3	744.39	54.58	1522900	2	F2:15207	F120190614_PF_9033_WT__SPV-L3_p2.raw	2	2	|denovo_32			PEAKS DB
APTGSSPQPLQ	APTGSSPQPLQ	Linear	23.3	1081.54	11	0.7	541.778	32.22	339070	6	F6:8062	F120190614_PF_9033_WT__SPV-L3_p6.raw	1	1	P14784			PEAKS DB
A(+43.01)HAAEQ(+.98)QRAYLE	AHAAEQQRAYLE	Linear	23.3	1429.66	12	0.7	715.837	29.59	66006	7	F7:6622	F120190614_PF_9033_WT__SPV-L3_p7.raw	1	1	P13746	Carbamylation; Deamidation (NQ)	A1:Carbamylation:1000.00;Q6:Deamidation (NQ):0.00	PEAKS PTM
RRFDDAVVQSDM(+15.99)K	RRFDDAVVQSDMK	Linear	23.31	1581.76	13	0.6	528.26	24.6	51480	7	F7:4626	F120190614_PF_9033_WT__SPV-L3_p7.raw	1	1	P11142	Oxidation (M)	M12:Oxidation (M):1000.00	PEAKS DB
GQEETAGVVSTNL	GQEETAGVVSTNL	Linear	23.31	1303.63	13	2.4	652.822	53.3	449880	7	F7:16164	F120190614_PF_9033_WT__SPV-L3_p7.raw	1	1	P04440			PEAKS DB
VDKGVVPLAG	VDKGVVPLAG	Linear	23.31	953.555	10	2.2	477.786	39.41	117800	7	F7:10526	F120190614_PF_9033_WT__SPV-L3_p7.raw	1	1	P04075:P09972			PEAKS DB
DSVSIISFPEKEQEDV	DSVSIISFPEKEQEDV	Linear	23.32	1820.87	16	0.7	911.442	72.71	458190	2	F2:22473	F120190614_PF_9033_WT__SPV-L3_p2.raw	1	1	P38484			PEAKS DB
KPPKPVSKMRM(+15.99)ATPLLMQ(+.98)ALP	KPPKPVSKMRMATPLLMQALP	Linear	23.32	2350.29	21	7.6	784.444	46.94	0	3	F3:11262	F120190614_PF_9033_WT__SPV-L3_p3.raw	0	0	P04233	Oxidation (M); Deamidation (NQ)	M11:Oxidation (M):0.00;Q18:Deamidation (NQ):1000.00	PEAKS PTM
VRIQTQPGYANT	VRIQTQPGYANT	Linear	23.33	1346.69	12	0.9	674.355	31.36	45529	6	F6:7695	F120190614_PF_9033_WT__SPV-L3_p6.raw	1	1	Q00325			PEAKS DB
YVGDEAQSKRGILT	YVGDEAQSKRGILT	Linear	23.33	1535.79	14	1.4	768.905	31.35	73986	7	F7:7322	F120190614_PF_9033_WT__SPV-L3_p7.raw	1	1	P60709:P63261:P62736:P63267:P68032:P68133			PEAKS DB
DPYATFVKM(+15.99)LPDKD	DPYATFVKMLPDKD	Linear	23.33	1654.79	14	-1.5	552.604	58.14	51810	3	F3:15558	F120190614_PF_9033_WT__SPV-L3_p3.raw	1	1	P23528	Oxidation (M)	M9:Oxidation (M):1000.00	PEAKS DB
KQVTDLEAEREQ	KQVTDLEAEREQ	Linear	23.34	1444.72	12	0	482.579	24.32	11043	6	F6:4966	F120190614_PF_9033_WT__SPV-L3_p6.raw	1	1	Q15025			PEAKS DB
GDLVAFSSDEEL	GDLVAFSSDEEL	Linear	23.34	1280.58	12	1.1	641.297	81.83	268220	2	F2:26058	F120190614_PF_9033_WT__SPV-L3_p2.raw	1	1	Q13501			PEAKS DB
FDGDEEFYVDLERGVT	FDGDEEFYVDLERGVT	trans-spliced peptide	23.35	1889.83	16	0.4	630.952	62.14	444310	3	F3:17072	F120190614_PF_9033_WT__SPV-L3_p3.raw	1	1	|denovo_17			PEAKS DB
NPRNTEAVTL	NPRNTEAVTL	Linear	23.35	1113.58	10	1.3	557.797	31.66	313790	7	F7:7432	F120190614_PF_9033_WT__SPV-L3_p7.raw	1	1	Q9UKF6			PEAKS DB
RFDDAVVQSDM(+15.99)	RFDDAVVQSDM	Linear	23.35	1297.56	11	1.1	649.788	37.29	11449	1	F1:6788	F120190614_PF_9033_WT__SPV-L3_p1.raw	1	1	P11142	Oxidation (M)	M11:Oxidation (M):1000.00	PEAKS DB
IDFYTSITRARFEELNA	IDFYTSITRARFEELNA	Linear	23.35	2045.02	17	0.8	682.682	73.44	212900	3	F3:21466	F120190614_PF_9033_WT__SPV-L3_p3.raw	1	1	P11142			PEAKS DB
TYDYGGF	TYDYGGF	Linear	23.36	821.323	7	1.8	822.332	60.51	229040	1	F1:15699	F120190614_PF_9033_WT__SPV-L3_p1.raw	1	1	P61978			PEAKS DB
ISSIQSIVPALE	ISSIQSIVPALE	Linear	23.36	1255.7	12	0.9	628.859	86.9	81544	3	F3:26803	F120190614_PF_9033_WT__SPV-L3_p3.raw	1	1	P10809			PEAKS DB
DFNSDTHSSTFDAGAG	DFNSDTHSSTFDAGAG	Linear	23.36	1627.64	16	2.2	814.828	44.59	503220	7	F7:12560	F120190614_PF_9033_WT__SPV-L3_p7.raw	1	1	P04406			PEAKS DB
APSWASLEYGGK	APSWASLEYGGK	Linear	23.36	1264.61	12	0.2	633.312	54.11	55022	1	F1:13156	F120190614_PF_9033_WT__SPV-L3_p1.raw	1	1	O00462			PEAKS DB
EEEEFGVVGNRSR	EEEEFGVVGNRSR	Linear	23.37	1506.71	13	1.9	503.244	30.75	80855	7	F7:7084	F120190614_PF_9033_WT__SPV-L3_p7.raw	1	1	O75071			PEAKS DB
LPDKTLQFVKDHPLMDD	LPDKTLQFVKDHPLMDD	Linear	23.38	2011.01	17	6.1	1006.52	66.49	13715	3	F3:18711	F120190614_PF_9033_WT__SPV-L3_p3.raw	1	1	Q92854			PEAKS DB
NGNPITIFQERD	NGNPITIFQERD	Linear	23.38	1402.68	12	-0.8	702.349	57.96	56900	2	F2:16620	F120190614_PF_9033_WT__SPV-L3_p2.raw	1	1	P04406			PEAKS DB
GEPLSYTRFSLARQ	GEPLSYTRFSLARQ	Linear	23.38	1623.84	14	2.5	542.288	48.2	132680	2	F2:12742	F120190614_PF_9033_WT__SPV-L3_p2.raw	1	1	P02786			PEAKS DB
GDYENVIPDFPEDEG	GDYENVIPDFPEDEG	Linear	23.39	1694.69	15	0.1	848.355	86.31	494240	2	F2:27712	F120190614_PF_9033_WT__SPV-L3_p2.raw	1	1	P20273			PEAKS DB
GDRGM(+15.99)QLM(+15.99)HANAQR	GDRGMQLMHANAQR	Linear	23.39	1615.73	14	-0.1	539.584	19.09	52475	7	F7:2816	F120190614_PF_9033_WT__SPV-L3_p7.raw	1	1	P13284	Oxidation (M)	M5:Oxidation (M):1000.00;M8:Oxidation (M):1000.00	PEAKS DB
IPALDSLTPANEDQKIG	IPALDSLTPANEDQKIG	Linear	23.39	1780.92	17	1.4	891.469	63.25	553140	2	F2:18641	F120190614_PF_9033_WT__SPV-L3_p2.raw	1	1	P10809			PEAKS DB
LPKSEFAVPDLE	LPKSEFAVPDLE	trans-spliced peptide	23.4	1343.7	12	1.2	672.857	64.32	5812000	2	F2:19182	F120190614_PF_9033_WT__SPV-L3_p2.raw	1	1	|denovo_30			PEAKS DB
FPVGKGLAAALEN	FPVGKGLAAALEN	Linear	23.4	1285.7	13	1.5	643.86	59.71	200610	2	F2:17327	F120190614_PF_9033_WT__SPV-L3_p2.raw	1	1	P19440			PEAKS DB
AGFKGFGAVVVPSGEE	AGFKGFGAVVVPSGEE	trans-spliced peptide	23.41	1549.78	16	0.7	775.897	56.05	8630600	2	F2:15766	F120190614_PF_9033_WT__SPV-L3_p2.raw	1	1	|denovo_4			PEAKS DB
DVDLAEVKPLVE	DVDLAEVKPLVE	Linear	23.41	1325.71	12	1.4	663.862	71.95	13519	2	F2:22164	F120190614_PF_9033_WT__SPV-L3_p2.raw	1	1	Q92597			PEAKS DB
KM(+15.99)YEEHLKRM	KMYEEHLKRM	Linear	23.41	1379.67	10	0.2	460.897	20.75	28611	7	F7:3218	F120190614_PF_9033_WT__SPV-L3_p7.raw	1	1	P84090	Oxidation (M)	M2:Oxidation (M):36.20	PEAKS DB
SPIPGAGAYADDT	SPIPGAGAYADDT	Linear	23.41	1233.55	13	2.4	617.784	53.45	102280	7	F7:16096	F120190614_PF_9033_WT__SPV-L3_p7.raw	1	1	P20933			PEAKS DB
GDQM(+15.99)AQKSQSTQISQELEELRAEQ	GDQMAQKSQSTQISQELEELRAEQ	Linear	23.41	2749.28	24	2.7	917.437	56.52	128590	2	F2:16010	F120190614_PF_9033_WT__SPV-L3_p2.raw	1	1	P06734	Oxidation (M)	M4:Oxidation (M):1000.00	PEAKS DB
PKPVSKM(+15.99)RM(+15.99)ATPLLM(+15.99)QALP	PKPVSKMRMATPLLMQALP	Linear	23.41	2156.15	19	1.4	540.046	36.89	0	3	F3:7240	F120190614_PF_9033_WT__SPV-L3_p3.raw	0	0	P04233	Oxidation (M)	M7:Oxidation (M):1000.00;M9:Oxidation (M):1000.00;M15:Oxidation (M):1000.00	PEAKS DB
LPFLPSTED	LPFLPSTED	Linear	23.41	1017.5	9	-0.1	509.758	81.12	39127	2	F2:25719	F120190614_PF_9033_WT__SPV-L3_p2.raw	1	1	P01903			PEAKS DB
AGNASSDPGAEER	AGNASSDPGAEER	trans-spliced peptide	23.42	1259.54	13	-8.4	630.771	27.25	1665500	5	F5:5256	F120190614_PF_9033_WT__SPV-L3_p5.raw	1	1	|denovo_5			PEAKS DB
EVATFGVDKE	EVATFGVDKE	trans-spliced peptide	23.42	1093.53	10	0.9	547.772	36.37	378060	7	F7:9344	F120190614_PF_9033_WT__SPV-L3_p7.raw	3	3	|denovo_14			PEAKS DB
DDEEGAAVAPGHPL	DDEEGAAVAPGHPL	Linear	23.42	1376.62	14	2.5	689.319	43.55	74877	7	F7:12181	F120190614_PF_9033_WT__SPV-L3_p7.raw	1	1	Q9Y5Y0			PEAKS DB
VDTDQSGVLSDREIRT	VDTDQSGVLSDREIRT	Linear	23.42	1789.88	16	0.2	597.634	38.38	109290	7	F7:10119	F120190614_PF_9033_WT__SPV-L3_p7.raw	1	1	Q3T906			PEAKS DB
YAAHRDFSAEYEEDGK	YAAHRDFSAEYEEDGK	cis-spliced peptide	23.44	1886.81	16	1.2	629.944	31.22	7579600	7	F7:7228	F120190614_PF_9033_WT__SPV-L3_p7.raw	1	1	|denovo_42			PEAKS DB
DEEDESAVGADKIQ	DEEDESAVGADKIQ	Linear	23.44	1504.65	14	0.6	753.334	35.92	38302	6	F6:9369	F120190614_PF_9033_WT__SPV-L3_p6.raw	1	1	Q9UP95			PEAKS DB
A(+42.01)AVLNAERLEV	AAVLNAERLEV	Linear	23.44	1225.67	11	1.5	613.841	83.63	91251	3	F3:25544	F120190614_PF_9033_WT__SPV-L3_p3.raw	1	1	Q9H3P7	Acetylation (Protein N-term)	A1:Acetylation (Protein N-term):1000.00	PEAKS PTM
VSIPSYIEPEDD	VSIPSYIEPEDD	Linear	23.44	1362.62	12	0.4	682.317	73.21	226810	1	F1:20549	F120190614_PF_9033_WT__SPV-L3_p1.raw	1	1	Q6UWF3			PEAKS DB
SFAHRDFSAEYEEDGK	SFAHRDFSAEYEEDGK	cis-spliced peptide	23.45	1886.81	16	1.2	629.944	31.22	7579600	7	F7:7340	F120190614_PF_9033_WT__SPV-L3_p7.raw	1	1	|denovo_36			PEAKS DB
GPGAAVVAGAVV	GPGAAVVAGAVV	Linear	23.45	966.55	12	-0.2	484.282	57.72	238020	1	F1:14690	F120190614_PF_9033_WT__SPV-L3_p1.raw	1	1	Q96AP7			PEAKS DB
APGAPEPEPEPEP	APGAPEPEPEPEP	Linear	23.45	1315.59	13	1.3	658.805	41.73	142100	6	F6:11389	F120190614_PF_9033_WT__SPV-L3_p6.raw	1	1	Q8N4Z0			PEAKS DB
KM(+15.99)LQKVVLPSYEEA	KMLQKVVLPSYEEA	Linear	23.45	1649.87	14	0.9	550.964	39.92	439680	1	F1:7724	F120190614_PF_9033_WT__SPV-L3_p1.raw	1	1	Q13571	Oxidation (M)	M2:Oxidation (M):1000.00	PEAKS DB
RIPLPPPPAPETYEEY	RIPLPPPPAPETYEEY	Linear	23.45	1867.94	16	0.9	934.976	66.01	282580	2	F2:19745	F120190614_PF_9033_WT__SPV-L3_p2.raw	1	1	Q07666			PEAKS DB
VTVDTGVIPASEEK	VTVDTGVIPASEEK	Linear	23.45	1443.75	14	2.4	722.882	42.95	51625	7	F7:11917	F120190614_PF_9033_WT__SPV-L3_p7.raw	1	1	O60841			PEAKS DB
LPSRDSSGTAVAPE	LPSRDSSGTAVAPE	Linear	23.46	1385.68	14	0.2	693.847	28.72	653640	6	F6:6627	F120190614_PF_9033_WT__SPV-L3_p6.raw	1	1	O00308			PEAKS DB
ELQEYEVVTESEKRDEN	ELQEYEVVTESEKRDEN	Linear	23.47	2095.95	17	0.9	699.659	41.46	346180	1	F1:8186	F120190614_PF_9033_WT__SPV-L3_p1.raw	1	1	Q96A49			PEAKS DB
Q(-17.03)PSPARAPAELEVE	QPSPARAPAELEVE	Linear	23.47	1475.73	14	0.3	738.87	61.32	595970	1	F1:16097	F120190614_PF_9033_WT__SPV-L3_p1.raw	1	1	Q13794	Pyro-glu from Q	Q1:Pyro-glu from Q:1000.00	PEAKS PTM
GPRPEEYEFLTPVEEA	GPRPEEYEFLTPVEEA	Linear	23.47	1861.87	16	2.4	931.946	68.94	333820	2	F2:20964	F120190614_PF_9033_WT__SPV-L3_p2.raw	1	1	P52566			PEAKS DB
STRDRVAGESAEPEPEP	STRDRVAGESAEPEPEP	Linear	23.47	1825.84	17	0.8	609.622	26.27	55819	6	F6:5704	F120190614_PF_9033_WT__SPV-L3_p6.raw	1	1	P01137			PEAKS DB
KNM(+15.99)GM(+15.99)IVINEGSL	KNMGMIVINEGSL	Linear	23.49	1436.7	13	1.9	719.359	45.38	174810	2	F2:11678	F120190614_PF_9033_WT__SPV-L3_p2.raw	1	1	Q9Y2Q0	Oxidation (M)	M3:Oxidation (M):1000.00;M5:Oxidation (M):1000.00	PEAKS DB
GPAREGGAVGGQDGEQAPP	GPAREGGAVGGQDGEQAPP	Linear	23.5	1748.81	19	0.8	875.412	26.01	886920	6	F6:5609	F120190614_PF_9033_WT__SPV-L3_p6.raw	1	1	Q7Z4F1			PEAKS DB
YLNDKGASSARHYTE	YLNDKGASSARHYTE	Linear	23.51	1710.8	15	-0.8	571.272	22.85	61369	6	F6:4397	F120190614_PF_9033_WT__SPV-L3_p6.raw	1	1	Q9UHP7			PEAKS DB
DEEAIRPQM(+15.99)Q	DEEAIRPQMQ	Linear	23.52	1231.55	10	0.7	616.783	25.8	22011	6	F6:5488	F120190614_PF_9033_WT__SPV-L3_p6.raw	1	1	P42892	Oxidation (M)	M9:Oxidation (M):1000.00	PEAKS DB
SPIQAEQEL	SPIQAEQEL	Linear	23.53	1013.5	9	1	507.759	48.03	46417	7	F7:13976	F120190614_PF_9033_WT__SPV-L3_p7.raw	1	1	Q9HAT2			PEAKS DB
LNWAVAAGAEDPGPA	LNWAVAAGAEDPGPA	Linear	23.54	1437.69	15	1	719.852	72.85	161930	2	F2:22502	F120190614_PF_9033_WT__SPV-L3_p2.raw	1	1	P48960			PEAKS DB
DPEEKHSM(+15.99)AYQDLHS	DPEEKHSMAYQDLHS	Linear	23.55	1801.76	15	0.9	601.594	23.64	192830	7	F7:4201	F120190614_PF_9033_WT__SPV-L3_p7.raw	1	1	Q9H3R2	Oxidation (M)	M8:Oxidation (M):1000.00	PEAKS DB
VQNAGYSVSRPEGDT	VQNAGYSVSRPEGDT	Linear	23.55	1578.73	15	1.4	790.372	29.35	64570	6	F6:6899	F120190614_PF_9033_WT__SPV-L3_p6.raw	1	1	O43286			PEAKS DB
KTSQSVSGEEIDAM(+15.99)	KTSQSVSGEEIDAM	Linear	23.56	1496.67	14	0.9	749.341	27.12	75197	7	F7:5635	F120190614_PF_9033_WT__SPV-L3_p7.raw	1	1	P98194	Oxidation (M)	M14:Oxidation (M):1000.00	PEAKS DB
ATAASSSSLEKS	ATAASSSSLEKS	Linear	23.56	1137.55	12	0.5	569.783	20.36	155050	5	F5:3337	F120190614_PF_9033_WT__SPV-L3_p5.raw	1	1	P60709:P63261:P62736:P63267:P68032:P68133:Q6S8J3			PEAKS DB
KPPKPVSKMRMATPLLMQALPMGALP	KPPKPVSKMRMATPLLMQALPMGALP	Linear	23.57	2802.55	26	-5.8	561.514	49.68	2173600	3	F3:12350	F120190614_PF_9033_WT__SPV-L3_p3.raw	1	1	P04233			PEAKS DB
L(+226.08)RSC(+105.06)TAADTAAQITQ	LRSCTAADTAAQITQ	Linear	23.58	1879.89	15	-0.3	627.638	63.68	372970	1	F1:16998	F120190614_PF_9033_WT__SPV-L3_p1.raw	1	1	Q29960	Biotinylation; S-pyridylethylation	L1:Biotinylation:1000.00;C4:S-pyridylethylation:1000.00	PEAKS PTM
EEEVAEVEEEE	EEEVAEVEEEE	Linear	23.58	1319.53	11	4.6	660.773	44.83	313030	6	F6:12356	F120190614_PF_9033_WT__SPV-L3_p6.raw	2	2	P05067			PEAKS DB
ESDALPTLTVPEQ	ESDALPTLTVPEQ	trans-spliced peptide	23.59	1398.69	13	-0.3	700.351	73.36	1040200	1	F1:20589	F120190614_PF_9033_WT__SPV-L3_p1.raw	1	1	|denovo_14			PEAKS DB
IHDFQRGLTAYHDISLD	IHDFQRGLTAYHDISLD	Linear	23.59	1999.98	17	1.8	501.002	52.18	98183	2	F2:14310	F120190614_PF_9033_WT__SPV-L3_p2.raw	1	1	Q9NQX7			PEAKS DB
TPEPPSSAAVSPGTEEPA	TPEPPSSAAVSPGTEEPA	Linear	23.59	1722.79	18	1.1	862.406	45.7	973650	6	F6:12654	F120190614_PF_9033_WT__SPV-L3_p6.raw	1	1	O94817			PEAKS DB
LPSSPEREVQ	LPSSPEREVQ	Linear	23.59	1140.58	10	1.7	571.297	27.68	47812	6	F6:6244	F120190614_PF_9033_WT__SPV-L3_p6.raw	1	1	O75054			PEAKS DB
TLLPARLPPGLR	TLLPARLPPGLR	Linear	23.6	1302.81	12	-2.5	652.412	117.48	0	5	F5:34240	F120190614_PF_9033_WT__SPV-L3_p5.raw	0	0	Q9Y2P5			PEAKS DB
LAASEAEVEQL	LAASEAEVEQL	Linear	23.61	1158.58	11	0.3	580.296	57.03	178560	1	F1:14292	F120190614_PF_9033_WT__SPV-L3_p1.raw	1	1	Q99538			PEAKS DB
SRSRNITYLPAGQSVL	SRSRNITYLPAGQSVL	Linear	23.61	1760.95	16	0.4	587.992	46.15	102620	2	F2:11890	F120190614_PF_9033_WT__SPV-L3_p2.raw	1	1	P35232			PEAKS DB
M(+15.99)ATPLLM(+15.99)QALPM(+15.99)GA	MATPLLMQALPMGA	Linear	23.61	1491.71	14	0.2	746.864	69.84	760010	4	F4:17491	F120190614_PF_9033_WT__SPV-L3_p4.raw	1	1	P04233	Oxidation (M)	M1:Oxidation (M):1000.00;M7:Oxidation (M):1000.00;M12:Oxidation (M):1000.00	PEAKS DB
SKEDENVPTAPDPPS	SKEDENVPTAPDPPS	Linear	23.62	1581.72	15	0.2	791.865	34.23	105240	6	F6:8759	F120190614_PF_9033_WT__SPV-L3_p6.raw	1	1	Q86VP1			PEAKS DB
RPAGDGT(+114.04)FQKWAAVVVPSGEEQR	RPAGDGTFQKWAAVVVPSGEEQR	Linear	23.62	2598.29	23	5.6	650.584	34.53	207050	2	F2:7373	F120190614_PF_9033_WT__SPV-L3_p2.raw	1	1	P04439:P13746:P30510:Q29865:Q07000:P04222:P30504:Q29960:P30443:P30455:P13747:P17693	Ubiquitin	T7:Ubiquitin:0.00	PEAKS PTM
APRTVLLLLSA	APRTVLLLLSA	Linear	23.62	1152.72	11	0	577.369	74.27	364280	4	F4:19028	F120190614_PF_9033_WT__SPV-L3_p4.raw	1	1	P01889:Q29836:P30486:Q31612			PEAKS DB
GPREADPESEAD	GPREADPESEAD	Linear	23.63	1271.53	12	0.8	636.771	21.4	142460	5	F5:3673	F120190614_PF_9033_WT__SPV-L3_p5.raw	1	1	O00461			PEAKS DB
FDGDEEFYVDLERKETV	FDGDEEFYVDLERKETV	trans-spliced peptide	23.64	2089.95	17	1.2	697.658	67.09	2719500	2	F2:20227	F120190614_PF_9033_WT__SPV-L3_p2.raw	1	1	|denovo_17			PEAKS DB
EHTGVSFLVSGDN	EHTGVSFLVSGDN	trans-spliced peptide	23.64	1360.63	13	1.7	681.321	38.5	20050000	7	F7:10251	F120190614_PF_9033_WT__SPV-L3_p7.raw	1	1	|denovo_13			PEAKS DB
VTTQLVLR	VTTQLVLR	Linear	23.64	928.571	8	-0.2	465.293	37.93	25052	1	F1:6978	F120190614_PF_9033_WT__SPV-L3_p1.raw	1	1	Q6PJF5			PEAKS DB
KPPSSGTS(+79.97)SEFEVVTP	KPPSSGTSSEFEVVTP	Linear	23.64	1727.77	16	1.1	864.891	61.69	9151600	1	F1:16351	F120190614_PF_9033_WT__SPV-L3_p1.raw	1	1	Q15025	Phosphorylation (STY)	S8:Phosphorylation (STY):0.00	PEAKS PTM
TFQKWASVVVPSG	TFQKWASVVVPSG	Linear	23.64	1404.74	13	2.2	703.379	53.13	350300	2	F2:14569	F120190614_PF_9033_WT__SPV-L3_p2.raw	1	1	P30459:P10314			PEAKS DB
SVPS(+79.97)GEASAAFER	SVPSGEASAAFER	Linear	23.65	1386.58	13	2.1	694.3	46.11	99367	7	F7:13144	F120190614_PF_9033_WT__SPV-L3_p7.raw	1	1	Q15025	Phosphorylation (STY)	S4:Phosphorylation (STY):9.42	PEAKS PTM
VIPVTAINLYPDGPE	VIPVTAINLYPDGPE	Linear	23.67	1596.84	15	1.3	799.428	88.35	242100	2	F2:28556	F120190614_PF_9033_WT__SPV-L3_p2.raw	1	1	Q9NU53			PEAKS DB
SYQTGLHATEELK	SYQTGLHATEELK	trans-spliced peptide	23.68	1475.73	13	8.2	738.876	27.66	156940	7	F7:5840	F120190614_PF_9033_WT__SPV-L3_p7.raw	1	1	|denovo_37			PEAKS DB
FVRFDSDAASQRM(+15.99)EPR	FVRFDSDAASQRMEPR	Linear	23.69	1926.9	16	0.8	643.308	29.68	442200	7	F7:6653	F120190614_PF_9033_WT__SPV-L3_p7.raw	1	1	P04439:P13746:P30459:P10314:P01892:P10316:P01891	Oxidation (M)	M13:Oxidation (M):1000.00	PEAKS DB
VSVTELQTHPELDTDGD	VSVTELQTHPELDTDGD	Linear	23.7	1854.85	17	1.3	928.433	55.67	219510	1	F1:13777	F120190614_PF_9033_WT__SPV-L3_p1.raw	1	1	P14314			PEAKS DB
TGATPIAGRFTPGTFTNQ	TGATPIAGRFTPGTFTNQ	Linear	23.7	1835.92	18	0.8	918.966	57	201260	1	F1:14307	F120190614_PF_9033_WT__SPV-L3_p1.raw	1	1	P08865			PEAKS DB
FQYDVSSAAQPG	FQYDVSSAAQPG	Linear	23.7	1268.57	12	2.7	635.293	52.74	204020	7	F7:15846	F120190614_PF_9033_WT__SPV-L3_p7.raw	1	1	P06865			PEAKS DB
PPKPVSKM(+15.99)RM(+15.99)ATPLLM(+15.99)QALPMGAL	PPKPVSKMRMATPLLMQALPMGAL	Linear	23.7	2625.39	24	1.9	657.356	34.22	32621000	4	F4:5630	F120190614_PF_9033_WT__SPV-L3_p4.raw	2	2	P04233	Oxidation (M)	M8:Oxidation (M):52.58;M10:Oxidation (M):56.41;M16:Oxidation (M):38.32	PEAKS DB
AGEVGSAEVVKEA	AGEVGSAEVVKEA	Linear	23.7	1244.62	13	0.7	623.32	31.5	22875	6	F6:7747	F120190614_PF_9033_WT__SPV-L3_p6.raw	1	1	P00813			PEAKS DB
APRAVFPSI	APRAVFPSI	Linear	23.71	956.544	9	0.7	479.28	52.23	241280	2	F2:14263	F120190614_PF_9033_WT__SPV-L3_p2.raw	1	1	P60709:P63261:P62736:P63267:P68032:P68133:Q6S8J3:A5A3E0			PEAKS DB
EDKVVEVAEEEEVA	EDKVVEVAEEEEVA	Linear	23.72	1573.74	14	0.7	787.876	51.54	462800	1	F1:12226	F120190614_PF_9033_WT__SPV-L3_p1.raw	1	1	P05067			PEAKS DB
RPAQVSQPF	RPAQVSQPF	Linear	23.73	1028.54	9	1.3	515.278	32.6	80041	7	F7:7809	F120190614_PF_9033_WT__SPV-L3_p7.raw	1	1	Q9Y520			PEAKS DB
DTLDSTAAQQELR	DTLDSTAAQQELR	Linear	23.73	1446.7	13	2.9	724.357	42.1	46619	7	F7:11646	F120190614_PF_9033_WT__SPV-L3_p7.raw	1	1	P35579			PEAKS DB
IEEHASADVEK	IEEHASADVEK	Linear	23.74	1226.58	11	-1.3	409.866	20.01	14485	5	F5:3246	F120190614_PF_9033_WT__SPV-L3_p5.raw	1	1	P61006			PEAKS DB
DFYTSITRARFEE	DFYTSITRARFEE	Linear	23.75	1633.77	13	1.6	817.895	63.15	668280	2	F2:18657	F120190614_PF_9033_WT__SPV-L3_p2.raw	1	1	P11142:P0DMV9:P0DMV8			PEAKS DB
KDEDGDLITIFDSSD	KDEDGDLITIFDSSD	Linear	23.76	1668.74	15	2.2	835.377	86.53	49735	3	F3:26667	F120190614_PF_9033_WT__SPV-L3_p3.raw	1	1	Q92734			PEAKS DB
HPASEAEIQPQTQ	HPASEAEIQPQTQ	Linear	23.76	1434.67	13	1.1	718.345	25.85	56865	6	F6:5531	F120190614_PF_9033_WT__SPV-L3_p6.raw	1	1	Q13308			PEAKS DB
KSQEM(+15.99)VHLVNKESSE	KSQEMVHLVNKESSE	Linear	23.76	1759.84	15	1.5	587.622	21.14	61439	7	F7:3305	F120190614_PF_9033_WT__SPV-L3_p7.raw	1	1	P16070	Oxidation (M)	M5:Oxidation (M):1000.00	PEAKS DB
EDEFEEAEQVREENLPD	EDEFEEAEQVREENLPD	Linear	23.76	2076.88	17	0.5	1039.45	64.42	580440	1	F1:17280	F120190614_PF_9033_WT__SPV-L3_p1.raw	1	1	O00461			PEAKS DB
SSRGTRLVFPLEDN	SSRGTRLVFPLEDN	Linear	23.77	1589.82	14	1.5	530.947	48.5	44287	2	F2:12844	F120190614_PF_9033_WT__SPV-L3_p2.raw	1	1	Q96T83			PEAKS DB
DTQFVRFDSDAASPRGEPR	DTQFVRFDSDAASPRGEPR	Linear	23.77	2150.01	19	0.7	717.679	40.63	99232	1	F1:7927	F120190614_PF_9033_WT__SPV-L3_p1.raw	1	1	P30492:P30510:P10321:Q29865:Q07000:P04222:P30504:Q29960:P30499:Q95604			PEAKS DB
APEPRAPGTLPEADPS	APEPRAPGTLPEADPS	Linear	23.78	1603.78	16	6.9	802.905	39.44	30585	7	F7:10562	F120190614_PF_9033_WT__SPV-L3_p7.raw	1	1	O15049			PEAKS DB
SPIEKSGVL	SPIEKSGVL	Linear	23.79	928.523	9	0.1	465.269	33.99	67415	7	F7:8384	F120190614_PF_9033_WT__SPV-L3_p7.raw	1	1	Q8NG31			PEAKS DB
GVVRGASIPFQ	GVVRGASIPFQ	Linear	23.79	1129.62	11	0.2	565.82	47.26	274520	1	F1:10430	F120190614_PF_9033_WT__SPV-L3_p1.raw	1	1	Q13137			PEAKS DB
KSQEMVHLVNKESSETPD	KSQEMVHLVNKESSETPD	Linear	23.79	2056.97	18	0.2	686.665	28.64	84053	7	F7:6251	F120190614_PF_9033_WT__SPV-L3_p7.raw	1	1	P16070			PEAKS DB
TM(+15.99)VKLQDASAEVERLR	TMVKLQDASAEVERLR	trans-spliced peptide	23.8	1860.97	16	5.6	466.253	45.33	1618500	2	F2:11557	F120190614_PF_9033_WT__SPV-L3_p2.raw	1	1	|denovo_39	Oxidation (M)	M2:Oxidation (M):1000.00	PEAKS DB
FPEEERGERSAEEK	FPEEERGERSAEEK	Linear	23.8	1691.78	14	0	564.932	20.94	1487400	6	F6:3570	F120190614_PF_9033_WT__SPV-L3_p6.raw	2	2	Q9Y5U5			PEAKS DB
HSFGADSVPANTENEVEP	HSFGADSVPANTENEVEP	Linear	23.8	1898.83	18	2.7	950.424	45.89	332620	7	F7:13098	F120190614_PF_9033_WT__SPV-L3_p7.raw	1	1	P05067			PEAKS DB
TYIEQSR	TYIEQSR	Linear	23.8	895.44	7	-0.7	448.727	22.35	264840	6	F6:4182	F120190614_PF_9033_WT__SPV-L3_p6.raw	1	1	O00148			PEAKS DB
APKDQQVVTAVEYQE	APKDQQVVTAVEYQE	Linear	23.81	1703.84	15	1.8	852.927	42.44	226740	7	F7:11720	F120190614_PF_9033_WT__SPV-L3_p7.raw	1	1	P57087			PEAKS DB
FQKNFAVVVPSGEE	FQKNFAVVVPSGEE	trans-spliced peptide	23.82	1549.78	14	0.7	775.897	56.05	8630600	2	F2:15879	F120190614_PF_9033_WT__SPV-L3_p2.raw	1	1	|denovo_20			PEAKS DB
EPGAAVPRGQEAPE	EPGAAVPRGQEAPE	Linear	23.82	1406.68	14	1.2	704.348	27.63	247690	6	F6:6214	F120190614_PF_9033_WT__SPV-L3_p6.raw	1	1	Q9HBR0			PEAKS DB
LPPDHLNGVKLEM(+15.99)DGHL	LPPDHLNGVKLEMDGHL	Linear	23.83	1899.95	17	0.8	475.995	43.51	477170	2	F2:10845	F120190614_PF_9033_WT__SPV-L3_p2.raw	1	1	Q9BRK5	Oxidation (M)	M13:Oxidation (M):1000.00	PEAKS DB
ILDVNDNIPVVENKV	ILDVNDNIPVVENKV	Linear	23.83	1679.91	15	1.5	840.963	65.63	127910	2	F2:19650	F120190614_PF_9033_WT__SPV-L3_p2.raw	1	1	Q14126			PEAKS DB
DIQDLKFGVEQDV	DIQDLKFGVEQDV	Linear	23.83	1504.74	13	0.9	753.378	74.68	155720	2	F2:23180	F120190614_PF_9033_WT__SPV-L3_p2.raw	1	1	P14618			PEAKS DB
ETLEEATAADTAAQLTQ	ETLEEATAADTAAQLTQ	trans-spliced peptide	23.84	1761.83	17	1.2	881.922	59.42	1153900	1	F1:15282	F120190614_PF_9033_WT__SPV-L3_p1.raw	1	1	|denovo_14			PEAKS DB
TPGKAAVPAWEA	TPGKAAVPAWEA	Linear	23.85	1196.62	12	1.3	599.317	39.81	118290	1	F1:7655	F120190614_PF_9033_WT__SPV-L3_p1.raw	1	1	Q9Y2E5			PEAKS DB
FDSDAASPRGEPRAPW	FDSDAASPRGEPRAPW	Linear	23.85	1757.81	16	0.3	586.945	43.91	410020	1	F1:9250	F120190614_PF_9033_WT__SPV-L3_p1.raw	1	1	P30492:P30510:P10321:Q29865:Q07000:P04222:Q29960:P30499:Q95604			PEAKS DB
EPCNGRTAL	EPCNGRTAL	Linear	23.86	959.449	9	0.2	480.732	25.67	42556	6	F6:5483	F120190614_PF_9033_WT__SPV-L3_p6.raw	1	1	P25963			PEAKS DB
GIDEDEVAAEEPNA	GIDEDEVAAEEPNA	Linear	23.86	1457.62	14	3.8	729.818	51.03	208090	7	F7:15198	F120190614_PF_9033_WT__SPV-L3_p7.raw	1	1	P08238			PEAKS DB
ADGSEDKVVEVAEEEE	ADGSEDKVVEVAEEEE	Linear	23.86	1733.75	16	2.2	867.883	50	343650	7	F7:14728	F120190614_PF_9033_WT__SPV-L3_p7.raw	1	1	P05067			PEAKS DB
Q(-17.03)GRLDKLTVTS	QGRLDKLTVTS	Linear	23.86	1199.65	11	1.6	600.834	42.92	286090	7	F7:11881	F120190614_PF_9033_WT__SPV-L3_p7.raw	1	1	P04233	Pyro-glu from Q	Q1:Pyro-glu from Q:1000.00	PEAKS PTM
QIYKAQAQTDRESLR	QIYKAQAQTDRESLR	Linear	23.86	1805.94	15	-0.3	602.987	23.78	48983	6	F6:4748	F120190614_PF_9033_WT__SPV-L3_p6.raw	1	1	P01889:Q29836:Q31610:P30492			PEAKS DB
DAEGEHGDGAEEEAPPAGPRPGPE	DAEGEHGDGAEEEAPPAGPRPGPE	Linear	23.88	2370	24	1.1	791.008	31.51	75700	6	F6:7731	F120190614_PF_9033_WT__SPV-L3_p6.raw	1	1	Q9H1C4			PEAKS DB
SWTAADTAAQIT	SWTAADTAAQIT	Linear	23.88	1234.58	12	-0.1	618.299	60.28	145670	1	F1:15589	F120190614_PF_9033_WT__SPV-L3_p1.raw	1	1	P01889:Q29836:P30492:Q31612:P30510:P10321:Q29865:Q07000:P04222:P30504:P30499:P18465:P18463:P30490:P18464:P30498:P30466:P30461			PEAKS DB
KLTLDNAAFPFLAYS	KLTLDNAAFPFLAYS	Linear	23.89	1669.87	15	1.8	835.944	92.82	72725	4	F4:26381	F120190614_PF_9033_WT__SPV-L3_p4.raw	1	1	P02786			PEAKS DB
DGDEIFHVDM(+31.99)AKKETVW(+15.99)	DGDEIFHVDMAKKETVW	Linear	23.89	2066.93	17	1.7	689.984	52.93	601500	2	F2:14509	F120190614_PF_9033_WT__SPV-L3_p2.raw	1	1	P01903	Sulphone; Oxidation (HW)	M10:Sulphone:1000.00;W17:Oxidation (HW):4.78	PEAKS PTM
YFTDKAASYTEEDEN	YFTDKAASYTEEDEN	Linear	23.9	1781.73	15	2.2	891.873	42.16	233040	7	F7:11641	F120190614_PF_9033_WT__SPV-L3_p7.raw	1	1	Q14126			PEAKS DB
LVDIEKAIAHYE	LVDIEKAIAHYE	Linear	23.9	1399.73	12	-0.5	467.585	61.37	34370	2	F2:17947	F120190614_PF_9033_WT__SPV-L3_p2.raw	1	1	P54920:Q9H115			PEAKS DB
LEDVQPHDLGKVGEVIVTKDDAM(+15.99)L	LEDVQPHDLGKVGEVIVTKDDAML	Linear	23.9	2636.34	24	1.6	660.092	61.74	78391	2	F2:18147	F120190614_PF_9033_WT__SPV-L3_p2.raw	1	1	P10809	Oxidation (M)	M23:Oxidation (M):1000.00	PEAKS DB
GQYGNPLNK	GQYGNPLNK	Linear	23.9	989.493	9	0.7	495.754	28.38	14433	6	F6:6546	F120190614_PF_9033_WT__SPV-L3_p6.raw	1	1	O14672			PEAKS DB
PAGDRTFQK(+42.01)WTAVVVPSGEEQR	PAGDRTFQKWTAVVVPSGEEQR	Linear	23.91	2499.25	22	-6.4	834.085	40.42	34936	2	F2:9722	F120190614_PF_9033_WT__SPV-L3_p2.raw	1	1	Q31610:P30486	Acetylation (K)	K9:Acetylation (K):1000.00	PEAKS PTM
FEVVYM(+15.99)TEPIDE	FEVVYMTEPIDE	Linear	23.91	1486.65	12	0.6	744.335	73.39	67686	2	F2:22729	F120190614_PF_9033_WT__SPV-L3_p2.raw	1	1	P08238	Oxidation (M)	M6:Oxidation (M):1000.00	PEAKS DB
DPGGSVPSGEASAAFERLV	DPGGSVPSGEASAAFERLV	Linear	23.92	1844.89	19	1.1	923.453	77.31	347090	2	F2:24284	F120190614_PF_9033_WT__SPV-L3_p2.raw	1	1	Q15025			PEAKS DB
SPVEKEAPAEGEAAEPG	SPVEKEAPAEGEAAEPG	Linear	23.92	1666.77	17	1.2	834.393	27.77	1589100	6	F6:6369	F120190614_PF_9033_WT__SPV-L3_p6.raw	1	1	P29966			PEAKS DB
DPAGPEYTRASVEERLD	DPAGPEYTRASVEERLD	Linear	23.94	1903.89	17	2.8	635.639	43.41	587090	7	F7:12085	F120190614_PF_9033_WT__SPV-L3_p7.raw	2	2	Q53H76			PEAKS DB
APYDNYVPSAPERT	APYDNYVPSAPERT	Linear	23.94	1578.73	14	1.5	790.374	47.11	111610	7	F7:13557	F120190614_PF_9033_WT__SPV-L3_p7.raw	1	1	P09619			PEAKS DB
EDLRSWTAADTAAQIT	EDLRSWTAADTAAQIT	Linear	23.94	1747.84	16	-0.2	874.926	66.23	160800	1	F1:17921	F120190614_PF_9033_WT__SPV-L3_p1.raw	1	1	P01889:Q31612:P30510:P10321:Q29865:Q07000:P04222:P30504:P30499			PEAKS DB
IAGTDVAKEASD	IAGTDVAKEASD	Linear	23.95	1175.57	12	0.3	588.791	28.39	74316	6	F6:6512	F120190614_PF_9033_WT__SPV-L3_p6.raw	1	1	Q16720:P20020:Q01814:P23634			PEAKS DB
VGDVTGAQAYAS	VGDVTGAQAYAS	Linear	23.95	1137.53	12	-0.8	569.772	40.23	99973	6	F6:10860	F120190614_PF_9033_WT__SPV-L3_p6.raw	1	1	Q01628:Q01629:P13164			PEAKS DB
LPKPPK(+188.03)PVSK(+28.03)MRMATPLLMQALP	LPKPPKPVSKMRMATPLLMQALP	Linear	23.96	2759.52	23	5.5	690.89	48.51	2667300	3	F3:12066	F120190614_PF_9033_WT__SPV-L3_p3.raw	1	1	P04233	Lipoyl; Dimethylation(KR)	K6:Lipoyl:0.00;K10:Dimethylation(KR):0.00	PEAKS PTM
DGFLVGGASLKPEFVD	DGFLVGGASLKPEFVD	Linear	23.97	1649.83	16	1.1	825.923	85.48	156300	3	F3:26258	F120190614_PF_9033_WT__SPV-L3_p3.raw	1	1	P60174			PEAKS DB
EIARTGSTPEVST	EIARTGSTPEVST	Linear	23.97	1346.67	13	0.6	674.342	29.35	24930	6	F6:6901	F120190614_PF_9033_WT__SPV-L3_p6.raw	1	1	P43005			PEAKS DB
KSIYRYDLASGATEQ	KSIYRYDLASGATEQ	Linear	23.98	1700.84	15	0.8	567.953	36.59	301150	7	F7:9391	F120190614_PF_9033_WT__SPV-L3_p7.raw	1	1	Q92673			PEAKS DB
KVVLPSYEE	KVVLPSYEE	Linear	23.98	1062.56	9	0.1	532.287	40.41	37987	1	F1:7848	F120190614_PF_9033_WT__SPV-L3_p1.raw	1	1	Q13571			PEAKS DB
LPDGQVITIGNERFR	LPDGQVITIGNERFR	Linear	23.98	1713.92	15	1.4	572.313	52.3	285840	2	F2:14334	F120190614_PF_9033_WT__SPV-L3_p2.raw	1	1	P60709:P63261:P62736:P63267:P68032:P68133:Q6S8J3:A5A3E0			PEAKS DB
PPLYLDS	PPLYLDS	Linear	23.99	803.407	7	-7.8	804.408	106.05	0	3	F3:34423	F120190614_PF_9033_WT__SPV-L3_p3.raw	0	0	Q8NDH2			PEAKS DB
HAVSDHEATLRC(+45.99)WALSFY(+79.96)PA	HAVSDHEATLRCWALSFYPA	Linear	23.99	2399.01	20	0.9	800.679	77.67	270780	4	F4:20374	F120190614_PF_9033_WT__SPV-L3_p4.raw	1	1	P30459:P10314:P01892:P10316:P01891	Beta-methylthiolation; Sulfation	C12:Beta-methylthiolation:1000.00;Y18:Sulfation:8.87	PEAKS PTM
ANPAAGSVILLEN	ANPAAGSVILLEN	Linear	23.99	1267.68	13	1.2	634.847	70.42	138560	2	F2:21491	F120190614_PF_9033_WT__SPV-L3_p2.raw	1	1	P00558			PEAKS DB
RTKKVGIVGK	RTKKVGIVGK	Linear	24	1084.71	10	-0.7	543.361	18.99	147340	6	F6:2828	F120190614_PF_9033_WT__SPV-L3_p6.raw	1	1	P61513			PEAKS DB
KTEAPAAPAAQET	KTEAPAAPAAQET	Linear	24.01	1283.64	13	0.2	642.825	23.18	31930	5	F5:4200	F120190614_PF_9033_WT__SPV-L3_p5.raw	1	1	P80723			PEAKS DB
Q(-17.03)IYKAQAQTDRESL	QIYKAQAQTDRESL	Linear	24.01	1632.81	14	2.4	817.415	43.46	133760	7	F7:12133	F120190614_PF_9033_WT__SPV-L3_p7.raw	1	1	P01889:Q29836:Q31610:P30492	Pyro-glu from Q	Q1:Pyro-glu from Q:1000.00	PEAKS PTM
DLATFGVTGEDK	DLATFGVTGEDK	trans-spliced peptide	24.02	1251.6	12	0.2	626.807	37.73	327500	4	F4:6736	F120190614_PF_9033_WT__SPV-L3_p4.raw	2	2	|denovo_10			PEAKS DB
M(+15.99)ADLHTARLENEKVKK	MADLHTARLENEKVKK	Linear	24.02	1898	16	0.5	475.509	21.27	30301	7	F7:3369	F120190614_PF_9033_WT__SPV-L3_p7.raw	1	1	Q86VP1	Oxidation (M)	M1:Oxidation (M):1000.00	PEAKS DB
EDQRDLIFKEREED	EDQRDLIFKEREED	Linear	24.02	1820.85	14	1.4	607.96	35.06	96757	7	F7:8815	F120190614_PF_9033_WT__SPV-L3_p7.raw	1	1	Q7L523			PEAKS DB
KPANPTNPDEADKVGAEN	KPANPTNPDEADKVGAEN	Linear	24.02	1865.88	18	-0.4	622.966	23.29	77718	6	F6:4537	F120190614_PF_9033_WT__SPV-L3_p6.raw	1	1	P31994			PEAKS DB
GVHHFARAASEFE	GVHHFARAASEFE	Linear	24.02	1456.68	13	1.3	729.351	28.67	71749	7	F7:6255	F120190614_PF_9033_WT__SPV-L3_p7.raw	1	1	O94985			PEAKS DB
THYYAVAVVKKDES	THYYAVAVVKKDES	trans-spliced peptide	24.04	1608.81	14	1	805.415	28.32	1008400	7	F7:6081	F120190614_PF_9033_WT__SPV-L3_p7.raw	1	1	|denovo_38			PEAKS DB
KPPKPVSKMR(+79.97)MATPLLMQALP	KPPKPVSKMRMATPLLMQALP	Linear	24.04	2413.28	21	3.4	604.33	31.68	3379800	3	F3:5755	F120190614_PF_9033_WT__SPV-L3_p3.raw	1	1	P04233	Phosphorylation (HCDR)	R10:Phosphorylation (HCDR):1000.00	PEAKS PTM
DPAHSYTSVM(+15.99)VDGEL	DPAHSYTSVMVDGEL	Linear	24.05	1635.71	15	1.6	818.863	59.14	254970	2	F2:17078	F120190614_PF_9033_WT__SPV-L3_p2.raw	1	1	Q92854	Oxidation (M)	M10:Oxidation (M):1000.00	PEAKS DB
DKEEDEEEDVPGQAKDEL	DKEEDEEEDVPGQAKDEL	Linear	24.05	2073.89	18	2.5	692.304	40.6	76857	7	F7:11028	F120190614_PF_9033_WT__SPV-L3_p7.raw	1	1	P27797			PEAKS DB
VSKELQAAQAVRA	VSKELQAAQAVRA	trans-spliced peptide	24.06	1369.77	13	1.1	685.892	31.86	0	7	F7:7517	F120190614_PF_9033_WT__SPV-L3_p7.raw	0	0	|denovo_41			PEAKS DB
VNDKVENSLEPADDTVH	VNDKVENSLEPADDTVH	Linear	24.07	1880.88	17	1.5	627.967	34.39	74717	7	F7:8535	F120190614_PF_9033_WT__SPV-L3_p7.raw	1	1	P52803			PEAKS DB
FGADSVPANTENEVEPV	FGADSVPANTENEVEPV	Linear	24.07	1773.81	17	0.7	887.911	64.01	1574300	1	F1:17099	F120190614_PF_9033_WT__SPV-L3_p1.raw	1	1	P05067			PEAKS DB
EDIVADHVASYG	EDIVADHVASYG	Linear	24.07	1274.58	12	3.5	638.298	47.24	130450	7	F7:13634	F120190614_PF_9033_WT__SPV-L3_p7.raw	1	1	P01909:P01906			PEAKS DB
GSDLHLIEPLDEGGEG	GSDLHLIEPLDEGGEG	Linear	24.08	1636.76	16	3.4	819.389	66.71	141490	2	F2:20068	F120190614_PF_9033_WT__SPV-L3_p2.raw	1	1	P78325			PEAKS DB
EDDRVGLVRGEKARK	EDDRVGLVRGEKARK	Linear	24.08	1726.94	15	-0.6	432.743	19.99	0	6	F6:3227	F120190614_PF_9033_WT__SPV-L3_p6.raw	0	0	P11717			PEAKS DB
VDLEPTVIDEVRTGTYR	VDLEPTVIDEVRTGTYR	Linear	24.1	1962.01	17	2.7	655.011	62.27	141790	2	F2:18322	F120190614_PF_9033_WT__SPV-L3_p2.raw	1	1	Q71U36:P68363			PEAKS DB
DLEVAQTTALPDEDDD	DLEVAQTTALPDEDDD	Linear	24.1	1745.75	16	-0.4	873.881	75.98	267370	1	F1:21550	F120190614_PF_9033_WT__SPV-L3_p1.raw	1	1	P62826			PEAKS DB
AKGAEASAASEEEA	AKGAEASAASEEEA	Linear	24.1	1319.58	14	0.8	660.8	20.35	59967	5	F5:3360	F120190614_PF_9033_WT__SPV-L3_p5.raw	1	1	P49006			PEAKS DB
DTHSSTFDAGAGIALN	DTHSSTFDAGAGIALN	Linear	24.1	1575.72	16	0.1	788.866	60.59	132600	1	F1:15719	F120190614_PF_9033_WT__SPV-L3_p1.raw	1	1	P04406			PEAKS DB
VYKSEFPTEADLED	VYKSEFPTEADLED	Linear	24.11	1641.74	14	1.2	821.879	54.87	733910	1	F1:13535	F120190614_PF_9033_WT__SPV-L3_p1.raw	1	1	Q06481			PEAKS DB
DRERVNEAREEL	DRERVNEAREEL	Linear	24.11	1514.74	12	0.2	505.922	24.91	101740	7	F7:4755	F120190614_PF_9033_WT__SPV-L3_p7.raw	1	1	P61204:P84077			PEAKS DB
DQM(+15.99)STSSVQALAERKNRQ	DQMSTSSVQALAERKNRQ	Linear	24.11	2064	18	0.5	689.008	26.68	50391	7	F7:5444	F120190614_PF_9033_WT__SPV-L3_p7.raw	1	1	O43752	Oxidation (M)	M3:Oxidation (M):1000.00	PEAKS DB
LVDIEKAIAHYEQ	LVDIEKAIAHYEQ	Linear	24.12	1527.79	13	0.3	510.272	61.59	45533	2	F2:18034	F120190614_PF_9033_WT__SPV-L3_p2.raw	1	1	P54920:Q9H115			PEAKS DB
DAGLEPSPGLEDP	DAGLEPSPGLEDP	Linear	24.13	1295.59	13	-0.6	648.801	66.77	137780	1	F1:18124	F120190614_PF_9033_WT__SPV-L3_p1.raw	1	1	Q9HBE5			PEAKS DB
LVRVVVPYQGPS	LVRVVVPYQGPS	Linear	24.14	1312.75	12	1.4	657.383	52.38	19813	1	F1:12557	F120190614_PF_9033_WT__SPV-L3_p1.raw	1	1	Q92673			PEAKS DB
YHETLAGGAAAPYPA	YHETLAGGAAAPYPA	Linear	24.14	1487.7	15	2.5	744.861	43.1	92662	7	F7:11990	F120190614_PF_9033_WT__SPV-L3_p7.raw	1	1	Q8N114			PEAKS DB
GVVRGASIPFQFRPE	GVVRGASIPFQFRPE	Linear	24.14	1658.89	15	2.2	553.972	54.91	62604	2	F2:15402	F120190614_PF_9033_WT__SPV-L3_p2.raw	1	1	Q13137			PEAKS DB
VPRLPEFADWAQEQG	VPRLPEFADWAQEQG	Linear	24.14	1741.84	15	0.9	871.929	75.57	261730	3	F3:22314	F120190614_PF_9033_WT__SPV-L3_p3.raw	1	1	P28067			PEAKS DB
DPIRAEEELK	DPIRAEEELK	Linear	24.15	1198.62	10	1.3	400.548	31.12	48210	7	F7:7231	F120190614_PF_9033_WT__SPV-L3_p7.raw	1	1	Q13393			PEAKS DB
EKEGEKDAAAAKEEAPK	EKEGEKDAAAAKEEAPK	Linear	24.15	1799.89	17	-0.9	600.97	19.23	70197	5	F5:2959	F120190614_PF_9033_WT__SPV-L3_p5.raw	1	1	P80723			PEAKS DB
VDWDDRWINDVEDSYG	VDWDDRWINDVEDSYG	Linear	24.15	1982.83	16	-0.1	992.421	88.43	260530	3	F3:27395	F120190614_PF_9033_WT__SPV-L3_p3.raw	1	1	P05023			PEAKS DB
PGHSTGLHATEELK	PGHSTGLHATEELK	trans-spliced peptide	24.16	1475.74	14	1	492.92	27.66	215150	7	F7:5854	F120190614_PF_9033_WT__SPV-L3_p7.raw	1	1	|denovo_33			PEAKS DB
VVVPSTFEPNKEGDF	VVVPSTFEPNKEGDF	Linear	24.16	1663.81	15	3.6	832.915	61.02	140140	2	F2:17791	F120190614_PF_9033_WT__SPV-L3_p2.raw	1	1	P07384			PEAKS DB
DGYEQAARVAIEHLDK	DGYEQAARVAIEHLDK	Linear	24.17	1813.9	16	2.8	605.641	55.39	49896	2	F2:15602	F120190614_PF_9033_WT__SPV-L3_p2.raw	1	1	P48643			PEAKS DB
GPRPSTPGRAHL	GPRPSTPGRAHL	Linear	24.17	1244.67	12	1.1	415.899	21.53	29697	7	F7:3462	F120190614_PF_9033_WT__SPV-L3_p7.raw	1	1	P46092			PEAKS DB
SPSKSSAEAQTPEDTPN	SPSKSSAEAQTPEDTPN	Linear	24.17	1744.78	17	1.5	873.396	22.01	62470	5	F5:3867	F120190614_PF_9033_WT__SPV-L3_p5.raw	1	1	O43493			PEAKS DB
SPIPGAGAYADDTAGAAAATGN	SPIPGAGAYADDTAGAAAATGN	Linear	24.18	1917.87	22	2.2	959.945	60.09	895020	7	F7:18837	F120190614_PF_9033_WT__SPV-L3_p7.raw	1	1	P20933			PEAKS DB
GPKEGEAVVLPEVE	GPKEGEAVVLPEVE	Linear	24.18	1451.75	14	1.1	726.883	52.61	144850	1	F1:12612	F120190614_PF_9033_WT__SPV-L3_p1.raw	1	1	P18827			PEAKS DB
IDFYTSITRARFEEL	IDFYTSITRARFEEL	Linear	24.18	1859.94	15	0.1	620.988	75.53	273840	3	F3:22283	F120190614_PF_9033_WT__SPV-L3_p3.raw	1	1	P11142:P0DMV9:P0DMV8			PEAKS DB
M(+15.99)AGRIYIS	MAGRIYIS	Linear	24.18	925.469	8	0.4	463.742	30.87	93630	7	F7:7118	F120190614_PF_9033_WT__SPV-L3_p7.raw	1	1	P04004	Oxidation (M)	M1:Oxidation (M):1000.00	PEAKS DB
RPAGDRTFQKWAAVVVPSGEE	RPAGDRTFQKWAAVVVPSGEE	Linear	24.18	2299.17	21	4.9	767.401	54.44	56245	2	F2:15191	F120190614_PF_9033_WT__SPV-L3_p2.raw	1	1	P01889:Q29836:P30492:P18465:P18463:P30490:P18464:P30498:P30466:P30461			PEAKS DB
THYYAVAVVKKSE	THYYAVAVVKKSE	cis-spliced peptide	24.19	1493.79	13	0.5	498.937	27.94	412290	7	F7:5954	F120190614_PF_9033_WT__SPV-L3_p7.raw	1	1	|denovo_38			PEAKS DB
EAAEPGSPTAAEGEAA	EAAEPGSPTAAEGEAA	Linear	24.19	1456.63	16	1.9	729.324	34.34	152050	6	F6:8793	F120190614_PF_9033_WT__SPV-L3_p6.raw	1	1	P29966			PEAKS DB
KEAAEAIEAEGAT	KEAAEAIEAEGAT	Linear	24.2	1288.61	13	1.1	645.315	29.41	42488	6	F6:6943	F120190614_PF_9033_WT__SPV-L3_p6.raw	1	1	P35222			PEAKS DB
SIEERRIHQESELHSY	SIEERRIHQESELHSY	Linear	24.21	2011.97	16	1.3	671.665	27.38	337430	7	F7:5716	F120190614_PF_9033_WT__SPV-L3_p7.raw	1	1	Q9UNE7			PEAKS DB
GPERDQLVIPDGQEEEQE	GPERDQLVIPDGQEEEQE	Linear	24.21	2066.94	18	1.6	689.988	50.82	279390	1	F1:11832	F120190614_PF_9033_WT__SPV-L3_p1.raw	1	1	Q8NBJ4			PEAKS DB
RFDSDAASQRM(+15.99)EPR	RFDSDAASQRMEPR	Linear	24.21	1680.76	14	0.2	561.262	20.75	69585	6	F6:3490	F120190614_PF_9033_WT__SPV-L3_p6.raw	1	1	P04439:P13746:P30459:P10314:P01892:P10316:P01891	Oxidation (M)	M11:Oxidation (M):1000.00	PEAKS DB
DSRLPRAEAEQEKDQL	DSRLPRAEAEQEKDQL	Linear	24.22	1883.93	16	1.5	628.986	30.33	121220	7	F7:6929	F120190614_PF_9033_WT__SPV-L3_p7.raw	1	1	Q96CV9			PEAKS DB
ILPIGATVNM(+15.99)DG	ILPIGATVNMDG	Linear	24.22	1215.62	12	1	608.816	61.74	159250	2	F2:18090	F120190614_PF_9033_WT__SPV-L3_p2.raw	1	1	Q15758:P43007	Oxidation (M)	M10:Oxidation (M):1000.00	PEAKS DB
DLTDYLM(+15.99)KILTE	DLTDYLMKILTE	Linear	24.22	1469.73	12	1	735.874	110.67	47281	2	F2:37311	F120190614_PF_9033_WT__SPV-L3_p2.raw	1	1	P60709:P63261:P62736:P63267:P68032:P68133	Oxidation (M)	M7:Oxidation (M):1000.00	PEAKS DB
GPAPAAGAAPAGGPAPS	GPAPAAGAAPAGGPAPS	Linear	24.22	1315.65	17	1.7	658.834	34.04	108820	6	F6:8651	F120190614_PF_9033_WT__SPV-L3_p6.raw	1	1	P05386			PEAKS DB
VGEQDGGLIGAEE	VGEQDGGLIGAEE	Linear	24.23	1272.58	13	2.5	637.301	54.5	138610	7	F7:16572	F120190614_PF_9033_WT__SPV-L3_p7.raw	1	1	Q06481			PEAKS DB
EPTAEQLAQIAAENEEDEHS	EPTAEQLAQIAAENEEDEHS	Linear	24.23	2209.96	20	0	737.661	66.23	239030	1	F1:17900	F120190614_PF_9033_WT__SPV-L3_p1.raw	1	1	P52565			PEAKS DB
STGVFTTM(+15.99)EK	STGVFTTMEK	Linear	24.23	1115.52	10	0.7	558.766	28.01	39934	1	F1:4283	F120190614_PF_9033_WT__SPV-L3_p1.raw	1	1	P04406	Oxidation (M)	M8:Oxidation (M):1000.00	PEAKS DB
EQGAELSNEER	EQGAELSNEER	Linear	24.24	1260.56	11	2.2	631.288	22.63	18268	5	F5:4060	F120190614_PF_9033_WT__SPV-L3_p5.raw	1	1	P63104:P27348			PEAKS DB
QLYWSHPRK	QLYWSHPRK	Linear	24.24	1213.64	9	0.7	607.826	24.42	58841	7	F7:4566	F120190614_PF_9033_WT__SPV-L3_p7.raw	1	1	P62273			PEAKS DB
GPSSLAVHTILPQESPA	GPSSLAVHTILPQESPA	Linear	24.24	1702.89	17	3.1	852.454	57.79	218710	2	F2:16512	F120190614_PF_9033_WT__SPV-L3_p2.raw	1	1	P46531			PEAKS DB
NIAVDKANLEI	NIAVDKANLEI	Linear	24.24	1198.66	11	0.2	600.335	53.34	113730	1	F1:12863	F120190614_PF_9033_WT__SPV-L3_p1.raw	1	1	P01903			PEAKS DB
VEPDHYVVVGAQRDAWGPG	VEPDHYVVVGAQRDAWGPG	Linear	24.25	2050.99	19	2	684.671	52.07	149850	1	F1:12413	F120190614_PF_9033_WT__SPV-L3_p1.raw	1	1	P02786			PEAKS DB
DVEKGELVAKEIQTT	DVEKGELVAKEIQTT	Linear	24.28	1658.87	15	2.2	553.966	41.58	28899	7	F7:11420	F120190614_PF_9033_WT__SPV-L3_p7.raw	1	1	Q8TC12			PEAKS DB
YKSEFPTEADLED	YKSEFPTEADLED	Linear	24.28	1542.67	13	-0.3	772.343	68.42	834310	1	F1:18741	F120190614_PF_9033_WT__SPV-L3_p1.raw	1	1	Q06481			PEAKS DB
SPIPGAGAYADD	SPIPGAGAYADD	Linear	24.28	1132.5	12	2.7	567.261	52	122010	7	F7:15534	F120190614_PF_9033_WT__SPV-L3_p7.raw	1	1	P20933			PEAKS DB
QE(+43.99)QRYTC(+45.99)HVQHEGLPKP	QEQRYTCHVQHEGLPKP	Linear	24.29	2138.96	17	9.1	714.001	31.47	5129300	7	F7:7427	F120190614_PF_9033_WT__SPV-L3_p7.raw	2	2	P30459:P10314:P01892:P10316:P01891	Carboxylation (E); Beta-methylthiolation	E2:Carboxylation (E):19.70;C7:Beta-methylthiolation:1000.00	PEAKS PTM
SGEETDLISPPQEEVK	SGEETDLISPPQEEVK	Linear	24.29	1756.84	16	2.1	879.428	49.33	972550	1	F1:11241	F120190614_PF_9033_WT__SPV-L3_p1.raw	2	2	O43493			PEAKS DB
M(+15.99)ATPLLMQALPM(+15.99)GALP	MATPLLMQALPMGALP	Linear	24.3	1685.86	16	-0.4	843.935	97.54	986650	6	F6:31983	F120190614_PF_9033_WT__SPV-L3_p6.raw	1	1	P04233	Oxidation (M)	M1:Oxidation (M):34.81;M12:Oxidation (M):23.26	PEAKS DB
GDELFHVDM(+15.99)AKKENHVVP	GDELFHVDMAKKENHVVP	trans-spliced peptide	24.31	2080	18	1	521.009	38.29	1831200	2	F2:8930	F120190614_PF_9033_WT__SPV-L3_p2.raw	1	1	|denovo_23	Oxidation (M)	M9:Oxidation (M):1000.00	PEAKS DB
APPAGPRPGPEP	APPAGPRPGPEP	Linear	24.31	1141.59	12	0.4	571.802	27.08	57979	6	F6:6014	F120190614_PF_9033_WT__SPV-L3_p6.raw	1	1	Q9H1C4			PEAKS DB
KPPSSGTSSEFE	KPPSSGTSSEFE	Linear	24.31	1251.56	12	1	626.789	25.23	174860	6	F6:5362	F120190614_PF_9033_WT__SPV-L3_p6.raw	1	1	Q15025			PEAKS DB
QEQRYT(+79.96)C(+58.01)HMQHEG	QEQRYTCHMQHEG	Linear	24.31	1783.63	13	0.3	892.825	24.97	1264500	6	F6:5152	F120190614_PF_9033_WT__SPV-L3_p6.raw	1	1	P10321	Sulfation; Carboxymethyl	T6:Sulfation:0.00;C7:Carboxymethyl:1000.00	PEAKS PTM
QPPVPSSPTEEEEEE	QPPVPSSPTEEEEEE	Linear	24.32	1682.72	15	1.4	842.366	43.39	1135800	6	F6:11920	F120190614_PF_9033_WT__SPV-L3_p6.raw	1	1	P14314			PEAKS DB
SPPESEAGSEEAEEKQDS	SPPESEAGSEEAEEKQDS	Linear	24.32	1904.78	18	-0.1	635.933	23.1	186760	5	F5:4233	F120190614_PF_9033_WT__SPV-L3_p5.raw	1	1	O95772			PEAKS DB
QYDLSSLAKSEGG	QYDLSSLAKSEGG	Linear	24.33	1353.64	13	0.2	677.828	53.09	199600	1	F1:12746	F120190614_PF_9033_WT__SPV-L3_p1.raw	1	1	P11717			PEAKS DB
GKGDKAQIEKRIQ	GKGDKAQIEKRIQ	Linear	24.33	1469.83	13	0.5	490.951	19.72	16158	6	F6:3127	F120190614_PF_9033_WT__SPV-L3_p6.raw	1	1	P10809			PEAKS DB
N(+.98)GNPITIFQERDPS	NGNPITIFQERDPS	Linear	24.34	1587.75	14	0	794.884	75.96	239520	2	F2:23767	F120190614_PF_9033_WT__SPV-L3_p2.raw	1	1	P04406	Deamidation (NQ)	N1:Deamidation (NQ):0.00	PEAKS PTM
IDPYDKPNTIYIE	IDPYDKPNTIYIE	Linear	24.35	1579.78	13	1.7	790.897	58.38	881290	1	F1:14834	F120190614_PF_9033_WT__SPV-L3_p1.raw	1	1	Q92673			PEAKS DB
IPLPSGVGAPVIGEID	IPLPSGVGAPVIGEID	Linear	24.35	1532.85	16	0.7	767.43	93.03	528390	3	F3:29300	F120190614_PF_9033_WT__SPV-L3_p3.raw	1	1	P48444			PEAKS DB
FD(-18.01)GDEEFYVDLETK(+156.12)E	FDGDEEFYVDLETKE	Linear	24.35	1972.88	15	-3.6	658.633	62.89	978460	2	F2:18587	F120190614_PF_9033_WT__SPV-L3_p2.raw	1	1	P01906	Dehydration; 4-hydroxynonenal (HNE)	D2:Dehydration:0.00;K14:4-hydroxynonenal (HNE):1000.00	PEAKS PTM
FPGFAKPGTEQ	FPGFAKPGTEQ	Linear	24.36	1177.58	11	0.1	589.796	42.44	52614	1	F1:8585	F120190614_PF_9033_WT__SPV-L3_p1.raw	1	1	Q9Y5X1			PEAKS DB
QPGREEGSPLELERL	QPGREEGSPLELERL	Linear	24.36	1708.87	15	2	570.633	47.17	136230	2	F2:12290	F120190614_PF_9033_WT__SPV-L3_p2.raw	1	1	P08195			PEAKS DB
SFPAPNVILTKPE	SFPAPNVILTKPE	Linear	24.36	1411.77	13	1.5	706.894	62.02	50265	2	F2:18229	F120190614_PF_9033_WT__SPV-L3_p2.raw	1	1	P05362			PEAKS DB
RPADVSPTSPQPEG	RPADVSPTSPQPEG	Linear	24.37	1436.69	14	2.2	719.354	26.81	962640	6	F6:5985	F120190614_PF_9033_WT__SPV-L3_p6.raw	1	1	P32927			PEAKS DB
KAIPVGIVASLL	KAIPVGIVASLL	Linear	24.37	1179.76	12	1.7	590.888	82.31	22001	4	F4:22224	F120190614_PF_9033_WT__SPV-L3_p4.raw	1	1	P30825			PEAKS DB
VIDDRAARLDILD	VIDDRAARLDILD	Linear	24.38	1483.8	13	0.9	495.608	55.24	78239	2	F2:15515	F120190614_PF_9033_WT__SPV-L3_p2.raw	1	1	P62070			PEAKS DB
AKGVFNAVVPSGEEQR	AKGVFNAVVPSGEEQR	trans-spliced peptide	24.39	1686.87	16	1	563.298	36.16	3214600	1	F1:6388	F120190614_PF_9033_WT__SPV-L3_p1.raw	1	1	|denovo_5			PEAKS DB
EPLGDLGAPSELHLQ	EPLGDLGAPSELHLQ	Linear	24.39	1574.79	15	2.4	788.406	69.5	248710	2	F2:21130	F120190614_PF_9033_WT__SPV-L3_p2.raw	1	1	Q6UWB1			PEAKS DB
EPKSQASGPEPELY	EPKSQASGPEPELY	Linear	24.4	1530.72	14	1.6	766.369	39.54	184810	7	F7:10545	F120190614_PF_9033_WT__SPV-L3_p7.raw	1	1	Q9Y3P8			PEAKS DB
AAAAAAAAAAAQQ	AAAAAAAAAAAQQ	Linear	24.4	1055.54	13	1.4	528.776	41.16	46835	7	F7:11288	F120190614_PF_9033_WT__SPV-L3_p7.raw	1	1	Q9H1B7			PEAKS DB
GLVDVAVGAPLEEQG	GLVDVAVGAPLEEQG	Linear	24.4	1452.75	15	0.5	727.381	81.75	208140	2	F2:26010	F120190614_PF_9033_WT__SPV-L3_p2.raw	1	1	P20701			PEAKS DB
FGADSVPANTENEVE	FGADSVPANTENEVE	Linear	24.4	1577.68	15	2.9	789.852	52.74	350980	7	F7:15840	F120190614_PF_9033_WT__SPV-L3_p7.raw	1	1	P05067			PEAKS DB
DTGAALLAESRAEKN	DTGAALLAESRAEKN	Linear	24.4	1544.78	15	1.9	773.398	35.59	79724	7	F7:9009	F120190614_PF_9033_WT__SPV-L3_p7.raw	1	1	O00391			PEAKS DB
P(+43.01)D(+14.02)FIVPLTDLR	PDFIVPLTDLR	Linear	24.41	1341.73	11	1.5	671.873	81.15	1341300	3	F3:24571	F120190614_PF_9033_WT__SPV-L3_p3.raw	1	1	P04114	Carbamylation; Methylation(others)	P1:Carbamylation:1000.00;D2:Methylation(others):109.28	PEAKS PTM
DGTFQKW(+15.99)ASVVVPSGQ(+.98)EQR	DGTFQKWASVVVPSGQEQR	Linear	24.43	2135.03	19	3	712.686	62.67	440310	2	F2:18461	F120190614_PF_9033_WT__SPV-L3_p2.raw	1	1	P30459:P10314	Oxidation (HW); Deamidation (NQ)	W7:Oxidation (HW):1000.00;Q16:Deamidation (NQ):14.04	PEAKS PTM
YKSEFPTEADLE	YKSEFPTEADLE	Linear	24.44	1427.65	12	0.7	714.831	52.36	916540	1	F1:12466	F120190614_PF_9033_WT__SPV-L3_p1.raw	2	2	Q06481			PEAKS DB
VRFDSDAASPRTE(+43.99)PRAPW(+15.99)	VRFDSDAASPRTEPRAPW	Linear	24.44	2116.99	18	3.1	530.257	39.26	300020	2	F2:9346	F120190614_PF_9033_WT__SPV-L3_p2.raw	1	1	P18463:P30490:P18464:P30498:P30466	Carboxylation (E); Oxidation (HW)	E13:Carboxylation (E):1000.00;W18:Oxidation (HW):1000.00	PEAKS PTM
EVGSKIYVDD	EVGSKIYVDD	Linear	24.44	1123.54	10	1.2	562.778	34.45	327620	7	F7:8530	F120190614_PF_9033_WT__SPV-L3_p7.raw	1	1	P14618			PEAKS DB
DASAEVERLRRE	DASAEVERLRRE	Linear	24.45	1429.73	12	1.5	477.584	30.46	2276500	7	F7:6928	F120190614_PF_9033_WT__SPV-L3_p7.raw	1	1	Q10589			PEAKS DB
W(+127.06)T(+114.04)AVVVPSGEEQRY	WTAVVVPSGEEQRY	Linear	24.47	1860.9	14	1.6	931.459	56.74	322300	2	F2:16092	F120190614_PF_9033_WT__SPV-L3_p2.raw	1	1	Q31610:P30486	N-Succinimidyl-2-morpholine acetate; Ubiquitin	W1:N-Succinimidyl-2-morpholine acetate:1000.00;T2:Ubiquitin:90.57	PEAKS PTM
DAPRAVFPSIVG	DAPRAVFPSIVG	Linear	24.47	1227.66	12	1.3	614.839	70.14	942930	2	F2:21527	F120190614_PF_9033_WT__SPV-L3_p2.raw	1	1	P60709:P63261:P62736:P63267:P68032:P68133:Q6S8J3:A5A3E0			PEAKS DB
VSKELQAAGAARGL	VSKELQAAGAARGL	trans-spliced peptide	24.49	1369.77	14	0	457.596	31.88	232050	7	F7:7518	F120190614_PF_9033_WT__SPV-L3_p7.raw	1	1	|denovo_41			PEAKS DB
EISDIGAKIAAVQFT	EISDIGAKIAAVQFT	Linear	24.49	1561.84	15	1.2	781.926	75.68	400360	2	F2:23610	F120190614_PF_9033_WT__SPV-L3_p2.raw	1	1	O43405			PEAKS DB
VEYEEAQAYADDN	VEYEEAQAYADDN	Linear	24.5	1515.6	13	2.3	758.809	48.06	98618	7	F7:14012	F120190614_PF_9033_WT__SPV-L3_p7.raw	1	1	P61020			PEAKS DB
FQKWASVVVPSGQEQ	FQKWASVVVPSGQEQ	Linear	24.5	1688.85	15	2.3	845.435	51.4	43080	1	F1:12134	F120190614_PF_9033_WT__SPV-L3_p1.raw	1	1	P30459:P10314			PEAKS DB
GIPDRFSGSSSGAE	GIPDRFSGSSSGAE	Linear	24.5	1365.62	14	0.5	683.816	35.47	126200	7	F7:8956	F120190614_PF_9033_WT__SPV-L3_p7.raw	1	1	A0A075B6H9			PEAKS DB
LPAPPTQNM(+15.99)	LPAPPTQNM	Linear	24.51	983.475	9	0.3	492.745	36.88	0	7	F7:9525	F120190614_PF_9033_WT__SPV-L3_p7.raw	0	0	Q15532:O75177	Oxidation (M)	M9:Oxidation (M):1000.00	PEAKS DB
RPPRAGEARPGPTAESASGPSEDPSVN	RPPRAGEARPGPTAESASGPSEDPSVN	Linear	24.51	2688.29	27	1.9	673.08	25.76	0	6	F6:5513	F120190614_PF_9033_WT__SPV-L3_p6.raw	0	0	Q13501			PEAKS DB
M(+15.99)ATAASSSSLE	MATAASSSSLE	Linear	24.51	1069.46	11	1.1	535.738	27.67	152510	6	F6:6229	F120190614_PF_9033_WT__SPV-L3_p6.raw	1	1	P60709:P63261:P62736:P63267:P68032:P68133:Q6S8J3	Oxidation (M)	M1:Oxidation (M):1000.00	PEAKS DB
VVKEEEAIALAEK	VVKEEEAIALAEK	Linear	24.51	1427.79	13	0.4	476.937	36.34	28927	1	F1:6402	F120190614_PF_9033_WT__SPV-L3_p1.raw	1	1	P51159			PEAKS DB
QSEEEVVEGEKEVEAL	QSEEEVVEGEKEVEAL	Linear	24.51	1802.84	16	1.1	902.429	58.92	295140	1	F1:15061	F120190614_PF_9033_WT__SPV-L3_p1.raw	1	1	O60238			PEAKS DB
GPVREGDVLTLLESER	GPVREGDVLTLLESER	Linear	24.52	1768.93	16	0.2	590.651	66.22	52833	3	F3:18635	F120190614_PF_9033_WT__SPV-L3_p3.raw	1	1	P62857			PEAKS DB
HPLSDHEATLRC(+79.97)WALG	HPLSDHEATLRCWALG	Linear	24.52	1884.83	16	5.7	629.289	48.82	1812900	2	F2:12917	F120190614_PF_9033_WT__SPV-L3_p2.raw	1	1	P10321	Phosphorylation (HCDR)	C12:Phosphorylation (HCDR):0.00	PEAKS PTM
GAEGKPGVEAGQEPAEAGERLPGGEN	GAEGKPGVEAGQEPAEAGERLPGGEN	Linear	24.53	2505.17	26	3.8	836.068	34.51	92346	7	F7:8578	F120190614_PF_9033_WT__SPV-L3_p7.raw	1	1	Q14596			PEAKS DB
LSISNARISDEKR	LSISNARISDEKR	Linear	24.53	1487.81	13	0.2	496.943	26.74	58056	7	F7:5482	F120190614_PF_9033_WT__SPV-L3_p7.raw	1	1	Q13740			PEAKS DB
EEM(+15.99)DVGTDEEEETAKE	EEMDVGTDEEEETAKE	Linear	24.53	1855.72	16	0.9	619.58	27.58	61816	6	F6:6204	F120190614_PF_9033_WT__SPV-L3_p6.raw	1	1	P14625	Oxidation (M)	M3:Oxidation (M):1000.00	PEAKS DB
SPVVRVAV	SPVVRVAV	Linear	24.53	825.507	8	1.9	413.762	36.03	48262	1	F1:6295	F120190614_PF_9033_WT__SPV-L3_p1.raw	1	1	P13639			PEAKS DB
KLEAARAAEQL	KLEAARAAEQL	Linear	24.53	1198.67	11	0.7	400.563	30.04	99772	7	F7:6795	F120190614_PF_9033_WT__SPV-L3_p7.raw	1	1	P10321			PEAKS DB
RNSDVRHAPAEEM(+15.99)PEKP	RNSDVRHAPAEEMPEKP	Linear	24.54	1977.93	17	0.6	660.318	20.16	0	6	F6:3291	F120190614_PF_9033_WT__SPV-L3_p6.raw	0	0	Q5FWE3	Oxidation (M)	M13:Oxidation (M):1000.00	PEAKS DB
NAGAYSKVVQER	NAGAYSKVVQER	Linear	24.54	1320.68	12	-0.4	661.346	24.81	8094.2	6	F6:5143	F120190614_PF_9033_WT__SPV-L3_p6.raw	1	1	P50897			PEAKS DB
FDSDAASPRTE(+43.99)PRAPW(+15.99)	FDSDAASPRTEPRAPW	Linear	24.54	1861.82	16	0.7	621.615	40.51	2012400	1	F1:7909	F120190614_PF_9033_WT__SPV-L3_p1.raw	1	1	P18463:P30490:P18464:P30498:P30466	Carboxylation (E); Oxidation (HW)	E11:Carboxylation (E):1000.00;W16:Oxidation (HW):1000.00	PEAKS PTM
NEPTAAAIAYGLDKK	NEPTAAAIAYGLDKK	Linear	24.54	1560.81	15	1.9	781.416	43.08	58396	1	F1:8872	F120190614_PF_9033_WT__SPV-L3_p1.raw	1	1	P11142			PEAKS DB
YSDDVLANM(+15.99)ISEPR	YSDDVLANMISEPR	Linear	24.55	1624.74	14	0.4	813.378	51.99	29832	3	F3:13254	F120190614_PF_9033_WT__SPV-L3_p3.raw	1	1	P05067	Oxidation (M)	M9:Oxidation (M):1000.00	PEAKS DB
ADPESEADRAAVEDINPA	ADPESEADRAAVEDINPA	Linear	24.55	1868.84	18	2.2	935.429	50.89	593040	7	F7:15184	F120190614_PF_9033_WT__SPV-L3_p7.raw	1	1	O00461			PEAKS DB
EHEGKSFLVSGDN	EHEGKSFLVSGDN	trans-spliced peptide	24.56	1417.65	13	1.5	709.832	40.1	456090	7	F7:10781	F120190614_PF_9033_WT__SPV-L3_p7.raw	1	1	|denovo_13			PEAKS DB
D(+21.98)PGGSVPSGE(+21.98)ASAAFER	DPGGSVPSGEASAAFER	Linear	24.56	1676.7	17	2.3	559.909	45.8	21957	7	F7:13082	F120190614_PF_9033_WT__SPV-L3_p7.raw	1	1	Q15025	Sodium adduct	D1:Sodium adduct:49.37;E10:Sodium adduct:71.27	PEAKS PTM
EQGAELSNEERN	EQGAELSNEERN	Linear	24.56	1374.6	12	-0.2	688.308	22.17	64451	5	F5:3905	F120190614_PF_9033_WT__SPV-L3_p5.raw	1	1	P63104:P27348			PEAKS DB
KGEIRGASTPFQ	KGEIRGASTPFQ	Linear	24.57	1289.67	12	0.5	645.844	28.83	77626	7	F7:6323	F120190614_PF_9033_WT__SPV-L3_p7.raw	1	1	Q86VP1			PEAKS DB
GLPLLPVLFALGGLLL	GLPLLPVLFALGGLLL	Linear	24.57	1605.03	16	4.9	803.525	118.58	315540	3	F3:38980	F120190614_PF_9033_WT__SPV-L3_p3.raw	1	1	O60500			PEAKS DB
RSGQAKETIPLQETSL	RSGQAKETIPLQETSL	Linear	24.58	1756.93	16	1.4	586.652	39.52	141000	1	F1:7541	F120190614_PF_9033_WT__SPV-L3_p1.raw	1	1	P50897			PEAKS DB
LPPDVPNAQPALEGRTS	LPPDVPNAQPALEGRTS	Linear	24.58	1760.91	17	3.7	881.463	49.2	264830	7	F7:14454	F120190614_PF_9033_WT__SPV-L3_p7.raw	1	1	P08174			PEAKS DB
KC(+71.04)SLLVLENELN	KCSLLVLENELN	Linear	24.58	1444.76	12	-0.9	723.386	59.59	175000	2	F2:17237	F120190614_PF_9033_WT__SPV-L3_p2.raw	1	1	P04114	Propionamide	C2:Propionamide:1000.00	PEAKS PTM
KTAFDEAIAELDTLS	KTAFDEAIAELDTLS	Linear	24.59	1622.8	15	0.7	812.41	96.25	165230	4	F4:27773	F120190614_PF_9033_WT__SPV-L3_p4.raw	1	1	P63104			PEAKS DB
HAETIKNVRTATESFAS	HAETIKNVRTATESFAS	Linear	24.59	1860.93	17	1.5	621.319	31.92	0	7	F7:7544	F120190614_PF_9033_WT__SPV-L3_p7.raw	0	0	P14618			PEAKS DB
GSKFDTGSFVGGIV	GSKFDTGSFVGGIV	Linear	24.6	1369.69	14	1.4	685.852	67.66	201190	2	F2:20438	F120190614_PF_9033_WT__SPV-L3_p2.raw	1	1	Q8N131			PEAKS DB
DDAIAELDTLN	DDAIAELDTLN	Linear	24.6	1188.55	11	0.2	595.283	85.22	67394	2	F2:27313	F120190614_PF_9033_WT__SPV-L3_p2.raw	1	1	P61981			PEAKS DB
VAKQLASALSYLEDKD	VAKQLASALSYLEDKD	Linear	24.6	1749.91	16	0.7	584.313	62.09	20942	3	F3:17060	F120190614_PF_9033_WT__SPV-L3_p3.raw	1	1	P23458			PEAKS DB
LPRAVNTQAL	LPRAVNTQAL	Linear	24.6	1081.62	10	0.7	541.82	37.81	34238	1	F1:6937	F120190614_PF_9033_WT__SPV-L3_p1.raw	1	1	O60749			PEAKS DB
SPSSPEPASLPAEDIS	SPSSPEPASLPAEDIS	Linear	24.6	1582.74	16	2.1	792.377	58.48	230650	7	F7:18115	F120190614_PF_9033_WT__SPV-L3_p7.raw	1	1	O60749			PEAKS DB
DPSKPGGNVEGATQSLAEQMR	DPSKPGGNVEGATQSLAEQMR	Linear	24.61	2171.03	21	0.9	724.684	48.07	41821	1	F1:10832	F120190614_PF_9033_WT__SPV-L3_p1.raw	1	1	Q13501			PEAKS DB
GVTHTVPIYEGYALP	GVTHTVPIYEGYALP	Linear	24.61	1615.82	15	1.3	808.921	66.88	215280	2	F2:20105	F120190614_PF_9033_WT__SPV-L3_p2.raw	1	1	P60709:P63261			PEAKS DB
DDSFSEAHSE	DDSFSEAHSE	Linear	24.61	1122.41	10	-0.2	562.212	26.56	19527	6	F6:5856	F120190614_PF_9033_WT__SPV-L3_p6.raw	1	1	P30101			PEAKS DB
LPAGPRPSTPGRAHL	LPAGPRPSTPGRAHL	Linear	24.62	1525.85	15	0.8	509.624	28.26	347130	7	F7:6096	F120190614_PF_9033_WT__SPV-L3_p7.raw	1	1	P46092			PEAKS DB
LPQLVGVSTPLQGGS	LPQLVGVSTPLQGGS	Linear	24.62	1451.8	15	2.2	726.908	79.55	178600	2	F2:25100	F120190614_PF_9033_WT__SPV-L3_p2.raw	1	1	P15291			PEAKS DB
RGDLGIEIPAE	RGDLGIEIPAE	Linear	24.62	1168.61	11	0.4	585.312	57.4	215000	1	F1:14457	F120190614_PF_9033_WT__SPV-L3_p1.raw	1	1	P14618			PEAKS DB
EDPAAAFLAQQESE	EDPAAAFLAQQESE	Linear	24.62	1504.67	14	1.1	753.342	80.29	235480	2	F2:25438	F120190614_PF_9033_WT__SPV-L3_p2.raw	1	1	P09496			PEAKS DB
IRSQEAGGRVVPDS	IRSQEAGGRVVPDS	Linear	24.63	1469.76	14	0.2	735.887	23.78	284550	6	F6:4725	F120190614_PF_9033_WT__SPV-L3_p6.raw	1	1	P48509			PEAKS DB
EIIEQLDVTTSEYEK	EIIEQLDVTTSEYEK	Linear	24.63	1795.87	15	0.3	898.944	63.31	135850	2	F2:18724	F120190614_PF_9033_WT__SPV-L3_p2.raw	1	1	P10809			PEAKS DB
ELLEGKVLPGVDALS	ELLEGKVLPGVDALS	Linear	24.63	1538.86	15	0.9	770.436	74.82	265300	2	F2:23234	F120190614_PF_9033_WT__SPV-L3_p2.raw	1	1	P00558			PEAKS DB
VIDDRAARLDILDT	VIDDRAARLDILDT	Linear	24.64	1584.85	14	1.7	529.29	57.67	272040	2	F2:16479	F120190614_PF_9033_WT__SPV-L3_p2.raw	1	1	P62070			PEAKS DB
TLADNFNPVSEERGKVQ	TLADNFNPVSEERGKVQ	Linear	24.65	1902.94	17	0.8	635.322	44.42	105300	1	F1:9334	F120190614_PF_9033_WT__SPV-L3_p1.raw	1	1	P20645			PEAKS DB
EVARKLVIIEGDLER	EVARKLVIIEGDLER	Linear	24.65	1738.99	15	0.8	580.672	45.13	38321	2	F2:11488	F120190614_PF_9033_WT__SPV-L3_p2.raw	1	1	P06753			PEAKS DB
KDATNVAAAFEEAVRR	KDATNVAAAFEEAVRR	Linear	24.66	1746.9	16	1.2	583.308	48.87	72128	2	F2:12980	F120190614_PF_9033_WT__SPV-L3_p2.raw	1	1	P51151			PEAKS DB
KPVM(+15.99)DDQRDLISNNEQLPM(+15.99)	KPVMDDQRDLISNNEQLPM	Linear	24.67	2274.06	19	1.7	759.029	42.31	1279800	2	F2:10464	F120190614_PF_9033_WT__SPV-L3_p2.raw	1	1	P04233	Oxidation (M)	M4:Oxidation (M):1000.00;M19:Oxidation (M):1000.00	PEAKS DB
KWASVVVPSGQ(+.98)EQR	KWASVVVPSGQEQR	Linear	24.68	1570.81	14	0.9	524.611	33.71	147840	1	F1:5850	F120190614_PF_9033_WT__SPV-L3_p1.raw	1	1	P30459:P10314	Deamidation (NQ)	Q11:Deamidation (NQ):0.00	PEAKS PTM
FDSDAASPRGEPRA	FDSDAASPRGEPRA	Linear	24.69	1474.68	14	0.4	492.567	25	385580	6	F6:5247	F120190614_PF_9033_WT__SPV-L3_p6.raw	1	1	P30492:P30510:P10321:Q29865:Q07000:P04222:Q29960:P30499:Q95604			PEAKS DB
QPPVPSSPTEEEEE	QPPVPSSPTEEEEE	Linear	24.69	1553.67	14	2.2	777.846	41.98	467580	6	F6:11456	F120190614_PF_9033_WT__SPV-L3_p6.raw	1	1	P14314			PEAKS DB
DLADELITPQGHEKL	DLADELITPQGHEKL	Linear	24.7	1677.86	15	0.7	560.293	61.77	528460	2	F2:18070	F120190614_PF_9033_WT__SPV-L3_p2.raw	2	2	Q9UJJ9			PEAKS DB
QIAIVAPEALL	QIAIVAPEALL	Linear	24.71	1136.68	11	1.9	569.349	93.91	27048	3	F3:29663	F120190614_PF_9033_WT__SPV-L3_p3.raw	1	1	Q9UIQ6			PEAKS DB
ASGGGVPTDEEQATGLEREIM(+15.99)LAAKKGLDPYNVLAPKGASGTRED	ASGGGVPTDEEQATGLEREIMLAAKKGLDPYNVLAPKGASGTRED	Linear	24.71	4614.29	45	1.3	770.056	73.24	762620	5	F5:17183	F120190614_PF_9033_WT__SPV-L3_p5.raw	1	1	P10606	Oxidation (M)	M21:Oxidation (M):1000.00	PEAKS PTM
DSPNKVVPEQPS	DSPNKVVPEQPS	Linear	24.71	1295.64	12	1.6	648.826	30.9	193340	6	F6:7501	F120190614_PF_9033_WT__SPV-L3_p6.raw	1	1	O43493			PEAKS DB
FYTSITRARFEELN	FYTSITRARFEELN	Linear	24.72	1745.87	14	1.4	582.966	51	149830	2	F2:13811	F120190614_PF_9033_WT__SPV-L3_p2.raw	1	1	P11142			PEAKS DB
FGRFASFEAQGALA	FGRFASFEAQGALA	Linear	24.72	1470.73	14	2.1	736.371	62.84	0	2	F2:18553	F120190614_PF_9033_WT__SPV-L3_p2.raw	0	0	P01903			PEAKS DB
SITPASATASSEPAPA	SITPASATASSEPAPA	Linear	24.73	1456.7	16	0.8	729.36	41.49	656260	6	F6:11294	F120190614_PF_9033_WT__SPV-L3_p6.raw	1	1	P54727			PEAKS DB
FDGGVEAIATRQN	FDGGVEAIATRQN	Linear	24.73	1376.67	13	2.7	689.343	43.87	91526	7	F7:12307	F120190614_PF_9033_WT__SPV-L3_p7.raw	1	1	P33908			PEAKS DB
SPYLRPLTL	SPYLRPLTL	Linear	24.74	1058.61	9	-0.5	530.313	59.11	53823	3	F3:15935	F120190614_PF_9033_WT__SPV-L3_p3.raw	1	1	O95848			PEAKS DB
EAPPQYVLPTYE	EAPPQYVLPTYE	Linear	24.75	1405.68	12	-0.6	703.845	73.45	508850	1	F1:20621	F120190614_PF_9033_WT__SPV-L3_p1.raw	1	1	Q15012			PEAKS DB
DDAIAELDTLS	DDAIAELDTLS	Linear	24.75	1161.54	11	-1.3	581.777	89.39	72946	2	F2:28877	F120190614_PF_9033_WT__SPV-L3_p2.raw	1	1	P62258			PEAKS DB
KPKKENIIAFEEIIE	KPKKENIIAFEEIIE	Linear	24.76	1800	15	2	601.01	53.32	0	3	F3:13781	F120190614_PF_9033_WT__SPV-L3_p3.raw	0	0	P55011			PEAKS DB
GPEGVAPAPEG	GPEGVAPAPEG	Linear	24.78	979.461	11	0.7	490.738	33.2	23224	6	F6:8378	F120190614_PF_9033_WT__SPV-L3_p6.raw	1	1	Q9Y4L1			PEAKS DB
SDDVQVETIEPEPEP	SDDVQVETIEPEPEP	Linear	24.78	1682.75	15	1.9	842.385	64.4	23889	7	F7:20495	F120190614_PF_9033_WT__SPV-L3_p7.raw	1	1	Q92783			PEAKS DB
AGPAIHGSAVFGYEG	AGPAIHGSAVFGYEG	Linear	24.78	1431.68	15	1.6	716.847	51.37	169290	1	F1:12070	F120190614_PF_9033_WT__SPV-L3_p1.raw	1	1	P45880			PEAKS DB
HVGQDRVDFGQTEPHTV	HVGQDRVDFGQTEPHTV	Linear	24.78	1920.91	17	2.2	641.311	32.44	114420	7	F7:7747	F120190614_PF_9033_WT__SPV-L3_p7.raw	1	1	O75326			PEAKS DB
LEGVSHFFRELAE	LEGVSHFFRELAE	Linear	24.79	1532.76	13	-0.4	511.928	64.15	41617	3	F3:17817	F120190614_PF_9033_WT__SPV-L3_p3.raw	1	1	P02792			PEAKS DB
EAEVPEAASAEEQKEM(+15.99)E	EAEVPEAASAEEQKEME	cis-spliced peptide	24.81	1891.8	17	1.7	946.908	48.3	2299200	7	F7:14107	F120190614_PF_9033_WT__SPV-L3_p7.raw	1	1	|denovo_11	Oxidation (M)	M16:Oxidation (M):1000.00	PEAKS DB
YGGESASITPLEDLYK	YGGESASITPLEDLYK	Linear	24.81	1741.84	16	-0.4	871.927	68.85	161210	2	F2:20936	F120190614_PF_9033_WT__SPV-L3_p2.raw	1	1	P50395			PEAKS DB
YHGQIAIVAPE	YHGQIAIVAPE	Linear	24.82	1196.62	11	1.8	599.318	44.94	32137	1	F1:9555	F120190614_PF_9033_WT__SPV-L3_p1.raw	1	1	Q9UIQ6			PEAKS DB
DDLADAGLEK	DDLADAGLEK	Linear	24.82	1045.49	10	1.3	523.754	40.26	120870	7	F7:10834	F120190614_PF_9033_WT__SPV-L3_p7.raw	1	1	Q9HB90:Q9NQL2			PEAKS DB
ADM(+15.99)DQFTASISETPV	ADMDQFTASISETPV	Linear	24.82	1626.71	15	1.3	814.362	73.39	641220	2	F2:22675	F120190614_PF_9033_WT__SPV-L3_p2.raw	1	1	Q06481	Oxidation (M)	M3:Oxidation (M):1000.00	PEAKS DB
LDGLFPASE	LDGLFPASE	Linear	24.82	947.46	9	0.8	948.468	74.82	299640	2	F2:23319	F120190614_PF_9033_WT__SPV-L3_p2.raw	1	1	P32942			PEAKS DB
VHHGPM(+15.99)AVAFEVYDD	VHHGPMAVAFEVYDD	Linear	24.83	1701.75	15	1.1	568.256	44.35	61344	2	F2:11211	F120190614_PF_9033_WT__SPV-L3_p2.raw	1	1	P53634	Oxidation (M)	M6:Oxidation (M):1000.00	PEAKS DB
RY(+79.96)TCHMQHEG	RYTCHMQHEG	Linear	24.83	1340.47	10	0.8	671.243	21.11	110760	6	F6:3661	F120190614_PF_9033_WT__SPV-L3_p6.raw	1	1	P10321	Sulfation	Y2:Sulfation:0.00	PEAKS PTM
EGEKDAAAAKEEAPK	EGEKDAAAAKEEAPK	Linear	24.84	1542.75	15	-0.1	515.258	19.23	156970	5	F5:2966	F120190614_PF_9033_WT__SPV-L3_p5.raw	1	1	P80723			PEAKS DB
VDDTQFVRFDSDAASQRM(+15.99)EPR	VDDTQFVRFDSDAASQRMEPR	Linear	24.85	2485.13	21	0.8	622.29	43.24	304530	1	F1:8908	F120190614_PF_9033_WT__SPV-L3_p1.raw	1	1	P04439:P13746:P30459:P10314:P01892:P10316:P01891	Oxidation (M)	M18:Oxidation (M):1000.00	PEAKS DB
WDRNTQIYKAQ	WDRNTQIYKAQ	Linear	24.85	1421.71	11	1.3	711.861	30.46	36392	7	F7:6970	F120190614_PF_9033_WT__SPV-L3_p7.raw	1	1	P01889:Q29836:Q31610:P30492			PEAKS DB
IPPAGQTEDAEPISEPEKV	IPPAGQTEDAEPISEPEKV	Linear	24.86	2005.98	19	2	1004	45.87	2049400	7	F7:13150	F120190614_PF_9033_WT__SPV-L3_p7.raw	1	1	Q9Y4L1			PEAKS DB
KPKEADESL	KPKEADESL	Linear	24.86	1015.52	9	-0.6	508.766	20.26	105180	6	F6:3350	F120190614_PF_9033_WT__SPV-L3_p6.raw	1	1	Q9Y490			PEAKS DB
EPSQAAAIHPDN	EPSQAAAIHPDN	Linear	24.86	1248.57	12	-0.5	625.294	25.38	78982	6	F6:5399	F120190614_PF_9033_WT__SPV-L3_p6.raw	1	1	Q9BZQ8			PEAKS DB
VPSDPGGVLDFLEEVHH	VPSDPGGVLDFLEEVHH	Linear	24.86	1845.89	17	1.6	616.305	85.13	26815	4	F4:23399	F120190614_PF_9033_WT__SPV-L3_p4.raw	1	1	Q06124			PEAKS DB
DPSFPYESFTFPELM(+15.99)R	DPSFPYESFTFPELMR	Linear	24.86	1977.88	16	1	989.949	95.76	518850	4	F4:27613	F120190614_PF_9033_WT__SPV-L3_p4.raw	1	1	P06865	Oxidation (M)	M15:Oxidation (M):1000.00	PEAKS DB
EDLRSWTAADT	EDLRSWTAADT	Linear	24.86	1263.57	11	1.1	632.795	50.69	65735	1	F1:11820	F120190614_PF_9033_WT__SPV-L3_p1.raw	1	1	P01889:Q31610:P30486:Q31612:P30510:P10321:Q29865:Q07000:P04222:P30504:P30499:Q95604:P17693:P30511			PEAKS DB
KMGLALVDVLEDK	KMGLALVDVLEDK	trans-spliced peptide	24.87	1429.79	13	-0.8	715.899	80.41	22842	3	F3:24261	F120190614_PF_9033_WT__SPV-L3_p3.raw	1	1	|denovo_28			PEAKS DB
RPADVSPTSPQPEGL	RPADVSPTSPQPEGL	Linear	24.87	1549.77	15	2	775.896	40.35	334730	7	F7:10895	F120190614_PF_9033_WT__SPV-L3_p7.raw	1	1	P32927			PEAKS DB
KPKPEEEVKPVKEP	KPKPEEEVKPVKEP	Linear	24.88	1632.91	14	-0.1	545.31	20.93	50932	6	F6:3599	F120190614_PF_9033_WT__SPV-L3_p6.raw	1	1	Q5VW32			PEAKS DB
IDDRAARLDILDT	IDDRAARLDILDT	Linear	24.88	1485.78	13	2.2	496.268	56.14	121350	2	F2:15832	F120190614_PF_9033_WT__SPV-L3_p2.raw	1	1	P62070			PEAKS DB
VSVGANPVQVEVGE	VSVGANPVQVEVGE	Linear	24.88	1382.7	14	1.1	692.36	62.5	156090	1	F1:16503	F120190614_PF_9033_WT__SPV-L3_p1.raw	1	1	P09486			PEAKS DB
QSFDLSVKAQYK(+27.99)KNK	QSFDLSVKAQYKKNK	Linear	24.88	1810.96	15	7.7	604.664	27.79	210750	7	F7:5895	F120190614_PF_9033_WT__SPV-L3_p7.raw	1	1	P04114	Formylation	K12:Formylation:0.00	PEAKS PTM
NVATELSLENRLE	NVATELSLENRLE	trans-spliced peptide	24.89	1486.76	13	2.3	744.39	54.58	1502900	2	F2:15312	F120190614_PF_9033_WT__SPV-L3_p2.raw	1	1	|denovo_24			PEAKS DB
SPDFESVQAGPEPDPP	SPDFESVQAGPEPDPP	Linear	24.89	1667.73	16	0.4	834.873	63.27	365950	1	F1:16767	F120190614_PF_9033_WT__SPV-L3_p1.raw	1	1	Q9C0B5			PEAKS DB
DYIALNEDLRSWTA	DYIALNEDLRSWTA	Linear	24.89	1665.8	14	3.4	833.91	85.54	101960	3	F3:26223	F120190614_PF_9033_WT__SPV-L3_p3.raw	1	1	P01889:Q31610:P30486:Q31612:P04439:P13746:P30510:P10321:Q29865:Q07000:P04222:P30504:P30499:P30443:P30455:P30459:P10314:Q95604:Q09160			PEAKS DB
GEAPKAAEAAAAPAE	GEAPKAAEAAAAPAE	Linear	24.9	1352.66	15	0.2	677.336	26.46	123560	6	F6:5771	F120190614_PF_9033_WT__SPV-L3_p6.raw	1	1	P80723			PEAKS DB
EIGLDAAALPGQPM(+15.99)E	EIGLDAAALPGQPME	Linear	24.9	1526.73	15	1.8	764.373	75.64	302740	2	F2:23644	F120190614_PF_9033_WT__SPV-L3_p2.raw	1	1	P08195	Oxidation (M)	M14:Oxidation (M):1000.00	PEAKS DB
SQKDENLALYVE	SQKDENLALYVE	Linear	24.9	1407.69	12	1.7	704.852	51.93	114190	1	F1:12363	F120190614_PF_9033_WT__SPV-L3_p1.raw	1	1	P02786			PEAKS DB
TPADGEASGESEPA	TPADGEASGESEPA	Linear	24.91	1316.54	14	0.4	659.276	25.74	210270	5	F5:4927	F120190614_PF_9033_WT__SPV-L3_p5.raw	1	1	P55011			PEAKS DB
E(-18.01)HLRSCT(-18.01)AADTAAQIT	EHLRSCTAADTAAQIT	Linear	24.92	1650.78	16	5.8	826.401	56.17	5152900	1	F1:13971	F120190614_PF_9033_WT__SPV-L3_p1.raw	3	3	Q29960	Pyro-glu from E; Dehydration	E1:Pyro-glu from E:1000.00;T7:Dehydration:0.00	PEAKS PTM
FDSDAAIPRM(+15.99)EPREP	FDSDAAIPRMEPREP	Linear	24.92	1745.8	15	1.1	582.943	37.26	1168200	7	F7:9685	F120190614_PF_9033_WT__SPV-L3_p7.raw	2	2	P30511	Oxidation (M)	M10:Oxidation (M):1000.00	PEAKS DB
ELKDAFQNAYLELGG	ELKDAFQNAYLELGG	Linear	24.92	1666.82	15	0.4	834.418	82.06	209080	3	F3:24881	F120190614_PF_9033_WT__SPV-L3_p3.raw	1	1	P05023			PEAKS DB
DADLAQVESFQEL	DADLAQVESFQEL	Linear	24.93	1463.68	13	0.7	732.847	93.82	223090	2	F2:30586	F120190614_PF_9033_WT__SPV-L3_p2.raw	1	1	Q9UHP7			PEAKS DB
SPTAYGVIAAAA	SPTAYGVIAAAA	Linear	24.93	1090.57	12	1.5	546.291	64.49	142970	1	F1:17219	F120190614_PF_9033_WT__SPV-L3_p1.raw	1	1	Q9NPF0			PEAKS DB
ARPAEPVEEEN	ARPAEPVEEEN	Linear	24.93	1239.57	11	0.8	620.794	22.38	43759	5	F5:3986	F120190614_PF_9033_WT__SPV-L3_p5.raw	1	1	Q8NHU3			PEAKS DB
ALIKAAGVNVEPFWP	ALIKAAGVNVEPFWP	Linear	24.93	1610.88	15	1.1	806.449	82.07	0	4	F4:22138	F120190614_PF_9033_WT__SPV-L3_p4.raw	0	0	P05386			PEAKS DB
GADSVPANTENEVEPVD	GADSVPANTENEVEPVD	Linear	24.93	1741.76	17	2.6	871.892	49.04	2969600	7	F7:14373	F120190614_PF_9033_WT__SPV-L3_p7.raw	2	2	P05067			PEAKS DB
KLPKPPKPVSKMRMAT(+114.04)PLLMQALP	KLPKPPKPVSKMRMATPLLMQALP	Linear	24.93	2785.59	24	-4	697.402	52.91	2015900	3	F3:14292	F120190614_PF_9033_WT__SPV-L3_p3.raw	1	1	P04233	Ubiquitin	T16:Ubiquitin:0.00	PEAKS PTM
TPIAAE(+14.02)IEH	TPIAAEIEH	Linear	24.94	993.513	9	1.2	497.764	41.49	124440	7	F7:11354	F120190614_PF_9033_WT__SPV-L3_p7.raw	1	1	P05023	Methylation(others)	E6:Methylation(others):0.00	PEAKS PTM
RGGEPNFLPVTEEAD	RGGEPNFLPVTEEAD	Linear	24.94	1629.76	15	0.5	815.889	58.73	139010	2	F2:16889	F120190614_PF_9033_WT__SPV-L3_p2.raw	1	1	O43736			PEAKS DB
GPEDEDSFSNAESYEN	GPEDEDSFSNAESYEN	Linear	24.95	1788.66	16	3.5	895.34	54.96	678000	7	F7:16784	F120190614_PF_9033_WT__SPV-L3_p7.raw	1	1	P15391			PEAKS DB
TGVFTTM(+15.99)EKAGA	TGVFTTMEKAGA	Linear	24.95	1227.58	12	1.2	614.798	30.6	88465	1	F1:4951	F120190614_PF_9033_WT__SPV-L3_p1.raw	1	1	P04406	Oxidation (M)	M7:Oxidation (M):1000.00	PEAKS DB
RM(+15.99)ATPLLM(+15.99)QALPM(+15.99)G	RMATPLLMQALPMG	Linear	24.95	1576.78	14	-0.9	789.395	51.79	933480	4	F4:11900	F120190614_PF_9033_WT__SPV-L3_p4.raw	1	1	P04233	Oxidation (M)	M2:Oxidation (M):1000.00;M8:Oxidation (M):1000.00;M13:Oxidation (M):1000.00	PEAKS DB
STRDRVAGESAEPEPEPE	STRDRVAGESAEPEPEPE	Linear	24.95	1954.89	18	0.8	652.637	25.85	276720	6	F6:5519	F120190614_PF_9033_WT__SPV-L3_p6.raw	1	1	P01137			PEAKS DB
EPSM(+15.99)CAEAEAAAGPGP	EPSMCAEAEAAAGPGP	trans-spliced peptide	24.96	1502.6	16	7.9	501.878	46.27	858310	7	F7:13312	F120190614_PF_9033_WT__SPV-L3_p7.raw	1	1	|denovo_14	Oxidation (M)	M4:Oxidation (M):1000.00	PEAKS DB
APRLETKSL	APRLETKSL	Linear	24.96	1013.59	9	0.3	507.801	26.68	87202	7	F7:5450	F120190614_PF_9033_WT__SPV-L3_p7.raw	1	1	Q6P6C2			PEAKS DB
EVFDNKVKIQPDT	EVFDNKVKIQPDT	Linear	24.96	1531.79	13	3	766.904	39.15	145880	7	F7:10403	F120190614_PF_9033_WT__SPV-L3_p7.raw	1	1	P06865			PEAKS DB
DVAAVVVPI	DVAAVVVPI	Linear	24.97	881.522	9	1.4	882.531	89.49	68223	2	F2:28941	F120190614_PF_9033_WT__SPV-L3_p2.raw	1	1	Q92673			PEAKS DB
LPSEKAIFLFVDKTVPQSSLT	LPSEKAIFLFVDKTVPQSSLT	Linear	24.97	2319.27	21	1	774.099	82.96	297480	4	F4:22436	F120190614_PF_9033_WT__SPV-L3_p4.raw	1	1	P60520			PEAKS DB
GPAPAAGAAPAGGPAP	GPAPAAGAAPAGGPAP	Linear	24.97	1228.62	16	2.2	615.319	36.96	90587	6	F6:9708	F120190614_PF_9033_WT__SPV-L3_p6.raw	1	1	P05386			PEAKS DB
IRSLYQSAGVAPES	IRSLYQSAGVAPES	Linear	24.98	1476.76	14	2	739.387	41.89	59410	7	F7:11537	F120190614_PF_9033_WT__SPV-L3_p7.raw	1	1	P49327			PEAKS DB
SPFPSSSFSPGGLAPEISPLE	SPFPSSSFSPGGLAPEISPLE	Linear	24.98	2102.02	21	0.2	1052.02	98.71	614010	3	F3:31571	F120190614_PF_9033_WT__SPV-L3_p3.raw	1	1	P14784			PEAKS DB
EDVPGQAKDEL	EDVPGQAKDEL	Linear	24.99	1199.57	11	1.7	600.792	47.76	70970	1	F1:10683	F120190614_PF_9033_WT__SPV-L3_p1.raw	1	1	P27797			PEAKS DB
EGTEGSSLLPGEQPLH	EGTEGSSLLPGEQPLH	Linear	24.99	1649.79	16	1.2	825.903	53.62	26940	1	F1:13002	F120190614_PF_9033_WT__SPV-L3_p1.raw	1	1	P09603			PEAKS DB
APGNSAGAFLIRESETL	APGNSAGAFLIRESETL	Linear	24.99	1731.88	17	0.5	578.301	70.47	343210	3	F3:20280	F120190614_PF_9033_WT__SPV-L3_p3.raw	2	2	P07948			PEAKS DB
ADSHTSKATLE	ADSHTSKATLE	cis-spliced peptide	25	1158.55	11	1	580.284	19.2	168420	5	F5:2941	F120190614_PF_9033_WT__SPV-L3_p5.raw	1	1	|denovo_37			PEAKS DB
RPAEPVEEEN	RPAEPVEEEN	Linear	25	1168.54	10	0.9	585.276	21.54	68113	5	F5:3715	F120190614_PF_9033_WT__SPV-L3_p5.raw	1	1	Q8NHU3			PEAKS DB
KPPSSGT(+79.97)SSEFEVVTP	KPPSSGTSSEFEVVTP	Linear	25	1727.77	16	1.1	864.891	61.69	9151600	1	F1:16138	F120190614_PF_9033_WT__SPV-L3_p1.raw	1	1	Q15025	Phosphorylation (STY)	T7:Phosphorylation (STY):0.00	PEAKS PTM
KLTDVAIGAPGEEDN	KLTDVAIGAPGEEDN	Linear	25	1527.74	15	3.1	764.88	47.74	100460	7	F7:13895	F120190614_PF_9033_WT__SPV-L3_p7.raw	1	1	P11215			PEAKS DB
IQEALSRSYGTPE	IQEALSRSYGTPE	Linear	25.01	1449.71	13	1.1	725.863	36.69	95776	7	F7:9434	F120190614_PF_9033_WT__SPV-L3_p7.raw	1	1	Q9NZZ3			PEAKS DB
GDEEFYVDLETK(+156.12)E	GDEEFYVDLETKE	Linear	25.01	1728.8	13	-6.1	577.27	52.61	2063900	2	F2:14554	F120190614_PF_9033_WT__SPV-L3_p2.raw	2	2	P01906	4-hydroxynonenal (HNE)	K12:4-hydroxynonenal (HNE):1000.00	PEAKS PTM
GPDVPSTPAAEAKAAEAA	GPDVPSTPAAEAKAAEAA	Linear	25.02	1651.81	18	1.4	826.911	41.86	405910	7	F7:11522	F120190614_PF_9033_WT__SPV-L3_p7.raw	1	1	Q969T9			PEAKS DB
AKTAFDEAIAELDT	AKTAFDEAIAELDT	Linear	25.02	1493.72	14	0.2	747.87	74.51	99914	3	F3:21861	F120190614_PF_9033_WT__SPV-L3_p3.raw	1	1	P63104:P27348:P31946			PEAKS DB
A(+27.99)VVVPSGEEQ	AVVVPSGEEQ	Linear	25.03	1041.5	10	1.5	521.757	42.79	260860	6	F6:11744	F120190614_PF_9033_WT__SPV-L3_p6.raw	1	1	P01889:Q29836:Q31610:P30492:P30486:P04439:P13746:P30510:Q29865:Q07000:P04222:P30504:Q29960:P18465:P18463:P30490:P18464:P30498:P30466:P30443:P30455:P13747:P30461:P17693	Formylation	A1:Formylation:1000.00	PEAKS PTM
GDTQTDATSFYDR	GDTQTDATSFYDR	Linear	25.04	1475.62	13	1.9	738.817	38.89	61242	7	F7:10369	F120190614_PF_9033_WT__SPV-L3_p7.raw	1	1	P14314			PEAKS DB
YPIE(+14.02)HGIVTN	YPIEHGIVTN	Linear	25.05	1155.59	10	2.1	578.805	39.6	1213600	7	F7:10567	F120190614_PF_9033_WT__SPV-L3_p7.raw	1	1	P60709:P63261	Methylation(others)	E4:Methylation(others):0.00	PEAKS PTM
SFTDNDVYVGYESVE	SFTDNDVYVGYESVE	Linear	25.05	1722.73	15	0.2	862.37	77.19	1332100	1	F1:21941	F120190614_PF_9033_WT__SPV-L3_p1.raw	1	1	P48723			PEAKS DB
K(+43.01)(+42.01)WTAVVVPSGE	KWTAVVVPSGE	Linear	25.06	1256.64	11	1	629.328	68.85	898530	2	F2:20979	F120190614_PF_9033_WT__SPV-L3_p2.raw	1	1	Q31610:P30486	Carbamylation; Acetylation (K)	K1:Carbamylation:1000.00;K1:Acetylation (K):1000.00	PEAKS PTM
KPEASSVPFFE	KPEASSVPFFE	trans-spliced peptide	25.07	1236.6	11	1.5	619.309	57.15	2028500	2	F2:16212	F120190614_PF_9033_WT__SPV-L3_p2.raw	1	1	|denovo_28:|denovo_29			PEAKS DB
KW(+15.99)ASVVVPSG	KWASVVVPSG	Linear	25.07	1044.56	10	1.3	523.288	42.84	1328400	1	F1:8792	F120190614_PF_9033_WT__SPV-L3_p1.raw	1	1	P30459:P10314	Oxidation (HW)	W2:Oxidation (HW):1000.00	PEAKS PTM
GNVATELSLERN	GNVATELSLERN	trans-spliced peptide	25.08	1301.66	12	1.4	651.837	39.98	0	7	F7:10769	F120190614_PF_9033_WT__SPV-L3_p7.raw	0	0	|denovo_28			PEAKS DB
Q(+.98)PKNEED(-18.01)IEIIPIQEEEEE	QPKNEEDIEIIPIQEEEEE	Linear	25.08	2293.05	19	2	765.358	84.62	379750	2	F2:27086	F120190614_PF_9033_WT__SPV-L3_p2.raw	1	1	P11836	Deamidation (NQ); Dehydration	Q1:Deamidation (NQ):14.84;D7:Dehydration:1000.00	PEAKS PTM
D(+42.01)DDIAALVV	DDDIAALVV	Linear	25.09	971.481	9	0	972.488	112.58	84066	3	F3:37026	F120190614_PF_9033_WT__SPV-L3_p3.raw	1	1	P60709	Acetylation (Protein N-term)	D1:Acetylation (Protein N-term):1000.00	PEAKS PTM
E(+127.06)(+14.02)DSLIPFFEITVP	EDSLIPFFEITVP	Linear	25.09	1646.84	13	7.8	824.436	85.04	2710200	4	F4:23282	F120190614_PF_9033_WT__SPV-L3_p4.raw	1	1	P04114	N-Succinimidyl-2-morpholine acetate; Methylation(others)	E1:N-Succinimidyl-2-morpholine acetate:1000.00;E1:Methylation(others):0.00	PEAKS PTM
IDIHM(+15.99)NQIGFEREWH	IDIHMNQIGFEREWH	Linear	25.1	1939.9	15	1.4	485.983	48.29	92354	2	F2:12743	F120190614_PF_9033_WT__SPV-L3_p2.raw	1	1	Q02809	Oxidation (M)	M5:Oxidation (M):1000.00	PEAKS DB
RFDS(+79.96)DAASPRMAPRAP	RFDSDAASPRMAPRAP	Linear	25.1	1823.8	16	5.6	456.961	26.97	64624	7	F7:5572	F120190614_PF_9033_WT__SPV-L3_p7.raw	1	1	P18465	Sulfation	S4:Sulfation:0.00	PEAKS PTM
DVIDSIEANVENAE	DVIDSIEANVENAE	Linear	25.1	1516.69	14	2	759.353	97.27	476850	2	F2:32050	F120190614_PF_9033_WT__SPV-L3_p2.raw	1	1	O15400			PEAKS DB
AQAPDALPAGWEQRE	AQAPDALPAGWEQRE	Linear	25.1	1637.78	15	0.7	819.898	50.96	75245	1	F1:11953	F120190614_PF_9033_WT__SPV-L3_p1.raw	1	1	O00308			PEAKS DB
HPGADYPVDGLPDLG	HPGADYPVDGLPDLG	Linear	25.11	1521.71	15	1.7	761.864	67.24	119150	2	F2:20287	F120190614_PF_9033_WT__SPV-L3_p2.raw	1	1	P35222			PEAKS DB
YDLAGFAVGAM(+15.99)ERD	YDLAGFAVGAMERD	Linear	25.11	1529.68	14	0	765.848	66.74	206580	3	F3:18793	F120190614_PF_9033_WT__SPV-L3_p3.raw	1	1	P22102	Oxidation (M)	M11:Oxidation (M):1000.00	PEAKS DB
LPK(+188.03)PPKPVSK(+28.03)MRMATPLLMQALP	LPKPPKPVSKMRMATPLLMQALP	Linear	25.12	2759.52	23	5.5	690.89	48.51	2667300	3	F3:11893	F120190614_PF_9033_WT__SPV-L3_p3.raw	1	1	P04233	Lipoyl; Dimethylation(KR)	K3:Lipoyl:0.00;K10:Dimethylation(KR):0.00	PEAKS PTM
GGGKVAPAQPSEEGPG	GGGKVAPAQPSEEGPG	Linear	25.13	1436.69	16	0.7	719.352	23.85	171390	5	F5:4380	F120190614_PF_9033_WT__SPV-L3_p5.raw	1	1	P23588			PEAKS DB
A(+42.01)SASSSRAGVALPFEKSQ	ASASSSRAGVALPFEKSQ	Linear	25.13	1833.92	18	-0.4	612.314	54.35	42280	1	F1:13259	F120190614_PF_9033_WT__SPV-L3_p1.raw	1	1	O00308	Acetylation (Protein N-term)	A1:Acetylation (Protein N-term):1000.00	PEAKS PTM
SM(+15.99)DGGGSPKGDVDPFY	SMDGGGSPKGDVDPFY	Linear	25.15	1643.68	16	0.9	822.847	49.23	154340	1	F1:11261	F120190614_PF_9033_WT__SPV-L3_p1.raw	1	1	P54710	Oxidation (M)	M2:Oxidation (M):1000.00	PEAKS DB
AISLEHAVHIIEETQL	AISLEHAVHIIEETQL	Linear	25.17	1801.96	16	1.5	601.661	78.45	61224	4	F4:20695	F120190614_PF_9033_WT__SPV-L3_p4.raw	1	1	Q92854			PEAKS DB
GLSEEEQLERALQA	GLSEEEQLERALQA	Linear	25.17	1571.78	14	2.2	786.899	66.47	90969	2	F2:19986	F120190614_PF_9033_WT__SPV-L3_p2.raw	1	1	Q8TEB9			PEAKS DB
EGPLKGILGYTEHQ	EGPLKGILGYTEHQ	Linear	25.17	1540.79	14	1.8	771.403	52.58	240880	2	F2:14506	F120190614_PF_9033_WT__SPV-L3_p2.raw	1	1	P04406			PEAKS DB
TPSRAEADVD	TPSRAEADVD	Linear	25.19	1059.48	10	0.8	530.749	20.94	24646	5	F5:3525	F120190614_PF_9033_WT__SPV-L3_p5.raw	1	1	Q9UGI6			PEAKS DB
EKEIAAVISPELEHL	EKEIAAVISPELEHL	Linear	25.19	1676.9	15	-0.3	559.973	63.84	122100	3	F3:17681	F120190614_PF_9033_WT__SPV-L3_p3.raw	1	1	Q63HN8			PEAKS DB
GEEQRYTCHVQHEGLP	GEEQRYTCHVQHEGLP	Linear	25.19	1881.84	16	1.4	628.289	31.63	291000	7	F7:7496	F120190614_PF_9033_WT__SPV-L3_p7.raw	1	1	P01889:Q29836:Q31610:P30492:P30486:P04439:P13746:P30510:Q29865:Q07000:P04222:P30504:Q29960:P30499:P18465:P18463:P30490:P18464:P30498:P30466:P30443:P30455:P13747:P30461:P17693:P30511			PEAKS DB
AVALPLQTK	AVALPLQTK	Linear	25.19	939.575	9	0.6	470.795	40.39	80030	1	F1:7870	F120190614_PF_9033_WT__SPV-L3_p1.raw	1	1	O43660			PEAKS DB
KGAEASAASEEEAGP	KGAEASAASEEEAGP	Linear	25.21	1402.62	15	0.9	702.318	23.05	220130	5	F5:4206	F120190614_PF_9033_WT__SPV-L3_p5.raw	1	1	P49006			PEAKS DB
LPKPPKPVSKM(+15.99)	LPKPPKPVSKM	Linear	25.21	1236.73	11	-0.1	413.249	22.92	103720	7	F7:4033	F120190614_PF_9033_WT__SPV-L3_p7.raw	1	1	P04233	Oxidation (M)	M11:Oxidation (M):1000.00	PEAKS DB
AISLEHAVHIIEETQ	AISLEHAVHIIEETQ	Linear	25.22	1688.87	15	0	563.965	64.77	95398	3	F3:18032	F120190614_PF_9033_WT__SPV-L3_p3.raw	1	1	Q92854			PEAKS DB
LNHKLQ(+.98)D(-18.01)ASAEVERLR	LNHKLQDASAEVERLR	Linear	25.22	1860.98	16	1.4	466.253	45.33	1618500	2	F2:11658	F120190614_PF_9033_WT__SPV-L3_p2.raw	1	1	Q10589	Deamidation (NQ); Dehydration	Q6:Deamidation (NQ):25.18;D7:Dehydration:32.28	PEAKS PTM
EHGDSSVAVWSGVN	EHGDSSVAVWSGVN	Linear	25.22	1442.64	14	2	722.33	49.95	52501	1	F1:11526	F120190614_PF_9033_WT__SPV-L3_p1.raw	1	1	P07195			PEAKS DB
K(+27.99)WT(-18.01)AVVVPSGEE	KWTAVVVPSGEE	Linear	25.23	1310.65	12	-9.4	656.326	48.99	620810	2	F2:12989	F120190614_PF_9033_WT__SPV-L3_p2.raw	1	1	Q31610:P30486	Formylation; Dehydration	K1:Formylation:1000.00;T3:Dehydration:90.32	PEAKS PTM
KVFGGTVHK	KVFGGTVHK	Linear	25.23	971.555	9	-1.2	486.784	19.62	19966	6	F6:3092	F120190614_PF_9033_WT__SPV-L3_p6.raw	1	1	P49915			PEAKS DB
RPAGDGTFQKW(+15.99)ASVVVPSGQ(+.98)EQR	RPAGDGTFQKWASVVVPSGQEQR	Linear	25.23	2516.24	23	3.2	839.757	50.86	279270	2	F2:13797	F120190614_PF_9033_WT__SPV-L3_p2.raw	1	1	P30459:P10314	Oxidation (HW); Deamidation (NQ)	W11:Oxidation (HW):1000.00;Q20:Deamidation (NQ):9.40	PEAKS PTM
M(+15.99)ATPLLM(+15.99)QALPM(+15.99)GAL	MATPLLMQALPMGAL	Linear	25.23	1604.8	15	1.2	803.407	82.23	1722800	4	F4:22313	F120190614_PF_9033_WT__SPV-L3_p4.raw	1	1	P04233	Oxidation (M)	M1:Oxidation (M):1000.00;M7:Oxidation (M):1000.00;M12:Oxidation (M):1000.00	PEAKS DB
GPEDEDSFSNAESYE	GPEDEDSFSNAESYE	Linear	25.24	1674.62	15	1.8	838.317	58.42	801090	7	F7:18094	F120190614_PF_9033_WT__SPV-L3_p7.raw	1	1	P15391			PEAKS DB
SWTAADTAAQITQR	SWTAADTAAQITQR	Linear	25.24	1518.74	14	0.4	507.255	50.02	6781.9	1	F1:11598	F120190614_PF_9033_WT__SPV-L3_p1.raw	1	1	P01889:Q29836:P30492:Q31612:P30510:P10321:Q29865:Q07000:P04222:P30504:P30499:P18465:P18463:P30490:P18464:P30498:P30466			PEAKS DB
LNHPYFDASAEVER	LNHPYFDASAEVER	trans-spliced peptide	25.25	1646.77	14	1.3	549.931	25.1	455480	7	F7:4821	F120190614_PF_9033_WT__SPV-L3_p7.raw	1	1	|denovo_30			PEAKS DB
S(+43.01)DVEVYRAVTPLGPP	SDVEVYRAVTPLGPP	Linear	25.25	1641.84	15	2.1	821.927	69.9	370730	2	F2:21335	F120190614_PF_9033_WT__SPV-L3_p2.raw	1	1	P01920	Carbamylation	S1:Carbamylation:1000.00	PEAKS PTM
GEHTPSALAIM(+15.99)ENAN	GEHTPSALAIMENAN	Linear	25.26	1569.71	15	1.7	785.863	38.26	440000	2	F2:8827	F120190614_PF_9033_WT__SPV-L3_p2.raw	1	1	P04075	Oxidation (M)	M11:Oxidation (M):1000.00	PEAKS DB
EPTAAAIAYGLDR	EPTAAAIAYGLDR	Linear	25.27	1346.68	13	1.4	674.35	56.05	43112	2	F2:15824	F120190614_PF_9033_WT__SPV-L3_p2.raw	1	1	P0DMV9:P0DMV8			PEAKS DB
LPKPPKPVSKM(+15.99)RM(+15.99)ATPLLM	LPKPPKPVSKMRMATPLLM	Linear	25.27	2166.21	19	1.1	542.56	34.99	298090	3	F3:6558	F120190614_PF_9033_WT__SPV-L3_p3.raw	1	1	P04233	Oxidation (M)	M11:Oxidation (M):47.82;M13:Oxidation (M):53.33	PEAKS DB
GPEYW(+15.99)DRNTQIYKAQAQ	GPEYWDRNTQIYKAQAQ	Linear	25.27	2082.98	17	1.4	695.333	38.78	1152500	1	F1:7320	F120190614_PF_9033_WT__SPV-L3_p1.raw	2	2	P01889:Q29836:Q31610:P30492	Oxidation (HW)	W5:Oxidation (HW):1000.00	PEAKS PTM
THYYAVAVVKKESDF	THYYAVAVVKKESDF	trans-spliced peptide	25.28	1755.88	15	1.1	586.302	39.35	861510	2	F2:9261	F120190614_PF_9033_WT__SPV-L3_p2.raw	1	1	|denovo_38			PEAKS DB
KKEQTIEIKEE	KKEQTIEIKEE	Linear	25.28	1373.74	11	0.8	458.921	21.65	46771	6	F6:3890	F120190614_PF_9033_WT__SPV-L3_p6.raw	1	1	P11836			PEAKS DB
GKYISIGSEAEKN	GKYISIGSEAEKN	Linear	25.29	1394.7	13	0.8	698.36	28.42	46503	7	F7:6162	F120190614_PF_9033_WT__SPV-L3_p7.raw	1	1	Q9UIQ6			PEAKS DB
NPPEFTAM(+15.99)TFYGEVPE	NPPEFTAMTFYGEVPE	Linear	25.29	1843.8	16	0.7	922.907	83.07	587520	3	F3:25196	F120190614_PF_9033_WT__SPV-L3_p3.raw	1	1	P19022	Oxidation (M)	M8:Oxidation (M):1000.00	PEAKS DB
LPKPPKPVSKMRM(+31.99)ATPLLM(+31.99)QA	LPKPPKPVSKMRMATPLLMQA	Linear	25.29	2397.29	21	-5.5	600.328	31.72	18690000	2	F2:6727	F120190614_PF_9033_WT__SPV-L3_p2.raw	1	1	P04233	Sulphone	M13:Sulphone:0.00;M19:Sulphone:47.82	PEAKS PTM
GEETDLISPPQEEV	GEETDLISPPQEEV	Linear	25.29	1541.71	14	-0.6	771.862	68.88	257350	1	F1:18880	F120190614_PF_9033_WT__SPV-L3_p1.raw	1	1	O43493			PEAKS DB
EETDLISPPQEEVKSSEPT	EETDLISPPQEEVKSSEPT	Linear	25.29	2113.99	19	1.6	705.672	51.87	787670	7	F7:15362	F120190614_PF_9033_WT__SPV-L3_p7.raw	1	1	O43493			PEAKS DB
THYYAVAVVKEKSDF	THYYAVAVVKEKSDF	trans-spliced peptide	25.3	1755.88	15	1.1	586.302	39.35	861510	2	F2:9368	F120190614_PF_9033_WT__SPV-L3_p2.raw	1	1	|denovo_38			PEAKS DB
DEPKSGEEALIIPPDA	DEPKSGEEALIIPPDA	Linear	25.3	1679.83	16	-0.5	840.92	66.31	1236000	1	F1:18033	F120190614_PF_9033_WT__SPV-L3_p1.raw	1	1	Q9Y287			PEAKS DB
SGIVFFSNPAHPEFR	SGIVFFSNPAHPEFR	Linear	25.3	1703.84	15	-0.2	568.955	59.88	24024	3	F3:16227	F120190614_PF_9033_WT__SPV-L3_p3.raw	1	1	Q99519			PEAKS DB
SEHGATLAVIDSEKDM(+15.99)N	SEHGATLAVIDSEKDMN	Linear	25.3	1831.83	17	0.6	611.616	33.94	29766	1	F1:5734	F120190614_PF_9033_WT__SPV-L3_p1.raw	1	1	Q07108	Oxidation (M)	M16:Oxidation (M):1000.00	PEAKS DB
PPKPVSK(+28.03)M(+31.99)RMATPLLMQALP	PPKPVSKMRMATPLLMQALP	Linear	25.3	2265.24	20	0.8	567.318	46.48	395850	3	F3:11075	F120190614_PF_9033_WT__SPV-L3_p3.raw	1	1	P04233	Dimethylation(KR); Sulphone	K7:Dimethylation(KR):0.00;M8:Sulphone:0.00	PEAKS PTM
TAADM(+15.99)AAQITKRKW	TAADMAAQITKRKW	Linear	25.31	1605.83	14	-0.3	536.284	32.58	99620	2	F2:6646	F120190614_PF_9033_WT__SPV-L3_p2.raw	1	1	P04439:P13746:P30443:P30455:Q09160	Oxidation (M)	M5:Oxidation (M):1000.00	PEAKS DB
SKGGVVGIKVDKG	SKGGVVGIKVDKG	Linear	25.32	1242.73	13	1.3	415.251	22.72	36284	7	F7:3900	F120190614_PF_9033_WT__SPV-L3_p7.raw	1	1	P04075			PEAKS DB
EALPAEPAAEAEA	EALPAEPAAEAEA	Linear	25.33	1267.59	13	1.1	634.805	46.99	401360	7	F7:13633	F120190614_PF_9033_WT__SPV-L3_p7.raw	1	1	Q6ZMZ0			PEAKS DB
Q(-17.03)RPGGSTKSHPEPQTPK	QRPGGSTKSHPEPQTPK	Linear	25.33	1813.91	17	1.2	605.644	19.59	188060	5	F5:3077	F120190614_PF_9033_WT__SPV-L3_p5.raw	1	1	O43493	Pyro-glu from Q	Q1:Pyro-glu from Q:1000.00	PEAKS PTM
VDDTQFVRFDSDAASPREEPRAPWIEQ	VDDTQFVRFDSDAASPREEPRAPWIEQ	Linear	25.34	3160.48	27	-0.1	791.128	66.81	347510	2	F2:20122	F120190614_PF_9033_WT__SPV-L3_p2.raw	1	1	P01889:Q29836:Q31610:P30486:Q31612			PEAKS DB
GVADKILKK	GVADKILKK	Linear	25.35	970.617	9	1	486.317	24.82	71880	7	F7:4741	F120190614_PF_9033_WT__SPV-L3_p7.raw	1	1	Q13287			PEAKS DB
NPKTFFILHDIN	NPKTFFILHDIN	Linear	25.35	1457.77	12	-0.4	486.929	56.64	82606	3	F3:15001	F120190614_PF_9033_WT__SPV-L3_p3.raw	1	1	Q02818			PEAKS DB
DILEEKRAVPDRM(+15.99)	DILEEKRAVPDRM	Linear	25.35	1586.81	13	0.9	529.944	29.59	316680	7	F7:6616	F120190614_PF_9033_WT__SPV-L3_p7.raw	1	1	P04440	Oxidation (M)	M13:Oxidation (M):1000.00	PEAKS DB
M(+43.01)(+15.99)DDQRDLISNNEQ	MDDQRDLISNNEQ	Linear	25.35	1635.68	13	5.9	818.852	47.46	0	7	F7:13750	F120190614_PF_9033_WT__SPV-L3_p7.raw	0	0	P04233	Carbamylation; Oxidation (M)	M1:Carbamylation:1000.00;M1:Oxidation (M):1000.00	PEAKS PTM
SPIQAEQELE	SPIQAEQELE	Linear	25.36	1142.55	10	2.3	572.281	47.71	230320	7	F7:13834	F120190614_PF_9033_WT__SPV-L3_p7.raw	1	1	Q9HAT2			PEAKS DB
LIQDQPDQPVEDPDPE	LIQDQPDQPVEDPDPE	Linear	25.36	1833.83	16	3	917.923	53.65	157010	7	F7:16221	F120190614_PF_9033_WT__SPV-L3_p7.raw	1	1	Q96QK1			PEAKS DB
DSKEDENVPTAPDPP	DSKEDENVPTAPDPP	Linear	25.36	1609.71	15	1.4	805.864	42.07	95772	7	F7:11617	F120190614_PF_9033_WT__SPV-L3_p7.raw	1	1	Q86VP1			PEAKS DB
LPSLDLVSAKLEGN	LPSLDLVSAKLEGN	trans-spliced peptide	25.38	1454.8	14	2	728.408	73.05	331810	2	F2:22638	F120190614_PF_9033_WT__SPV-L3_p2.raw	1	1	|denovo_30			PEAKS DB
KPRVTPVEV	KPRVTPVEV	Linear	25.38	1023.61	9	2	512.812	26.87	62468	7	F7:5534	F120190614_PF_9033_WT__SPV-L3_p7.raw	1	1	Q8N7H5			PEAKS DB
REEGAPGDPEAA	REEGAPGDPEAA	Linear	25.39	1197.53	12	1.3	599.771	22.63	26593	5	F5:4053	F120190614_PF_9033_WT__SPV-L3_p5.raw	1	1	P33908			PEAKS DB
KPPDWFTSYLETFREQ	KPPDWFTSYLETFREQ	Linear	25.4	2042.97	16	-0.6	681.998	84.7	29705	4	F4:23199	F120190614_PF_9033_WT__SPV-L3_p4.raw	1	1	Q14596			PEAKS DB
IKWGDAGAEYVVEST	IKWGDAGAEYVVEST	Linear	25.4	1623.78	15	1.5	812.898	63.28	325360	2	F2:18690	F120190614_PF_9033_WT__SPV-L3_p2.raw	1	1	P04406			PEAKS DB
APPEQPSETVAESAEEELQ	APPEQPSETVAESAEEELQ	Linear	25.41	2039.92	19	0.4	1020.97	66.18	402570	1	F1:17909	F120190614_PF_9033_WT__SPV-L3_p1.raw	1	1	Q96A49			PEAKS DB
IDGDGQVNYEE	IDGDGQVNYEE	Linear	25.41	1237.51	11	1.2	619.763	40.56	240480	6	F6:11014	F120190614_PF_9033_WT__SPV-L3_p6.raw	1	1	P0DP23:P0DP25:P0DP24			PEAKS DB
DEAIAELDTLSE	DEAIAELDTLSE	Linear	25.42	1304.6	12	0.9	653.307	86.03	37711	2	F2:27609	F120190614_PF_9033_WT__SPV-L3_p2.raw	1	1	P63104			PEAKS DB
GRPQGPPQQGGHQQ	GRPQGPPQQGGHQQ	Linear	25.42	1470.71	14	-0.7	491.243	18.89	12592	2	F2:2837	F120190614_PF_9033_WT__SPV-L3_p2.raw	1	1	P02810			PEAKS DB
KW(+15.99)ASVVVPSGQ	KWASVVVPSGQ	Linear	25.43	1172.62	11	-0.1	587.317	42.21	17181	1	F1:8530	F120190614_PF_9033_WT__SPV-L3_p1.raw	1	1	P30459:P10314	Oxidation (HW)	W2:Oxidation (HW):1000.00	PEAKS PTM
DSPIPGAGAYADD	DSPIPGAGAYADD	Linear	25.43	1247.53	13	0.8	624.773	64.44	73751	7	F7:20473	F120190614_PF_9033_WT__SPV-L3_p7.raw	1	1	P20933			PEAKS DB
YSLLILVVFL	YSLLILVVFL	Linear	25.44	1178.73	10	1.9	590.374	43.91	0	5	F5:8713	F120190614_PF_9033_WT__SPV-L3_p5.raw	0	0	Q5T9Z0			PEAKS DB
KPPSSGTSSEFEVV	KPPSSGTSSEFEVV	Linear	25.44	1449.7	14	1.2	725.857	42.26	379940	1	F1:8526	F120190614_PF_9033_WT__SPV-L3_p1.raw	1	1	Q15025			PEAKS DB
EEQLAAAKAQQEQEL	EEQLAAAKAQQEQEL	Linear	25.44	1684.83	15	0.9	843.421	37.46	904810	7	F7:9723	F120190614_PF_9033_WT__SPV-L3_p7.raw	1	1	P14314			PEAKS DB
AEGEHGDGAEEEAPP	AEGEHGDGAEEEAPP	Linear	25.46	1493.59	15	1.5	747.804	23.31	262920	5	F5:4284	F120190614_PF_9033_WT__SPV-L3_p5.raw	1	1	Q9H1C4			PEAKS DB
GLLLRALQPLEEGED	GLLLRALQPLEEGED	Linear	25.46	1651.88	15	1.5	826.947	79.73	81019	3	F3:23973	F120190614_PF_9033_WT__SPV-L3_p3.raw	1	1	Q14764			PEAKS DB
IVGAVIM(+15.99)PHN	IVGAVIMPHN	Linear	25.46	1065.56	10	1.5	533.79	35.89	119150	1	F1:6299	F120190614_PF_9033_WT__SPV-L3_p1.raw	1	1	P49281	Oxidation (M)	M7:Oxidation (M):1000.00	PEAKS DB
VPM(+15.99)FRNVSL	VPMFRNVSL	Linear	25.46	1077.56	9	1.2	539.79	50.29	105920	2	F2:13700	F120190614_PF_9033_WT__SPV-L3_p2.raw	1	1	O14980	Oxidation (M)	M3:Oxidation (M):1000.00	PEAKS DB
EASARFTAADTAAQ	EASARFTAADTAAQ	trans-spliced peptide	25.49	1408.66	14	0.4	470.56	53.57	1809700	1	F1:13053	F120190614_PF_9033_WT__SPV-L3_p1.raw	2	2	|denovo_11			PEAKS DB
FISGSVAKNFFTKSKLSIPELSYIWEL	FISGSVAKNFFTKSKLSIPELSYIWEL	Linear	25.49	3103.66	27	9.1	776.93	105.81	0	3	F3:34327	F120190614_PF_9033_WT__SPV-L3_p3.raw	0	0	Q8NFH8			PEAKS DB
QKKVEELEGEITT(-18.01)LNHKLQDASAEVER	QKKVEELEGEITTLNHKLQDASAEVER	Linear	25.49	3075.58	27	-7.2	616.12	68.31	0	3	F3:19447	F120190614_PF_9033_WT__SPV-L3_p3.raw	0	0	Q10589	Dehydration	T13:Dehydration:0.00	PEAKS PTM
APGDVEALAPPVRH	APGDVEALAPPVRH	Linear	25.49	1427.75	14	1.6	476.925	39.63	65864	7	F7:10636	F120190614_PF_9033_WT__SPV-L3_p7.raw	1	1	P48960			PEAKS DB
EAAGGAAAAAAEAGA	EAAGGAAAAAAEAGA	Linear	25.49	1157.53	15	0.3	579.773	37.91	114370	6	F6:10115	F120190614_PF_9033_WT__SPV-L3_p6.raw	1	1	P29966			PEAKS DB
SPGPASAGGSAEALLS	SPGPASAGGSAEALLS	Linear	25.5	1370.67	16	1.3	686.342	59.45	93469	1	F1:15288	F120190614_PF_9033_WT__SPV-L3_p1.raw	1	1	Q14761			PEAKS DB
T(+14.02)RPAGDGTFQKWASVVVPSGQ(+.98)EQR	TRPAGDGTFQKWASVVVPSGQEQR	Linear	25.5	2615.31	24	6.1	654.839	42.75	878550	2	F2:10628	F120190614_PF_9033_WT__SPV-L3_p2.raw	1	1	P30459:P10314	Methylation(others); Deamidation (NQ)	T1:Methylation(others):3.97;Q21:Deamidation (NQ):20.41	PEAKS PTM
FRVPTANVSVVD	FRVPTANVSVVD	Linear	25.5	1302.69	12	1.4	652.355	55.45	137720	1	F1:13696	F120190614_PF_9033_WT__SPV-L3_p1.raw	1	1	P04406			PEAKS DB
VDKDTATLSWGLPK	VDKDTATLSWGLPK	Linear	25.51	1529.81	14	1.6	510.944	52.3	49257	2	F2:14332	F120190614_PF_9033_WT__SPV-L3_p2.raw	1	1	O00533			PEAKS DB
DKADKASASAPAPAS	DKADKASASAPAPAS	Linear	25.55	1385.68	15	0.9	693.847	19.29	80130	5	F5:2978	F120190614_PF_9033_WT__SPV-L3_p5.raw	1	1	Q9NQX7			PEAKS DB
EAAAAAAEPGFDDEEA	EAAAAAAEPGFDDEEA	Linear	25.55	1562.64	16	2.9	782.328	52.06	205630	7	F7:15563	F120190614_PF_9033_WT__SPV-L3_p7.raw	1	1	Q6ZMZ0			PEAKS DB
Q(-17.03)KKVEELEGEITTLNHKLQDASAEVERLR	QKKVEELEGEITTLNHKLQDASAEVERLR	Linear	25.55	3345.75	29	1.6	670.159	74.57	0	5	F5:17702	F120190614_PF_9033_WT__SPV-L3_p5.raw	0	0	Q10589	Pyro-glu from Q	Q1:Pyro-glu from Q:1000.00	PEAKS PTM
DTELVETRPAGDRTF	DTELVETRPAGDRTF	Linear	25.55	1705.83	15	-0.5	569.616	42.61	57029	1	F1:8692	F120190614_PF_9033_WT__SPV-L3_p1.raw	1	1	P01889:Q29836:Q31610:P30492:P30486:P18465:P18463:P30490:P18464:P30498:P30466:P30461			PEAKS DB
EEDIEIIPIQEEEEEETETN	EEDIEIIPIQEEEEEETETN	Linear	25.56	2417.05	20	0	1209.53	89.07	1546000	2	F2:28762	F120190614_PF_9033_WT__SPV-L3_p2.raw	1	1	P11836			PEAKS DB
AESSGSSPRPAPDE	AESSGSSPRPAPDE	cis-spliced peptide	25.57	1385.61	14	0.5	693.811	27.7	746790	5	F5:5318	F120190614_PF_9033_WT__SPV-L3_p5.raw	1	1	|denovo_3			PEAKS DB
EPPQDQESSPIEN	EPPQDQESSPIEN	Linear	25.57	1468.63	13	2	735.325	35.48	416490	6	F6:9117	F120190614_PF_9033_WT__SPV-L3_p6.raw	1	1	P11836			PEAKS DB
LDKNQTAEKEEFE	LDKNQTAEKEEFE	Linear	25.57	1579.74	13	0.9	527.587	25.29	67095	6	F6:5331	F120190614_PF_9033_WT__SPV-L3_p6.raw	1	1	P11142			PEAKS DB
TPASITPASATASSEPAPA	TPASITPASATASSEPAPA	Linear	25.58	1725.84	19	0.1	863.928	47.61	386030	7	F7:13761	F120190614_PF_9033_WT__SPV-L3_p7.raw	1	1	P54727			PEAKS DB
LKPKAEVDEDGVVM(+15.99)CSGPEEG	LKPKAEVDEDGVVMCSGPEEG	Linear	25.59	2204	21	-3.5	1103	33	65934	7	F7:7997	F120190614_PF_9033_WT__SPV-L3_p7.raw	1	1	Q99466	Oxidation (M)	M14:Oxidation (M):1000.00	PEAKS DB
DFDGDEIFHVDM(+15.99)AK	DFDGDEIFHVDMAK	Linear	25.59	1653.7	14	2.2	552.241	62.02	83052	2	F2:18209	F120190614_PF_9033_WT__SPV-L3_p2.raw	1	1	P01903	Oxidation (M)	M12:Oxidation (M):1000.00	PEAKS DB
DVIPVTAINLYPDGPE	DVIPVTAINLYPDGPE	Linear	25.6	1711.87	16	0.1	856.941	102.99	64191	3	F3:33179	F120190614_PF_9033_WT__SPV-L3_p3.raw	1	1	Q9NU53			PEAKS DB
KAAEAAASAYYN	KAAEAAASAYYN	Linear	25.6	1228.57	12	1	615.294	27.78	40392	6	F6:6292	F120190614_PF_9033_WT__SPV-L3_p6.raw	1	1	Q969T9			PEAKS DB
SPNSKVNTL	SPNSKVNTL	Linear	25.6	958.508	9	-0.2	480.261	24.07	47871	6	F6:4853	F120190614_PF_9033_WT__SPV-L3_p6.raw	1	1	P40939			PEAKS DB
RPAGDGTFQKW(+15.99)ASVVVPSGQEQ	RPAGDGTFQKWASVVVPSGQEQ	Linear	25.6	2359.16	22	2.3	787.394	58.1	492190	2	F2:16726	F120190614_PF_9033_WT__SPV-L3_p2.raw	1	1	P30459:P10314	Oxidation (HW)	W11:Oxidation (HW):1000.00	PEAKS PTM
EVEPVDARPAADRGLT	EVEPVDARPAADRGLT	Linear	25.6	1694.86	16	1.3	565.961	34.45	41483	7	F7:8563	F120190614_PF_9033_WT__SPV-L3_p7.raw	1	1	P05067			PEAKS DB
KVANIILSY	KVANIILSY	Linear	25.61	1019.6	9	1.8	510.809	54.75	499340	2	F2:15296	F120190614_PF_9033_WT__SPV-L3_p2.raw	1	1	Q96JI7			PEAKS DB
DGIM(+15.99)VARGDLGI	DGIMVARGDLGI	Linear	25.61	1231.62	12	3.1	616.821	63.96	29737	2	F2:18999	F120190614_PF_9033_WT__SPV-L3_p2.raw	1	1	P14618	Oxidation (M)	M4:Oxidation (M):1000.00	PEAKS DB
HPSSTTPNLDQ	HPSSTTPNLDQ	Linear	25.62	1195.55	11	0.5	598.781	24.74	64018	6	F6:5117	F120190614_PF_9033_WT__SPV-L3_p6.raw	1	1	P15289			PEAKS DB
VS(+238.23)K(+229.01)VLVDH	VSKVLVDH	Linear	25.62	1362.76	8	4.9	682.389	30.07	2116000	7	F7:6768	F120190614_PF_9033_WT__SPV-L3_p7.raw	1	1	P04114	Palmitoylation; Pyridoxal phosphate	S2:Palmitoylation:1000.00;K3:Pyridoxal phosphate:1000.00	PEAKS PTM
GPHDVHVQIETSPPARN	GPHDVHVQIETSPPARN	Linear	25.63	1852.92	17	1.6	618.648	29.29	122660	7	F7:6508	F120190614_PF_9033_WT__SPV-L3_p7.raw	1	1	Q96RQ9			PEAKS DB
TPIAPTPEQIGK	TPIAPTPEQIGK	Linear	25.63	1250.69	12	2	626.352	38.35	69273	7	F7:10092	F120190614_PF_9033_WT__SPV-L3_p7.raw	1	1	O60784			PEAKS DB
HLAVSFGRSVPEAPV	HLAVSFGRSVPEAPV	Linear	25.64	1564.84	15	1.4	522.62	50.37	217730	2	F2:13587	F120190614_PF_9033_WT__SPV-L3_p2.raw	1	1	Q969P0			PEAKS DB
SLPKSEFVVPDLELPS	SLPKSEFVVPDLELPS	Linear	25.64	1755.93	16	0.5	878.972	83.14	187820	3	F3:25332	F120190614_PF_9033_WT__SPV-L3_p3.raw	1	1	P17900			PEAKS DB
SEDKVVEVAEEEEV	SEDKVVEVAEEEEV	Linear	25.64	1589.73	14	1.6	795.874	51.33	332020	1	F1:12040	F120190614_PF_9033_WT__SPV-L3_p1.raw	1	1	P05067			PEAKS DB
SVGASRHQGPL	SVGASRHQGPL	Linear	25.64	1107.58	11	0	554.797	21.88	9773.6	7	F7:3602	F120190614_PF_9033_WT__SPV-L3_p7.raw	1	1	P01909			PEAKS DB
KEETNEIQVVNEEPQ	KEETNEIQVVNEEPQ	Linear	25.65	1784.84	15	2.9	893.431	38.69	170560	7	F7:10235	F120190614_PF_9033_WT__SPV-L3_p7.raw	1	1	Q8NBJ4			PEAKS DB
DWDEDAPAKIPDEEATKP	DWDEDAPAKIPDEEATKP	Linear	25.65	2025.92	18	1.2	676.314	51.51	794990	1	F1:12240	F120190614_PF_9033_WT__SPV-L3_p1.raw	1	1	P27824			PEAKS DB
ILDSVGIEADDDRLN	ILDSVGIEADDDRLN	Linear	25.65	1643.8	15	0.4	822.908	60.14	282230	1	F1:15644	F120190614_PF_9033_WT__SPV-L3_p1.raw	1	1	P05387			PEAKS DB
GEPNFLPVTEEADIR	GEPNFLPVTEEADIR	Linear	25.65	1685.83	15	1.4	843.922	66.81	1245300	2	F2:20140	F120190614_PF_9033_WT__SPV-L3_p2.raw	1	1	O43736			PEAKS DB
KPPSSGTSSEFEVVTPEEQ	KPPSSGTSSEFEVVTPEEQ	Linear	25.66	2033.94	19	0.5	1017.98	47.46	574030	1	F1:10566	F120190614_PF_9033_WT__SPV-L3_p1.raw	1	1	Q15025			PEAKS DB
DEDGDLVAFSSD(+21.98)EE	DEDGDLVAFSSDEE	Linear	25.66	1548.57	14	0.5	775.293	82.66	233860	1	F1:23713	F120190614_PF_9033_WT__SPV-L3_p1.raw	1	1	Q13501	Sodium adduct	D12:Sodium adduct:0.00	PEAKS PTM
LPKPPKPVSKMRM(+15.99)ATPLLMQAL	LPKPPKPVSKMRMATPLLMQAL	Linear	25.66	2462.39	22	1.6	616.607	51.46	1377500	3	F3:12978	F120190614_PF_9033_WT__SPV-L3_p3.raw	1	1	P04233	Oxidation (M)	M13:Oxidation (M):0.00	PEAKS DB
DGKDYIALNEDLRSWT	DGKDYIALNEDLRSWT	Linear	25.66	1894.91	16	1.4	632.644	73.62	0	3	F3:21534	F120190614_PF_9033_WT__SPV-L3_p3.raw	0	0	P01889:Q31610:P30486:Q31612:P04439:P13746:P30510:P10321:Q29865:Q07000:P04222:P30504:P30499:P30443:P30455:P30459:P10314:Q95604:Q09160			PEAKS DB
DWSEEASGITYEDRPS	DWSEEASGITYEDRPS	Linear	25.67	1840.78	16	0.1	921.395	61.72	16076	1	F1:16202	F120190614_PF_9033_WT__SPV-L3_p1.raw	1	1	P40189			PEAKS DB
DIGVAEAERD	DIGVAEAERD	Linear	25.68	1073.5	10	0.7	537.757	33.83	455610	6	F6:8585	F120190614_PF_9033_WT__SPV-L3_p6.raw	1	1	Q14254			PEAKS DB
LPKPPKPVSKM(+31.99)RMATPLLM(+31.99)QALPM	LPKPPKPVSKMRMATPLLMQALPM	Linear	25.68	2738.47	24	3.6	548.704	39.78	51818000	3	F3:8368	F120190614_PF_9033_WT__SPV-L3_p3.raw	1	1	P04233	Sulphone	M11:Sulphone:0.00;M19:Sulphone:0.00	PEAKS PTM
VGQDRVDFGQTEP	VGQDRVDFGQTEP	Linear	25.68	1446.67	13	2.6	724.346	41.03	230540	7	F7:11160	F120190614_PF_9033_WT__SPV-L3_p7.raw	1	1	O75326			PEAKS DB
YYRGAHGIIVVYDVTDQE	YYRGAHGIIVVYDVTDQE	Linear	25.69	2097.02	18	1.7	700.014	56.82	0	2	F2:16149	F120190614_PF_9033_WT__SPV-L3_p2.raw	0	0	Q9H0U4:P62820			PEAKS DB
LPKPPKPVSKMR(+.98)MATPLLMQALP	LPKPPKPVSKMRMATPLLMQALP	Linear	25.69	2544.44	23	-1.1	637.115	51.43	17685000	3	F3:14008	F120190614_PF_9033_WT__SPV-L3_p3.raw	1	1	P04233	Citrullination	R12:Citrullination:1000.00	PEAKS PTM
GPTKDGLIVPIFQ	GPTKDGLIVPIFQ	Linear	25.69	1383.78	13	2.7	692.897	75.57	114640	3	F3:22315	F120190614_PF_9033_WT__SPV-L3_p3.raw	1	1	P04066			PEAKS DB
LPTGGGPSQEVEPA	LPTGGGPSQEVEPA	Linear	25.7	1337.65	14	1.7	669.832	42.62	526010	6	F6:11717	F120190614_PF_9033_WT__SPV-L3_p6.raw	1	1	Q92508			PEAKS DB
AWVLDKLKAERERG	AWVLDKLKAERERG	Linear	25.7	1669.93	14	1.4	557.65	37.07	99469	2	F2:8389	F120190614_PF_9033_WT__SPV-L3_p2.raw	1	1	Q5VTE0:P68104			PEAKS DB
TAADTAAQIS(+162.05)K(+42.01)RK	TAADTAAQISKRK	Linear	25.7	1563.81	13	-4.8	782.909	36.85	4739000	1	F1:6659	F120190614_PF_9033_WT__SPV-L3_p1.raw	2	2	P17693	Hexose (NSY); Acetylation (K)	S10:Hexose (NSY):1000.00;K11:Acetylation (K):0.00	PEAKS PTM
GEHTPSALAIM(+15.99)EN	GEHTPSALAIMEN	Linear	25.71	1384.63	13	0.3	693.322	37.18	146790	1	F1:6703	F120190614_PF_9033_WT__SPV-L3_p1.raw	1	1	P04075	Oxidation (M)	M11:Oxidation (M):1000.00	PEAKS DB
LPAPATPAE(+21.98)GEEPS	LPAPATPAEGEEPS	Linear	25.71	1386.63	14	2.3	694.323	44.87	177910	6	F6:12355	F120190614_PF_9033_WT__SPV-L3_p6.raw	1	1	O00308	Sodium adduct	E9:Sodium adduct:0.00	PEAKS PTM
DLATFGVDENKA	DLATFGVDENKA	trans-spliced peptide	25.72	1278.61	12	-1.9	640.311	36.83	458200	5	F5:7438	F120190614_PF_9033_WT__SPV-L3_p5.raw	1	1	|denovo_10			PEAKS DB
LPGVKVVIVNPETKGPV	LPGVKVVIVNPETKGPV	Linear	25.72	1745.05	17	1.4	582.69	53.47	100270	2	F2:14800	F120190614_PF_9033_WT__SPV-L3_p2.raw	1	1	Q9P265			PEAKS DB
HVGQDRVDFGQTEPHT	HVGQDRVDFGQTEPHT	Linear	25.72	1821.84	16	0.6	608.287	29.25	127600	7	F7:6487	F120190614_PF_9033_WT__SPV-L3_p7.raw	1	1	O75326			PEAKS DB
DAGITIFSVG	DAGITIFSVG	Linear	25.73	978.502	10	-1.4	490.258	96.41	20871	3	F3:30580	F120190614_PF_9033_WT__SPV-L3_p3.raw	1	1	O43405			PEAKS DB
ADLDTESRAQEE	ADLDTESRAQEE	Linear	25.74	1362.59	12	0.3	682.302	24.69	0	6	F6:5090	F120190614_PF_9033_WT__SPV-L3_p6.raw	0	0	Q8WVQ1			PEAKS DB
TSSEFEVVTPEEQN	TSSEFEVVTPEEQN	Linear	25.75	1594.7	14	0.9	798.358	60.09	291410	1	F1:15525	F120190614_PF_9033_WT__SPV-L3_p1.raw	1	1	Q15025			PEAKS DB
KPGGNVEGATQSLAEQM(+15.99)R	KPGGNVEGATQSLAEQMR	Linear	25.75	1887.91	18	0.7	630.311	29.37	239090	1	F1:4588	F120190614_PF_9033_WT__SPV-L3_p1.raw	1	1	Q13501	Oxidation (M)	M17:Oxidation (M):1000.00	PEAKS DB
DDDWTHLSSKEVDPS	DDDWTHLSSKEVDPS	Linear	25.76	1729.74	15	1.4	577.589	51.63	443620	1	F1:12183	F120190614_PF_9033_WT__SPV-L3_p1.raw	1	1	Q13501			PEAKS DB
NIDPDAKVEEEPEE	NIDPDAKVEEEPEE	Linear	25.76	1612.71	14	2.6	807.365	36.94	238110	7	F7:9566	F120190614_PF_9033_WT__SPV-L3_p7.raw	1	1	P14625			PEAKS DB
EDELIEIQSDTG	EDELIEIQSDTG	Linear	25.77	1347.6	12	-1.5	674.808	70.12	0	1	F1:19423	F120190614_PF_9033_WT__SPV-L3_p1.raw	0	0	Q7L0J3			PEAKS DB
LAKTAFDEAIAE	LAKTAFDEAIAE	Linear	25.77	1277.65	12	0.3	639.833	49.11	153850	1	F1:11190	F120190614_PF_9033_WT__SPV-L3_p1.raw	1	1	P63104:P27348:P31946			PEAKS DB
VPAKVASKNVIPALE	VPAKVASKNVIPALE	Linear	25.77	1534.91	15	0.2	512.643	40.3	403600	1	F1:7838	F120190614_PF_9033_WT__SPV-L3_p1.raw	1	1	P07602			PEAKS DB
SDHEATLRC(+79.97)WALG	SDHEATLRCWALG	Linear	25.77	1537.64	13	6.1	769.831	56.05	1642100	2	F2:15893	F120190614_PF_9033_WT__SPV-L3_p2.raw	1	1	P01889:Q29836:Q31610:P30492:P30486:Q31612:P04439:P13746:P30510:P10321:Q29865:Q07000:P04222:P30504:Q29960:P30499:P18465:P18463:P30490:P18464:P30498:P30466:P30443:P30455:Q95604:P13747:P30461	Phosphorylation (HCDR)	C9:Phosphorylation (HCDR):12.28	PEAKS PTM
VSHVSTGGGASLELLE	VSHVSTGGGASLELLE	Linear	25.78	1554.79	16	3.3	778.404	55.39	289030	2	F2:15555	F120190614_PF_9033_WT__SPV-L3_p2.raw	1	1	P00558			PEAKS DB
DENYERINVPVPQ	DENYERINVPVPQ	Linear	25.79	1571.76	13	1.1	786.887	59.76	1344400	1	F1:15460	F120190614_PF_9033_WT__SPV-L3_p1.raw	2	2	Q9NQX7			PEAKS DB
DQASGAYIFRPN	DQASGAYIFRPN	Linear	25.79	1337.64	12	-1	669.825	52.75	30859	1	F1:12686	F120190614_PF_9033_WT__SPV-L3_p1.raw	1	1	O00754			PEAKS DB
NPGERPADVSPTSPQPE	NPGERPADVSPTSPQPE	Linear	25.8	1776.83	17	1.5	889.423	31.08	270520	6	F6:7567	F120190614_PF_9033_WT__SPV-L3_p6.raw	1	1	P32927			PEAKS DB
KPVFVYGLLTEPGEKS	KPVFVYGLLTEPGEKS	Linear	25.81	1762.95	16	0.9	588.658	59.22	42693	3	F3:15993	F120190614_PF_9033_WT__SPV-L3_p3.raw	1	1	Q92673			PEAKS DB
DNLGAAGAEEEQEEH	DNLGAAGAEEEQEEH	Linear	25.81	1597.65	15	1.7	799.833	30.96	65663	6	F6:7530	F120190614_PF_9033_WT__SPV-L3_p6.raw	1	1	P33241			PEAKS DB
QDLGQHGLEED	QDLGQHGLEED	Linear	25.81	1239.54	11	1.5	620.777	31.28	154180	6	F6:7649	F120190614_PF_9033_WT__SPV-L3_p6.raw	1	1	P10124			PEAKS DB
VPEPKATPGEE	VPEPKATPGEE	Linear	25.82	1152.57	11	0.6	577.291	25.2	108280	6	F6:5306	F120190614_PF_9033_WT__SPV-L3_p6.raw	1	1	Q96EH8			PEAKS DB
EEEDFGEEAEEE	EEEDFGEEAEEE	Linear	25.82	1440.51	12	2.9	721.262	48.7	637320	7	F7:14327	F120190614_PF_9033_WT__SPV-L3_p7.raw	1	1	P07437			PEAKS DB
VDGSHVDYSNWAPGEPTSRS	VDGSHVDYSNWAPGEPTSRS	Linear	25.82	2159.95	20	2.9	720.993	45.26	90060	7	F7:12841	F120190614_PF_9033_WT__SPV-L3_p7.raw	1	1	P06734			PEAKS DB
AKGAEASAASEEEAGPQ	AKGAEASAASEEEAGPQ	Linear	25.83	1601.72	17	0.8	801.866	22.63	1531100	5	F5:4101	F120190614_PF_9033_WT__SPV-L3_p5.raw	1	1	P49006			PEAKS DB
VDRTTTVVNVEG	VDRTTTVVNVEG	Linear	25.83	1288.66	12	1.3	645.339	34.58	107710	7	F7:8638	F120190614_PF_9033_WT__SPV-L3_p7.raw	1	1	P43007			PEAKS DB
GDTPIAPTPEQ	GDTPIAPTPEQ	Linear	25.83	1124.53	11	1	563.275	41.53	64703	6	F6:11357	F120190614_PF_9033_WT__SPV-L3_p6.raw	1	1	O60784			PEAKS DB
DGDDFVSPALE	DGDDFVSPALE	Linear	25.84	1163.5	11	2.6	582.758	80.26	37910	1	F1:23019	F120190614_PF_9033_WT__SPV-L3_p1.raw	1	1	P14543			PEAKS DB
AVDYEGSRTQEEIV	AVDYEGSRTQEEIV	Linear	25.84	1594.75	14	2	798.383	42.32	112410	7	F7:11716	F120190614_PF_9033_WT__SPV-L3_p7.raw	1	1	P13667			PEAKS DB
EPVPGIKAEPDESN	EPVPGIKAEPDESN	Linear	25.85	1480.7	14	1.8	741.361	37.33	305050	7	F7:9746	F120190614_PF_9033_WT__SPV-L3_p7.raw	1	1	P61088:Q5JXB2			PEAKS DB
QNGIVPIVEPEI	QNGIVPIVEPEI	Linear	25.85	1306.71	12	1.1	654.365	85.1	46454	3	F3:26137	F120190614_PF_9033_WT__SPV-L3_p3.raw	1	1	P04075:P09972			PEAKS DB
EVATFGVDEAK	EVATFGVDEAK	trans-spliced peptide	25.86	1164.57	11	-0.2	583.29	38.56	1654600	4	F4:6949	F120190614_PF_9033_WT__SPV-L3_p4.raw	6	6	|denovo_14			PEAKS DB
EPGSPTAAEGEAA	EPGSPTAAEGEAA	Linear	25.88	1185.51	13	0.4	593.765	29.61	340380	5	F5:5843	F120190614_PF_9033_WT__SPV-L3_p5.raw	1	1	P29966			PEAKS DB
FPEDPEFEAVVRQAELAIER	FPEDPEFEAVVRQAELAIER	Linear	25.89	2344.17	20	2.1	782.399	96.28	179790	7	F7:32906	F120190614_PF_9033_WT__SPV-L3_p7.raw	1	1	Q9BTU6			PEAKS DB
TAQVIILNHPGQISAG	TAQVIILNHPGQISAG	Linear	25.89	1617.88	16	0.1	809.949	52.92	126850	1	F1:12709	F120190614_PF_9033_WT__SPV-L3_p1.raw	1	1	Q5VTE0:P68104			PEAKS DB
AEEDGGTVSQEEEDR	AEEDGGTVSQEEEDR	Linear	25.89	1649.67	15	0.4	825.84	22.9	21313	5	F5:4138	F120190614_PF_9033_WT__SPV-L3_p5.raw	1	1	P27824			PEAKS DB
FDSDVGEFRAVTEL	FDSDVGEFRAVTEL	Linear	25.89	1583.75	14	1.7	792.882	75.96	85528	3	F3:22461	F120190614_PF_9033_WT__SPV-L3_p3.raw	1	1	P04440:Q95IE3:Q5Y7A7:P20039:P01911			PEAKS DB
TQFVRFDSDAASQ	TQFVRFDSDAASQ	Linear	25.89	1470.67	13	1	736.345	46.55	370740	1	F1:10188	F120190614_PF_9033_WT__SPV-L3_p1.raw	1	1	P04439:P13746:P30443:P30455:P30459:P10314:P01892:P10316:P01891			PEAKS DB
DRVESVFETLVEDSA	DRVESVFETLVEDSA	Linear	25.9	1694.8	15	-0.1	848.407	97.55	175960	4	F4:28255	F120190614_PF_9033_WT__SPV-L3_p4.raw	1	1	Q9Y4L1			PEAKS DB
KIFNVAIPRF	KIFNVAIPRF	Linear	25.9	1203.71	10	-1.9	402.244	61.65	14612	3	F3:16890	F120190614_PF_9033_WT__SPV-L3_p3.raw	1	1	Q9UK99			PEAKS DB
TILDKVILPQLSR	TILDKVILPQLSR	Linear	25.91	1494.91	13	-0.8	499.311	68.41	132780	3	F3:19462	F120190614_PF_9033_WT__SPV-L3_p3.raw	1	1	P11049			PEAKS DB
DKKEDVGTVVG	DKKEDVGTVVG	Linear	25.91	1145.59	11	-0.1	573.804	24.78	112920	6	F6:5115	F120190614_PF_9033_WT__SPV-L3_p6.raw	1	1	P11021			PEAKS DB
DIITVAAGLDREK	DIITVAAGLDREK	Linear	25.92	1399.77	13	1	700.891	56.93	0	2	F2:16192	F120190614_PF_9033_WT__SPV-L3_p2.raw	0	0	P19022			PEAKS DB
GPITITIVNRDGTRY	GPITITIVNRDGTRY	Linear	25.92	1674.91	15	1.1	559.31	48.27	257680	2	F2:12735	F120190614_PF_9033_WT__SPV-L3_p2.raw	1	1	P16070			PEAKS DB
Q(-17.03)PYPSGADVPFGPPLDIQ	QPYPSGADVPFGPPLDIQ	Linear	25.92	1879.9	18	-0.1	940.957	111.44	101530	3	F3:36587	F120190614_PF_9033_WT__SPV-L3_p3.raw	1	1	O15118	Pyro-glu from Q	Q1:Pyro-glu from Q:1000.00	PEAKS PTM
THLSEVQAFFEN	THLSEVQAFFEN	Linear	25.93	1420.66	12	-0.3	711.338	66.74	59390	3	F3:18837	F120190614_PF_9033_WT__SPV-L3_p3.raw	1	1	Q9UIQ6			PEAKS DB
DQETRNVKAQSQTDRV	DQETRNVKAQSQTDRV	Linear	25.93	1873.92	16	0.2	625.649	20.4	19321	6	F6:3395	F120190614_PF_9033_WT__SPV-L3_p6.raw	1	1	P04439:P13746			PEAKS DB
GPEEGSPPKEEKEKM	GPEEGSPPKEEKEKM	Linear	25.93	1670.78	15	0.7	557.935	19.92	29535	6	F6:3194	F120190614_PF_9033_WT__SPV-L3_p6.raw	1	1	O43493			PEAKS DB
APPGTPAIAWGEVPRHQ	APPGTPAIAWGEVPRHQ	Linear	25.94	1782.92	17	0.6	595.313	49.39	159990	1	F1:11316	F120190614_PF_9033_WT__SPV-L3_p1.raw	1	1	Q6UWB1			PEAKS DB
VGYVDDTQFVRFDSDAASPRGEPRAPWVE	VGYVDDTQFVRFDSDAASPRGEPRAPWVE	Linear	25.94	3265.54	29	0.2	817.393	70.3	142570	3	F3:20192	F120190614_PF_9033_WT__SPV-L3_p3.raw	1	1	P30492:P30510:P10321:Q29865:Q07000:P04222:Q29960:P30499:Q95604			PEAKS DB
QTPIAAEIEHF	QTPIAAEIEHF	Linear	25.95	1254.62	11	-2.2	628.318	62.17	198290	3	F3:17013	F120190614_PF_9033_WT__SPV-L3_p3.raw	1	1	P05023			PEAKS DB
IHQEDELIEIQSDTG	IHQEDELIEIQSDTG	Linear	25.96	1725.81	15	0.6	863.911	55.79	261080	1	F1:13928	F120190614_PF_9033_WT__SPV-L3_p1.raw	1	1	Q7L0J3			PEAKS DB
DSGIRVIPD	DSGIRVIPD	Linear	25.96	970.508	9	1.2	486.262	49.87	152390	1	F1:11479	F120190614_PF_9033_WT__SPV-L3_p1.raw	1	1	Q16739			PEAKS DB
HKLQDASAEVERL	HKLQDASAEVERL	Linear	25.96	1494.78	13	0.4	499.267	32.93	22116	1	F1:5476	F120190614_PF_9033_WT__SPV-L3_p1.raw	1	1	Q10589			PEAKS DB
GD(-18.01)GVTHTVPIYEG	GDGVTHTVPIYEG	Linear	25.96	1325.63	13	1	663.821	58.51	340510	1	F1:14896	F120190614_PF_9033_WT__SPV-L3_p1.raw	2	2	P60709:P63261:Q6S8J3	Dehydration	D2:Dehydration:0.00	PEAKS PTM
M(+15.99)VPFPRLHFFM(+15.99)PGFAPLTSRGSQQYRAL	MVPFPRLHFFMPGFAPLTSRGSQQYRAL	Linear	25.96	3282.66	28	-0.3	657.539	71	18636	4	F4:17903	F120190614_PF_9033_WT__SPV-L3_p4.raw	1	1	P07437	Oxidation (M)	M1:Oxidation (M):1000.00;M11:Oxidation (M):1000.00	PEAKS DB
M(+15.99)ATPLLM(+15.99)QALPM(+15.99)G	MATPLLMQALPMG	Linear	25.96	1420.68	13	0.5	711.346	68.3	797170	4	F4:16887	F120190614_PF_9033_WT__SPV-L3_p4.raw	1	1	P04233	Oxidation (M)	M1:Oxidation (M):1000.00;M7:Oxidation (M):1000.00;M12:Oxidation (M):1000.00	PEAKS DB
GIKVDKGVVPLAG	GIKVDKGVVPLAG	Linear	25.96	1251.76	13	0.9	418.259	41.51	86033	1	F1:8222	F120190614_PF_9033_WT__SPV-L3_p1.raw	1	1	P04075:P09972			PEAKS DB
SPNQARAQAAL	SPNQARAQAAL	Linear	25.97	1125.59	11	-0.6	563.802	25.26	48594	6	F6:5330	F120190614_PF_9033_WT__SPV-L3_p6.raw	1	1	P26599			PEAKS DB
TTQETITNAETAK	TTQETITNAETAK	Linear	25.97	1406.69	13	0	704.352	26.18	13049	6	F6:5686	F120190614_PF_9033_WT__SPV-L3_p6.raw	1	1	P06744			PEAKS DB
AAPAAGSAPAAAEEKK	AAPAAGSAPAAAEEKK	Linear	25.97	1438.74	16	0.3	480.588	19.86	0	5	F5:3197	F120190614_PF_9033_WT__SPV-L3_p5.raw	0	0	P05387			PEAKS DB
GVHHFARAASEFESS	GVHHFARAASEFESS	Linear	25.97	1630.75	15	0.9	544.591	28.89	834510	7	F7:6309	F120190614_PF_9033_WT__SPV-L3_p7.raw	1	1	O94985			PEAKS DB
IYEGEYQGIPRAESGGK	IYEGEYQGIPRAESGGK	Linear	25.98	1852.9	17	1.6	927.457	35.59	273140	7	F7:9003	F120190614_PF_9033_WT__SPV-L3_p7.raw	1	1	Q7L0J3			PEAKS DB
ASSPEQVPVRAEEAR	ASSPEQVPVRAEEAR	Linear	25.98	1624.82	15	-0.8	542.612	26.66	60282	6	F6:5905	F120190614_PF_9033_WT__SPV-L3_p6.raw	1	1	Q14761			PEAKS DB
KDITLGTLGYGEN	KDITLGTLGYGEN	Linear	25.99	1379.69	13	0.7	690.854	56.77	384890	1	F1:14198	F120190614_PF_9033_WT__SPV-L3_p1.raw	1	1	Q8IZK6			PEAKS DB
GDAEEVRELGTVEEN	GDAEEVRELGTVEEN	Linear	25.99	1645.74	15	1.9	823.88	44.97	179940	7	F7:12734	F120190614_PF_9033_WT__SPV-L3_p7.raw	1	1	Q14699			PEAKS DB
LNHKLQDASAEVERLR	LNHKLQDASAEVERLR	Linear	25.99	1878.01	16	0.8	470.509	33.6	85286	1	F1:5720	F120190614_PF_9033_WT__SPV-L3_p1.raw	1	1	Q10589			PEAKS DB
YDHNFVKAINAIQKSWT	YDHNFVKAINAIQKSWT	Linear	25.99	2034.03	17	-0.6	509.515	63.84	247490	3	F3:17697	F120190614_PF_9033_WT__SPV-L3_p3.raw	2	2	P53634			PEAKS DB
TPSRAEADVDII	TPSRAEADVDII	Linear	26	1285.65	12	0.6	643.833	46.53	136780	1	F1:10190	F120190614_PF_9033_WT__SPV-L3_p1.raw	1	1	Q9UGI6			PEAKS DB
WAAVVVPSGQE	WAAVVVPSGQE	Linear	26.01	1141.58	11	-0.1	571.796	64.24	23923	1	F1:17201	F120190614_PF_9033_WT__SPV-L3_p1.raw	1	1	Q31612:P10321:Q95604:P01892:P10316			PEAKS DB
EHDNIARFIVGDERVT	EHDNIARFIVGDERVT	Linear	26.02	1869.93	16	3	624.32	50.23	118660	2	F2:13524	F120190614_PF_9033_WT__SPV-L3_p2.raw	1	1	Q13873			PEAKS DB
EVIPKRISPVEESEDVSN	EVIPKRISPVEESEDVSN	Linear	26.02	2026.02	18	1.8	676.349	41.43	297030	7	F7:11321	F120190614_PF_9033_WT__SPV-L3_p7.raw	1	1	P31431			PEAKS DB
VPPPYSVATSLPTYDE	VPPPYSVATSLPTYDE	Linear	26.03	1734.84	16	2.4	868.427	78.01	376190	2	F2:24573	F120190614_PF_9033_WT__SPV-L3_p2.raw	1	1	Q9NV92			PEAKS DB
VADRQGFAATLEQ	VADRQGFAATLEQ	Linear	26.03	1404.7	13	2.3	703.359	43.24	135890	1	F1:8893	F120190614_PF_9033_WT__SPV-L3_p1.raw	1	1	Q16739			PEAKS DB
EASDLLERLREEVT	EASDLLERLREEVT	Linear	26.03	1658.85	14	0.3	553.957	75.48	100990	3	F3:22275	F120190614_PF_9033_WT__SPV-L3_p3.raw	1	1	P06734			PEAKS DB
DLATFGVDEGQK	DLATFGVDEGQK	trans-spliced peptide	26.04	1278.61	12	0.8	640.312	36.78	544560	6	F6:9762	F120190614_PF_9033_WT__SPV-L3_p6.raw	1	1	|denovo_10			PEAKS DB
RTQNVLGEK	RTQNVLGEK	Linear	26.04	1043.57	9	-0.3	522.793	20.46	153170	6	F6:3414	F120190614_PF_9033_WT__SPV-L3_p6.raw	1	1	P23396			PEAKS DB
GDEIFHVDM(+31.99)AKKETVW(+15.99)	GDEIFHVDMAKKETVW	Linear	26.04	1951.9	16	2.1	651.641	46.69	3163900	2	F2:12106	F120190614_PF_9033_WT__SPV-L3_p2.raw	1	1	P01903	Sulphone; Oxidation (HW)	M9:Sulphone:1000.00;W16:Oxidation (HW):47.07	PEAKS PTM
LPGSHAEPPVPAQGEAPG	LPGSHAEPPVPAQGEAPG	Linear	26.05	1709.84	18	1	855.927	38.28	66611	7	F7:10095	F120190614_PF_9033_WT__SPV-L3_p7.raw	1	1	P55884			PEAKS DB
VDDTQFVRFDSDAAS(+162.05)PRGEPREPWV(-.98)	VDDTQFVRFDSDAASPRGEPREPWV	Linear	26.05	3036.42	25	1.9	760.114	65.47	3506300	2	F2:19556	F120190614_PF_9033_WT__SPV-L3_p2.raw	1	1	P30504	Hexose (NSY); Amidation	S15:Hexose (NSY):11.12;V25:Amidation:1000.00	PEAKS PTM
EEGEAFAREHG	EEGEAFAREHG	Linear	26.06	1230.53	11	-1.1	411.182	23.11	0	6	F6:4468	F120190614_PF_9033_WT__SPV-L3_p6.raw	0	0	P61019:Q8WUD1			PEAKS DB
YPAPQVSTAVVEPYN	YPAPQVSTAVVEPYN	Linear	26.07	1633.8	15	1.4	817.908	65.89	268890	1	F1:17859	F120190614_PF_9033_WT__SPV-L3_p1.raw	1	1	Q71U36:P68363			PEAKS DB
SGVLEGAVVAGEGQGE	SGVLEGAVVAGEGQGE	Linear	26.08	1457.7	16	1.6	729.858	59.68	72394	1	F1:15391	F120190614_PF_9033_WT__SPV-L3_p1.raw	1	1	Q4V9L6			PEAKS DB
GDTVASKASAEGGS	GDTVASKASAEGGS	Linear	26.09	1235.56	14	0.9	618.789	19.95	16672	5	F5:3224	F120190614_PF_9033_WT__SPV-L3_p5.raw	1	1	Q96RI0			PEAKS DB
DTPIAPTPEQIG	DTPIAPTPEQIG	Linear	26.09	1237.62	12	2.3	619.818	63.9	185870	7	F7:20255	F120190614_PF_9033_WT__SPV-L3_p7.raw	1	1	O60784			PEAKS DB
PSVKTLNPKAEVAR	PSVKTLNPKAEVAR	cis-spliced peptide	26.1	1508.87	14	1.2	503.964	33.34	245520	7	F7:8100	F120190614_PF_9033_WT__SPV-L3_p7.raw	1	1	|denovo_33			PEAKS DB
GPKEGEAVVLPEVEPGL	GPKEGEAVVLPEVEPGL	Linear	26.1	1718.91	17	1.5	860.463	68.32	481330	2	F2:20700	F120190614_PF_9033_WT__SPV-L3_p2.raw	1	1	P18827			PEAKS DB
LNFIRGVVDSEDLPL	LNFIRGVVDSEDLPL	Linear	26.1	1685.9	15	0.3	843.957	86.17	414740	4	F4:23734	F120190614_PF_9033_WT__SPV-L3_p4.raw	1	1	P08238:P07900			PEAKS DB
QPTDVAVDPGTGA	QPTDVAVDPGTGA	Linear	26.11	1226.58	13	1.9	614.297	42.98	221970	6	F6:11833	F120190614_PF_9033_WT__SPV-L3_p6.raw	1	1	P19021			PEAKS DB
Q(-17.03)YDLSSLAKSEGGL	QYDLSSLAKSEGGL	Linear	26.11	1449.7	14	1.2	725.857	89.87	205910	2	F2:29085	F120190614_PF_9033_WT__SPV-L3_p2.raw	1	1	P11717	Pyro-glu from Q	Q1:Pyro-glu from Q:1000.00	PEAKS PTM
VDDTQFVR(+.98)FDS(+114.04)DAASPREEPRAP	VDDTQFVRFDSDAASPREEPRAP	Linear	26.11	2719.25	23	1.6	680.82	50.03	50800	2	F2:13394	F120190614_PF_9033_WT__SPV-L3_p2.raw	1	1	P01889:Q29836:Q31610:P30486:Q31612	Citrullination; Ubiquitin	R8:Citrullination:7.81;S11:Ubiquitin:11.12	PEAKS PTM
DEFISDEADEKT	DEFISDEADEKT	Linear	26.12	1397.58	12	2.3	699.801	42.22	279410	7	F7:11666	F120190614_PF_9033_WT__SPV-L3_p7.raw	1	1	Q9NY35			PEAKS DB
NLVDDYFELVQHE	NLVDDYFELVQHE	Linear	26.12	1619.75	13	-0.2	810.88	95.26	68926	4	F4:27362	F120190614_PF_9033_WT__SPV-L3_p4.raw	1	1	P21580			PEAKS DB
SPSSILSTL	SPSSILSTL	Linear	26.13	903.491	9	1.4	452.753	75.11	53834	3	F3:22117	F120190614_PF_9033_WT__SPV-L3_p3.raw	1	1	Q9NZH5:O95997			PEAKS DB
RFDSDAASPREEPRAPWIE	RFDSDAASPREEPRAPWIE	Linear	26.13	2228.06	19	1.9	743.696	46.31	490490	2	F2:11941	F120190614_PF_9033_WT__SPV-L3_p2.raw	2	2	P01889:Q29836:Q31610:P30486:Q31612			PEAKS DB
GPAGDATVASEKESVM	GPAGDATVASEKESVM	Linear	26.14	1547.71	16	2.2	774.866	36.85	110240	7	F7:9523	F120190614_PF_9033_WT__SPV-L3_p7.raw	1	1	Q15758			PEAKS DB
GKPGVEAGQEPAE	GKPGVEAGQEPAE	Linear	26.14	1267.6	13	1	634.81	22.81	65061	5	F5:4117	F120190614_PF_9033_WT__SPV-L3_p5.raw	1	1	Q14596			PEAKS DB
YPAGATGAQAAPQAQ	YPAGATGAQAAPQAQ	Linear	26.14	1400.67	15	0.9	701.342	32.41	439510	6	F6:8036	F120190614_PF_9033_WT__SPV-L3_p6.raw	2	2	O14964			PEAKS DB
SGQAKETIPLQETSLY	SGQAKETIPLQETSLY	Linear	26.16	1763.89	16	0.1	882.954	56.9	845690	1	F1:14268	F120190614_PF_9033_WT__SPV-L3_p1.raw	2	2	P50897			PEAKS DB
SFGADSVPANTENEVEPV	SFGADSVPANTENEVEPV	Linear	26.16	1860.84	18	-0.1	931.426	64.84	2918400	1	F1:17436	F120190614_PF_9033_WT__SPV-L3_p1.raw	1	1	P05067			PEAKS DB
DGT(+114.04)FQKWAAVVVPSGEEQR	DGTFQKWAAVVVPSGEEQR	Linear	26.16	2217.08	19	7.4	555.282	40.79	155140	2	F2:9857	F120190614_PF_9033_WT__SPV-L3_p2.raw	1	1	P04439:P13746:P30510:Q29865:Q07000:P04222:P30504:Q29960:P30443:P30455:P13747:P17693	Ubiquitin	T3:Ubiquitin:0.00	PEAKS PTM
PIVGIVAGLAV	PIVGIVAGLAV	Linear	26.16	1007.64	11	0.2	1008.65	95.05	527210	4	F4:27212	F120190614_PF_9033_WT__SPV-L3_p4.raw	1	1	P01889:Q29836:Q31610:P30492:P30486:Q31612:P30510:Q29865:Q07000:P04222:P30504:Q29960:P30499:P18465:P18463:P30490:P18464:P30498:P30466:P30461			PEAKS DB
TQRKLEAARAAEQLRA	TQRKLEAARAAEQLRA	Linear	26.18	1811.01	16	1.2	604.679	26.46	209930	7	F7:5384	F120190614_PF_9033_WT__SPV-L3_p7.raw	1	1	P10321			PEAKS DB
KLVRLYAVVTREEP	KLVRLYAVVTREEP	Linear	26.18	1671.97	14	1.5	558.331	41.15	21565	2	F2:9992	F120190614_PF_9033_WT__SPV-L3_p2.raw	1	1	P07948			PEAKS DB
NVEIDPEIQ	NVEIDPEIQ	Linear	26.18	1055.51	9	-0.7	528.764	57.59	232590	4	F4:13864	F120190614_PF_9033_WT__SPV-L3_p4.raw	1	1	P04264			PEAKS DB
SPLPEEVDETSAEDEGVS	SPLPEEVDETSAEDEGVS	Linear	26.18	1888.81	18	3.2	945.413	61.04	626500	7	F7:19201	F120190614_PF_9033_WT__SPV-L3_p7.raw	1	1	O00299			PEAKS DB
LPIGDVATQYFADRD	LPIGDVATQYFADRD	Linear	26.19	1679.82	15	2.1	840.917	74.03	193050	2	F2:23036	F120190614_PF_9033_WT__SPV-L3_p2.raw	1	1	Q99832			PEAKS DB
KKAEAGAGSATEFQF	KKAEAGAGSATEFQF	Linear	26.19	1540.75	15	0.5	514.592	37.32	94492	2	F2:8469	F120190614_PF_9033_WT__SPV-L3_p2.raw	1	1	P46783:Q9NQ39			PEAKS DB
RGGEASVNPYSHK	RGGEASVNPYSHK	Linear	26.2	1400.68	13	0	467.901	19.83	25693	6	F6:3179	F120190614_PF_9033_WT__SPV-L3_p6.raw	1	1	Q9NUE0			PEAKS DB
ELKEYENIIALQENELK	ELKEYENIIALQENELK	Linear	26.2	2075.08	17	1.3	692.701	67.02	108510	2	F2:20236	F120190614_PF_9033_WT__SPV-L3_p2.raw	1	1	P80303			PEAKS DB
EGTYSLPKSEFVVPD	EGTYSLPKSEFVVPD	Linear	26.21	1666.81	15	2	834.413	66.68	918970	2	F2:20054	F120190614_PF_9033_WT__SPV-L3_p2.raw	1	1	P17900			PEAKS DB
GQEEKAGVVSTGLIQN	GQEEKAGVVSTGLIQN	Linear	26.21	1628.84	16	1.9	815.427	42.56	177610	7	F7:11775	F120190614_PF_9033_WT__SPV-L3_p7.raw	1	1	P04229:P13761:Q9TQE0:P79483:P13762			PEAKS DB
KDYIALNEDLRSWTAA	KDYIALNEDLRSWTAA	Linear	26.21	1864.93	16	-0.5	622.651	67.12	75301	3	F3:19005	F120190614_PF_9033_WT__SPV-L3_p3.raw	1	1	P01889:Q31610:P30486:Q31612:P04439:P13746:P30510:P10321:Q29865:Q07000:P04222:P30504:P30499:P30443:P30455:P30459:P10314:Q95604:Q09160			PEAKS DB
NPRVKAAAL	NPRVKAAAL	Linear	26.21	938.566	9	-0.1	470.29	23.29	86726	7	F7:4110	F120190614_PF_9033_WT__SPV-L3_p7.raw	1	1	O15269			PEAKS DB
ILVDVSNPTEQEHL	ILVDVSNPTEQEHL	Linear	26.22	1592.8	14	0.5	797.41	58.76	77991	1	F1:15025	F120190614_PF_9033_WT__SPV-L3_p1.raw	1	1	Q658P3			PEAKS DB
LNIDPDAKVEEEPEEEPE	LNIDPDAKVEEEPEEEPE	Linear	26.23	2080.93	18	3.1	1041.48	52.46	486570	7	F7:15722	F120190614_PF_9033_WT__SPV-L3_p7.raw	1	1	P14625			PEAKS DB
LNEDLRSW(+15.99)TAADM(+15.99)AA	LNEDLRSWTAADMAA	Linear	26.23	1694.76	15	2.6	848.388	44.71	267570	2	F2:11355	F120190614_PF_9033_WT__SPV-L3_p2.raw	1	1	P04439:P13746:P30443:P30455:P30459:P10314:Q09160	Oxidation (HW); Oxidation (M)	W8:Oxidation (HW):1000.00;M13:Oxidation (M):1000.00	PEAKS PTM
KQFDAVLPGY	KQFDAVLPGY	Linear	26.24	1136.59	10	2.1	569.302	56.91	170860	2	F2:16155	F120190614_PF_9033_WT__SPV-L3_p2.raw	1	1	O14686			PEAKS DB
GIAGSDVSKQ	GIAGSDVSKQ	Linear	26.25	960.488	10	1.1	481.252	21.54	17284	5	F5:3734	F120190614_PF_9033_WT__SPV-L3_p5.raw	1	1	P05023			PEAKS DB
EENIKIFEEEEVE	EENIKIFEEEEVE	Linear	26.26	1635.75	13	2.6	818.885	61.04	322470	2	F2:17851	F120190614_PF_9033_WT__SPV-L3_p2.raw	2	2	Q9Y287			PEAKS DB
HGSEEAYIDPIAM(+15.99)	HGSEEAYIDPIAM	Linear	26.26	1447.63	13	2.3	724.823	51.86	0	2	F2:14178	F120190614_PF_9033_WT__SPV-L3_p2.raw	0	0	Q9GZY6	Oxidation (M)	M13:Oxidation (M):1000.00	PEAKS DB
GIAGSDVSKQAAD	GIAGSDVSKQAAD	Linear	26.26	1217.59	13	0.8	609.802	24.88	26932	6	F6:5170	F120190614_PF_9033_WT__SPV-L3_p6.raw	1	1	P05023			PEAKS DB
ESTGVFTTM(+15.99)EK	ESTGVFTTMEK	Linear	26.26	1244.56	11	0.6	623.287	30.58	41950	1	F1:4926	F120190614_PF_9033_WT__SPV-L3_p1.raw	1	1	P04406	Oxidation (M)	M9:Oxidation (M):1000.00	PEAKS DB
DVGLTEVFSDR	DVGLTEVFSDR	trans-spliced peptide	26.28	1236.6	11	1.3	619.307	68.3	1305000	2	F2:20768	F120190614_PF_9033_WT__SPV-L3_p2.raw	1	1	|denovo_24			PEAKS DB
DAGLEPSPG	DAGLEPSPG	Linear	26.28	841.382	9	0.9	842.39	38.8	218540	6	F6:10360	F120190614_PF_9033_WT__SPV-L3_p6.raw	1	1	Q9HBE5			PEAKS DB
A(+42.01)RGSVSDEEMM(+15.99)E	ARGSVSDEEMME	Linear	26.28	1397.54	12	1.9	699.78	37.65	139870	7	F7:9996	F120190614_PF_9033_WT__SPV-L3_p7.raw	1	1	P13796	Acetylation (Protein N-term); Oxidation (M)	A1:Acetylation (Protein N-term):1000.00;M11:Oxidation (M):40.00	PEAKS PTM
Q(-17.03)PGREEGSPLELE	QPGREEGSPLELE	Linear	26.28	1422.66	13	0.6	712.339	65.39	161870	1	F1:17660	F120190614_PF_9033_WT__SPV-L3_p1.raw	1	1	P08195	Pyro-glu from Q	Q1:Pyro-glu from Q:1000.00	PEAKS PTM
LPKPPKPVSKMRMATPLLM(+15.99)	LPKPPKPVSKMRMATPLLM	Linear	26.28	2150.21	19	1.1	538.561	42.81	134920	3	F3:9562	F120190614_PF_9033_WT__SPV-L3_p3.raw	1	1	P04233	Oxidation (M)	M19:Oxidation (M):35.10	PEAKS DB
SLNAIGVLIYM(+15.99)DQ	SLNAIGVLIYMDQ	Linear	26.28	1451.73	13	0.2	726.874	92.9	107820	3	F3:29292	F120190614_PF_9033_WT__SPV-L3_p3.raw	1	1	P02786	Oxidation (M)	M11:Oxidation (M):1000.00	PEAKS DB
FPLVPESSSAASSG	FPLVPESSSAASSG	Linear	26.29	1334.64	14	0.3	668.325	64.08	133820	1	F1:17083	F120190614_PF_9033_WT__SPV-L3_p1.raw	1	1	Q9H8Y8			PEAKS DB
YRGAAGALLVYDITR	YRGAAGALLVYDITR	Linear	26.3	1637.89	15	-0.8	546.97	58.84	22746	3	F3:15792	F120190614_PF_9033_WT__SPV-L3_p3.raw	1	1	P61019:Q8WUD1			PEAKS DB
EDGVVRGASIPFQFR	EDGVVRGASIPFQFR	Linear	26.31	1676.86	15	1.2	559.962	59.29	0	2	F2:17135	F120190614_PF_9033_WT__SPV-L3_p2.raw	0	0	Q13137			PEAKS DB
A(+42.01)AVDLEK	AAVDLEK	Linear	26.31	786.412	7	2	394.214	44.93	0	7	F7:12736	F120190614_PF_9033_WT__SPV-L3_p7.raw	0	0	P17858	Acetylation (Protein N-term)	A1:Acetylation (Protein N-term):1000.00	PEAKS PTM
M(+15.99)PLDQYSPSFPDTRS	MPLDQYSPSFPDTRS	Linear	26.31	1755.78	15	0.8	878.897	56.25	462990	1	F1:13844	F120190614_PF_9033_WT__SPV-L3_p1.raw	1	1	P11362	Oxidation (M)	M1:Oxidation (M):1000.00	PEAKS DB
TIQDKGIVVG	TIQDKGIVVG	Linear	26.31	1028.59	10	1.2	515.301	35.34	152240	7	F7:8904	F120190614_PF_9033_WT__SPV-L3_p7.raw	1	1	P09972			PEAKS DB
EQKAHAAVVVPSGEEQ	EQKAHAAVVVPSGEEQ	trans-spliced peptide	26.32	1677.83	16	4.8	839.927	55.05	6604400	2	F2:15484	F120190614_PF_9033_WT__SPV-L3_p2.raw	2	2	|denovo_14			PEAKS DB
FQKWAAVMVPSGEEQR	FQKWAAVMVPSGEEQR	Linear	26.32	1861.91	16	9.4	621.651	37.55	128480	1	F1:6879	F120190614_PF_9033_WT__SPV-L3_p1.raw	1	1	P30499			PEAKS DB
KPPKPVSKM(+15.99)RMATPLLMQAL	KPPKPVSKMRMATPLLMQAL	Linear	26.32	2252.26	20	0.2	564.072	43.83	94031	3	F3:10121	F120190614_PF_9033_WT__SPV-L3_p3.raw	1	1	P04233	Oxidation (M)	M9:Oxidation (M):0.00	PEAKS DB
RIYDPGGSVPSGEAS	RIYDPGGSVPSGEAS	Linear	26.33	1490.7	15	1.5	746.358	36.33	805800	7	F7:9375	F120190614_PF_9033_WT__SPV-L3_p7.raw	1	1	Q15025			PEAKS DB
IYKAQAQTDRES	IYKAQAQTDRES	Linear	26.33	1408.69	12	0.7	470.572	19.42	67550	5	F5:3034	F120190614_PF_9033_WT__SPV-L3_p5.raw	2	2	P01889:Q29836:Q31610:P30492			PEAKS DB
GGEPNFLPVTEEAD	GGEPNFLPVTEEAD	Linear	26.33	1473.66	14	1.9	737.84	76.42	437050	2	F2:23911	F120190614_PF_9033_WT__SPV-L3_p2.raw	1	1	O43736			PEAKS DB
VLYHYVAVNNPKKQE	VLYHYVAVNNPKKQE	Linear	26.34	1800.95	15	0.2	901.484	28.23	57139	7	F7:6056	F120190614_PF_9033_WT__SPV-L3_p7.raw	1	1	P0C6T2			PEAKS DB
DDTQFVRFDSDAASQRM(+15.99)EPR	DDTQFVRFDSDAASQRMEPR	Linear	26.34	2386.06	20	1.8	597.524	42.1	83113	1	F1:8489	F120190614_PF_9033_WT__SPV-L3_p1.raw	1	1	P04439:P13746:P30459:P10314:P01892:P10316:P01891	Oxidation (M)	M17:Oxidation (M):1000.00	PEAKS DB
DEFWAFSYDEM(+15.99)AK	DEFWAFSYDEMAK	Linear	26.35	1653.67	13	2.1	827.842	81.3	56064	3	F3:24604	F120190614_PF_9033_WT__SPV-L3_p3.raw	1	1	P38571	Oxidation (M)	M11:Oxidation (M):1000.00	PEAKS DB
Q(-17.03)TPIAAEIEH	QTPIAAEIEH	Linear	26.35	1090.53	10	-0.5	546.272	63.53	213350	1	F1:16941	F120190614_PF_9033_WT__SPV-L3_p1.raw	1	1	P05023	Pyro-glu from Q	Q1:Pyro-glu from Q:1000.00	PEAKS PTM
GGPAAAASSLERET	GGPAAAASSLERET	Linear	26.35	1315.64	14	0.8	658.826	35.53	42214	7	F7:8982	F120190614_PF_9033_WT__SPV-L3_p7.raw	1	1	O15027			PEAKS DB
REIFDSRGNPTVEVDL	REIFDSRGNPTVEVDL	Linear	26.36	1845.92	16	2.4	616.316	58.39	161920	2	F2:16776	F120190614_PF_9033_WT__SPV-L3_p2.raw	1	1	P06733			PEAKS DB
ILDSVGIEADDDRL	ILDSVGIEADDDRL	Linear	26.36	1529.76	14	1.5	765.887	64.36	96516	2	F2:19149	F120190614_PF_9033_WT__SPV-L3_p2.raw	1	1	P05387			PEAKS DB
TKIIGSVSKEEEEED	TKIIGSVSKEEEEED	Linear	26.38	1691.81	15	1.1	846.913	27.88	82696	7	F7:5934	F120190614_PF_9033_WT__SPV-L3_p7.raw	1	1	Q06481			PEAKS DB
DPGVFPRADEDED	DPGVFPRADEDED	Linear	26.39	1460.61	13	0.2	731.31	49.01	125980	7	F7:14378	F120190614_PF_9033_WT__SPV-L3_p7.raw	1	1	Q9ULC8			PEAKS DB
LRHDGRLVARPEPAT	LRHDGRLVARPEPAT	Linear	26.39	1686.93	15	0.6	422.74	23.75	38939	7	F7:4294	F120190614_PF_9033_WT__SPV-L3_p7.raw	1	1	Q16658			PEAKS DB
PE(+43.99)PSDIFSC(+105.06)IVTHEIDR	PEPSDIFSCIVTHEIDR	Linear	26.39	2105.97	17	-6.1	702.994	91.73	424130	4	F4:26020	F120190614_PF_9033_WT__SPV-L3_p4.raw	1	1	P28067	Carboxylation (E); S-pyridylethylation	E2:Carboxylation (E):47.72;C9:S-pyridylethylation:1000.00	PEAKS PTM
AREIFDSRGNPTVE	AREIFDSRGNPTVE	Linear	26.39	1589.78	14	1.6	530.935	34.58	99326	7	F7:8599	F120190614_PF_9033_WT__SPV-L3_p7.raw	1	1	P06733			PEAKS DB
WDQETRNVKAQSQTDRVD	WDQETRNVKAQSQTDRVD	Linear	26.39	2175.03	18	-0.2	726.017	24.97	79384	6	F6:5195	F120190614_PF_9033_WT__SPV-L3_p6.raw	1	1	P04439:P13746			PEAKS DB
TFDYQQAFGN	TFDYQQAFGN	Linear	26.4	1189.5	10	0	595.759	68.62	230540	1	F1:18895	F120190614_PF_9033_WT__SPV-L3_p1.raw	1	1	Q96PK6			PEAKS DB
NIAVDKANLE	NIAVDKANLE	Linear	26.4	1085.57	10	0.8	543.793	35.18	175220	7	F7:8837	F120190614_PF_9033_WT__SPV-L3_p7.raw	1	1	P01903			PEAKS DB
VPIVGIVAGLA	VPIVGIVAGLA	Linear	26.4	1007.64	11	0	504.826	95.02	932250	4	F4:27306	F120190614_PF_9033_WT__SPV-L3_p4.raw	2	2	P01889:Q29836:Q31610:P30486:P18465:P30461			PEAKS DB
ADLLLSTQPGREEGSP	ADLLLSTQPGREEGSP	Linear	26.41	1668.83	16	2.7	835.425	51.26	166480	1	F1:12017	F120190614_PF_9033_WT__SPV-L3_p1.raw	1	1	P08195			PEAKS DB
LDVGSIPGRFS	LDVGSIPGRFS	Linear	26.41	1146.6	11	0.8	574.309	58.57	72008	1	F1:14966	F120190614_PF_9033_WT__SPV-L3_p1.raw	1	1	O00462			PEAKS DB
FDSDAASPRE	FDSDAASPRE	Linear	26.42	1093.47	10	-0.4	547.741	24.66	19539	6	F6:5089	F120190614_PF_9033_WT__SPV-L3_p6.raw	1	1	P01889:Q29836:Q31610:P30486:Q31612			PEAKS DB
KPKPEEEVKPVKEPDIKPQ	KPKPEEEVKPVKEPDIKPQ	Linear	26.43	2214.23	19	0	554.564	24.85	35335	7	F7:4739	F120190614_PF_9033_WT__SPV-L3_p7.raw	1	1	Q5VW32			PEAKS DB
EGSYEAAKILLDH	EGSYEAAKILLDH	Linear	26.43	1444.72	13	1.4	482.581	53.38	47842	2	F2:14767	F120190614_PF_9033_WT__SPV-L3_p2.raw	1	1	Q04721			PEAKS DB
GDLIDSIEANVE	GDLIDSIEANVE	Linear	26.44	1273.6	12	1	637.81	91.73	745280	3	F3:28841	F120190614_PF_9033_WT__SPV-L3_p3.raw	1	1	Q86Y82			PEAKS DB
VGEQDGGLIGAEEKV	VGEQDGGLIGAEEKV	Linear	26.45	1499.75	15	1.3	750.882	48.61	82504	1	F1:10996	F120190614_PF_9033_WT__SPV-L3_p1.raw	1	1	Q06481			PEAKS DB
TKIIGSVSKEEEEE	TKIIGSVSKEEEEE	Linear	26.45	1576.78	14	2	526.603	27.38	222010	7	F7:5745	F120190614_PF_9033_WT__SPV-L3_p7.raw	2	2	Q06481			PEAKS DB
SETDTICT(-18.01)CEEGW(+15.99)H	SETDTICTCEEGWH	Linear	26.45	1607.59	14	0.5	804.801	53.71	83638	1	F1:13033	F120190614_PF_9033_WT__SPV-L3_p1.raw	1	1	P25942	Dehydration; Oxidation (HW)	T8:Dehydration:25.70;W13:Oxidation (HW):12.28	PEAKS PTM
KHLAKAALTLDEGK	KHLAKAALTLDEGK	trans-spliced peptide	26.46	1493.86	14	0.9	498.96	22.54	296480	7	F7:3815	F120190614_PF_9033_WT__SPV-L3_p7.raw	2	2	|denovo_28			PEAKS DB
VGSDSAVTSSGDTPV	VGSDSAVTSSGDTPV	Linear	26.46	1377.63	15	1.1	689.821	40.88	434540	6	F6:11148	F120190614_PF_9033_WT__SPV-L3_p6.raw	1	1	Q16658			PEAKS DB
LATSIHQSQLDRER	LATSIHQSQLDRER	Linear	26.46	1652.86	14	0.5	551.961	24.95	64658	7	F7:4761	F120190614_PF_9033_WT__SPV-L3_p7.raw	1	1	Q13077			PEAKS DB
AIEHADFAGVER	AIEHADFAGVER	Linear	26.46	1313.64	12	1.1	657.826	32.63	31369	7	F7:7837	F120190614_PF_9033_WT__SPV-L3_p7.raw	1	1	P78371			PEAKS DB
DKLKEAETRAEFAERS	DKLKEAETRAEFAERS	Linear	26.46	1878.94	16	2.7	627.323	30.68	104940	7	F7:7069	F120190614_PF_9033_WT__SPV-L3_p7.raw	1	1	P06753:P09493			PEAKS DB
LVINGNPITIFQERDPS	LVINGNPITIFQERDPS	Linear	26.46	1912.01	17	2.1	957.012	79.28	169220	3	F3:23774	F120190614_PF_9033_WT__SPV-L3_p3.raw	1	1	P04406			PEAKS DB
IFGVIKGFVEPDH	IFGVIKGFVEPDH	Linear	26.46	1456.77	13	0	486.598	63.63	82226	3	F3:17607	F120190614_PF_9033_WT__SPV-L3_p3.raw	1	1	P02786			PEAKS DB
KPKPEEEVKPVKEPD	KPKPEEEVKPVKEPD	Linear	26.47	1747.94	15	-1.7	583.652	20.64	75907	6	F6:3489	F120190614_PF_9033_WT__SPV-L3_p6.raw	1	1	Q5VW32			PEAKS DB
IPAKLHNSL	IPAKLHNSL	Linear	26.47	991.581	9	1.2	496.799	26.97	126380	7	F7:5565	F120190614_PF_9033_WT__SPV-L3_p7.raw	1	1	Q00341			PEAKS DB
KKEDVGTVVG	KKEDVGTVVG	Linear	26.47	1030.57	10	-0.1	516.29	21.98	86710	6	F6:4006	F120190614_PF_9033_WT__SPV-L3_p6.raw	1	1	P11021			PEAKS DB
KVVEVAEEEE	KVVEVAEEEE	Linear	26.48	1159.56	10	0.3	580.788	28	30411	6	F6:6395	F120190614_PF_9033_WT__SPV-L3_p6.raw	1	1	P05067			PEAKS DB
GNVATELSLENREL	GNVATELSLENREL	trans-spliced peptide	26.49	1543.78	14	1.2	772.9	54.56	151290	2	F2:15241	F120190614_PF_9033_WT__SPV-L3_p2.raw	1	1	|denovo_24			PEAKS DB
INGNPITIFQERDP	INGNPITIFQERDP	Linear	26.49	1612.82	14	2.2	807.419	65.29	174560	2	F2:19579	F120190614_PF_9033_WT__SPV-L3_p2.raw	1	1	P04406			PEAKS DB
SDAASPREEPRAP	SDAASPREEPRAP	Linear	26.49	1381.66	13	-0.8	691.836	22.14	194750	6	F6:4087	F120190614_PF_9033_WT__SPV-L3_p6.raw	2	2	P01889:Q29836:Q31610:P30486:Q31612			PEAKS DB
RPFERTITM(+15.99)HKDSTGH	RPFERTITMHKDSTGH	Linear	26.49	1927.93	16	1.4	482.991	20.53	121950	7	F7:3149	F120190614_PF_9033_WT__SPV-L3_p7.raw	1	1	O00560	Oxidation (M)	M9:Oxidation (M):1000.00	PEAKS DB
FPGQYNPSFISDESRR	FPGQYNPSFISDESRR	Linear	26.5	1898.89	16	1.8	633.972	49.1	667520	2	F2:13187	F120190614_PF_9033_WT__SPV-L3_p2.raw	1	1	Q9ULI3			PEAKS DB
EM(+15.99)ATAASSSSLE	EMATAASSSSLE	Linear	26.5	1198.5	12	0.6	600.259	30.22	590960	6	F6:7203	F120190614_PF_9033_WT__SPV-L3_p6.raw	1	1	P60709:P63261:P62736:P63267:P68032:P68133:Q6S8J3	Oxidation (M)	M2:Oxidation (M):1000.00	PEAKS DB
DPEKETIPDIDPNAK	DPEKETIPDIDPNAK	Linear	26.5	1680.82	15	0.4	561.281	42.77	35230	7	F7:11894	F120190614_PF_9033_WT__SPV-L3_p7.raw	1	1	P53621			PEAKS DB
QRKWEAAREAEQR	QRKWEAAREAEQR	Linear	26.5	1656.84	13	0.9	553.289	20.49	85467	6	F6:3425	F120190614_PF_9033_WT__SPV-L3_p6.raw	1	1	P01889:P30510:Q29865:P30504			PEAKS DB
DLGIEIPAEK	DLGIEIPAEK	Linear	26.51	1083.58	10	0.9	542.798	60.28	149190	1	F1:15628	F120190614_PF_9033_WT__SPV-L3_p1.raw	1	1	P14618			PEAKS DB
YLYTLVITDK	YLYTLVITDK	Linear	26.52	1227.67	10	0.6	614.845	64.94	50746	2	F2:19408	F120190614_PF_9033_WT__SPV-L3_p2.raw	1	1	P63173			PEAKS DB
VPSVPEDAAPASRD	VPSVPEDAAPASRD	Linear	26.52	1409.68	14	1.4	705.847	34.15	192950	6	F6:8693	F120190614_PF_9033_WT__SPV-L3_p6.raw	1	1	P55011			PEAKS DB
QKSQSTQISQELEELR	QKSQSTQISQELEELR	Linear	26.52	1902.96	16	2.4	635.33	46.33	97643	2	F2:11993	F120190614_PF_9033_WT__SPV-L3_p2.raw	1	1	P06734			PEAKS DB
DAPAKIPDEE	DAPAKIPDEE	Linear	26.53	1083.51	10	1	542.762	32.56	57361	6	F6:8144	F120190614_PF_9033_WT__SPV-L3_p6.raw	1	1	P27824			PEAKS DB
TPKDSPSKSSAEAQTP	TPKDSPSKSSAEAQTP	Linear	26.53	1629.78	16	-0.2	815.899	19.65	226140	5	F5:3095	F120190614_PF_9033_WT__SPV-L3_p5.raw	1	1	O43493			PEAKS DB
RPKDDSTKPKPEE	RPKDDSTKPKPEE	Linear	26.54	1525.77	13	1.5	509.599	18.69	23545	5	F5:2743	F120190614_PF_9033_WT__SPV-L3_p5.raw	1	1	Q5VW32			PEAKS DB
K(+27.99)(+114.04)WAAVVVPSGEE	KWAAVVVPSGEE	Linear	26.55	1412.69	12	0.8	707.355	64.97	1215700	2	F2:19367	F120190614_PF_9033_WT__SPV-L3_p2.raw	1	1	P01889:Q29836:P30492:P04439:P13746:P30510:Q29865:Q07000:P04222:P30504:Q29960:P18465:P18463:P30490:P18464:P30498:P30466:P30443:P30455:P13747:P30461:P17693	Formylation; Ubiquitin	K1:Formylation:1000.00;K1:Ubiquitin:63.64	PEAKS PTM
KW(+15.99)AAVVVPSGEEQR	KWAAVVVPSGEEQR	Linear	26.55	1570.81	14	1.2	524.611	34.67	159010	1	F1:5915	F120190614_PF_9033_WT__SPV-L3_p1.raw	1	1	P01889:Q29836:P30492:P04439:P13746:P30510:Q29865:Q07000:P04222:P30504:Q29960:P18465:P18463:P30490:P18464:P30498:P30466:P30443:P30455:P13747:P30461:P17693	Oxidation (HW)	W2:Oxidation (HW):1000.00	PEAKS PTM
SLSVSTLPLPEVQ	SLSVSTLPLPEVQ	Linear	26.56	1368.75	13	1	685.383	85.43	452530	2	F2:27326	F120190614_PF_9033_WT__SPV-L3_p2.raw	1	1	P31785			PEAKS DB
EPVYEAEPEPEPEP	EPVYEAEPEPEPEP	Linear	26.56	1610.7	14	6.3	806.362	30.97	1565700	6	F6:7627	F120190614_PF_9033_WT__SPV-L3_p6.raw	1	1	P14317			PEAKS DB
HHGDQM(+15.99)AQKSQSTQISQELEELR	HHGDQMAQKSQSTQISQELEELR	Linear	26.56	2695.26	23	1.3	674.824	37.68	0	2	F2:8634	F120190614_PF_9033_WT__SPV-L3_p2.raw	0	0	P06734	Oxidation (M)	M6:Oxidation (M):1000.00	PEAKS DB
LTDYLM(+15.99)KILTERG	LTDYLMKILTERG	Linear	26.57	1567.83	13	0.4	523.617	65.29	86083	4	F4:15976	F120190614_PF_9033_WT__SPV-L3_p4.raw	2	2	P60709:P63261:P62736:P63267:P68032:P68133	Oxidation (M)	M6:Oxidation (M):1000.00	PEAKS DB
KGAEASAASEEEAGPQ	KGAEASAASEEEAGPQ	Linear	26.57	1530.68	16	0.5	766.347	22.11	1227300	5	F5:3939	F120190614_PF_9033_WT__SPV-L3_p5.raw	1	1	P49006			PEAKS DB
SDEEFAAAM(+15.99)SKDY	SDEEFAAAMSKDY	trans-spliced peptide	26.58	1478.59	13	2.1	740.302	49.18	254600	2	F2:13109	F120190614_PF_9033_WT__SPV-L3_p2.raw	1	1	|denovo_35	Oxidation (M)	M9:Oxidation (M):1000.00	PEAKS DB
GPAAAQGSAAAPAEPK	GPAAAQGSAAAPAEPK	Linear	26.58	1392.7	16	-0.3	697.357	23.12	28839	5	F5:4189	F120190614_PF_9033_WT__SPV-L3_p5.raw	1	1	Q9UHD9			PEAKS DB
SDSQDLGQHGLEEDF	SDSQDLGQHGLEEDF	Linear	26.58	1675.7	15	0.6	838.856	56.05	312720	1	F1:13905	F120190614_PF_9033_WT__SPV-L3_p1.raw	1	1	P10124			PEAKS DB
APGKGILAADESTGSIA	APGKGILAADESTGSIA	Linear	26.58	1556.8	17	0.9	779.41	46.06	243550	1	F1:9981	F120190614_PF_9033_WT__SPV-L3_p1.raw	1	1	P04075			PEAKS DB
KPSDEEM(+15.99)LFIYGHYK	KPSDEEMLFIYGHYK	Linear	26.59	1871.88	15	2.8	624.968	43.33	71036	2	F2:10795	F120190614_PF_9033_WT__SPV-L3_p2.raw	1	1	P07108	Oxidation (M)	M7:Oxidation (M):1000.00	PEAKS DB
ILRVINEPTAAAM(+15.99)AYG	ILRVINEPTAAAMAYG	Linear	26.6	1704.89	16	1.3	853.452	54.78	336980	2	F2:15307	F120190614_PF_9033_WT__SPV-L3_p2.raw	1	1	P48723	Oxidation (M)	M13:Oxidation (M):1000.00	PEAKS DB
DRIADAFSPASVDN	DRIADAFSPASVDN	Linear	26.61	1476.68	14	3.6	739.352	58.32	48195	1	F1:14887	F120190614_PF_9033_WT__SPV-L3_p1.raw	1	1	Q86X29			PEAKS DB
RPDDVFIIDDADEIPARD	RPDDVFIIDDADEIPARD	Linear	26.61	2070.99	18	2.1	691.337	66.98	108540	2	F2:20202	F120190614_PF_9033_WT__SPV-L3_p2.raw	1	1	Q09327			PEAKS DB
DFDGDEIFHVDM(+31.99)AKKETVW(+15.99)R	DFDGDEIFHVDMAKKETVWR	Linear	26.62	2485.12	20	3	622.29	54.99	345290	2	F2:15410	F120190614_PF_9033_WT__SPV-L3_p2.raw	1	1	P01903	Sulphone; Oxidation (HW)	M12:Sulphone:1000.00;W19:Oxidation (HW):17.73	PEAKS PTM
RPNGVITGL	RPNGVITGL	Linear	26.63	925.534	9	1.1	463.775	39.06	80902	1	F1:7392	F120190614_PF_9033_WT__SPV-L3_p1.raw	1	1	Q96QD9			PEAKS DB
LPPAGRPSEEPEP	LPPAGRPSEEPEP	Linear	26.64	1374.68	13	1.2	688.347	31.31	1009400	6	F6:7669	F120190614_PF_9033_WT__SPV-L3_p6.raw	2	2	Q9NWQ8			PEAKS DB
RPKDDSTKPKPEEEVKP	RPKDDSTKPKPEEEVKP	Linear	26.64	1979.03	17	0.1	660.685	19.43	142390	6	F6:3002	F120190614_PF_9033_WT__SPV-L3_p6.raw	1	1	Q5VW32			PEAKS DB
SPRGPGQGSGHL	SPRGPGQGSGHL	Linear	26.64	1148.57	12	0.5	575.292	20.38	80318	6	F6:3382	F120190614_PF_9033_WT__SPV-L3_p6.raw	2	2	Q15027			PEAKS DB
QKW(+15.99)ASVVVPSGQ(+.98)E	QKWASVVVPSGQE	Linear	26.64	1430.7	13	3	716.361	45.93	29704000	1	F1:10094	F120190614_PF_9033_WT__SPV-L3_p1.raw	1	1	P30459:P10314	Oxidation (HW); Deamidation (NQ)	W3:Oxidation (HW):1000.00;Q12:Deamidation (NQ):71.87	PEAKS PTM
ITQRKLEAARAAEQLRA	ITQRKLEAARAAEQLRA	Linear	26.65	1924.1	17	0.6	642.373	28.7	219440	7	F7:6248	F120190614_PF_9033_WT__SPV-L3_p7.raw	1	1	P10321			PEAKS DB
DAPM(+15.99)FVM(+15.99)GVNHEKYDN	DAPMFVMGVNHEKYDN	Linear	26.65	1897.8	16	1.1	633.607	38.43	297530	2	F2:8963	F120190614_PF_9033_WT__SPV-L3_p2.raw	1	1	P04406	Oxidation (M)	M4:Oxidation (M):1000.00;M7:Oxidation (M):1000.00	PEAKS DB
DDLEEGVTSEEFDK	DDLEEGVTSEEFDK	Linear	26.66	1611.68	14	0.4	806.847	55.48	155410	1	F1:13688	F120190614_PF_9033_WT__SPV-L3_p1.raw	1	1	Q6ZVM7			PEAKS DB
DALM(+15.99)PSLTETKTT	DALMPSLTETKTT	Linear	26.66	1422.69	13	0.8	712.354	42.9	496340	1	F1:8935	F120190614_PF_9033_WT__SPV-L3_p1.raw	1	1	P05067	Oxidation (M)	M4:Oxidation (M):1000.00	PEAKS DB
AYHGQIAIVAPEALL	AYHGQIAIVAPEALL	Linear	26.67	1564.86	15	0.3	783.438	76.91	94907	3	F3:22851	F120190614_PF_9033_WT__SPV-L3_p3.raw	1	1	Q9UIQ6			PEAKS DB
DPGIFPRAEE	DPGIFPRAEE	Linear	26.67	1129.54	10	1.4	565.778	50.91	239420	1	F1:11897	F120190614_PF_9033_WT__SPV-L3_p1.raw	1	1	Q9C0B5			PEAKS DB
HPDRHSGASAEVQKE	HPDRHSGASAEVQKE	Linear	26.68	1646.78	15	1	549.933	18.93	86794	5	F5:2831	F120190614_PF_9033_WT__SPV-L3_p5.raw	1	1	Q99615			PEAKS DB
RSTDVAAVVVPIL	RSTDVAAVVVPIL	Linear	26.68	1338.79	13	1.3	670.402	76.35	132860	3	F3:22660	F120190614_PF_9033_WT__SPV-L3_p3.raw	1	1	Q92673			PEAKS DB
LQLSTYLDPALELGPR	LQLSTYLDPALELGPR	Linear	26.68	1784.97	16	1.5	893.492	86.53	216390	3	F3:26665	F120190614_PF_9033_WT__SPV-L3_p3.raw	1	1	Q15904			PEAKS DB
VRFDSDAASPRGEPRAPWV	VRFDSDAASPRGEPRAPWV	Linear	26.68	2112.05	19	1.6	529.021	46.28	0	2	F2:11981	F120190614_PF_9033_WT__SPV-L3_p2.raw	0	0	P30492:P30510:P10321:Q29865:Q07000:P04222:Q29960:P30499:Q95604			PEAKS DB
IDFGEAARAD	IDFGEAARAD	Linear	26.68	1063.49	10	1.1	532.755	42.59	36096	7	F7:11822	F120190614_PF_9033_WT__SPV-L3_p7.raw	1	1	P08754			PEAKS DB
DTELVETRPAGDRTFQK	DTELVETRPAGDRTFQK	Linear	26.68	1961.98	17	1.2	655.002	31.72	148160	7	F7:7472	F120190614_PF_9033_WT__SPV-L3_p7.raw	1	1	P01889:Q29836:Q31610:P30492:P30486:P18465:P18463:P30490:P18464:P30498:P30466:P30461			PEAKS DB
LPHAPGVQM(+15.99)	LPHAPGVQM	Linear	26.69	964.48	9	0.7	483.248	31.19	223040	1	F1:5099	F120190614_PF_9033_WT__SPV-L3_p1.raw	1	1	Q13547:Q92769	Oxidation (M)	M9:Oxidation (M):1000.00	PEAKS DB
DAWDYVQAQVK	DAWDYVQAQVK	Linear	26.69	1321.63	11	3	661.824	66.16	26130	2	F2:19894	F120190614_PF_9033_WT__SPV-L3_p2.raw	1	1	P27701			PEAKS DB
DNFLITNDEAYAEEFG	DNFLITNDEAYAEEFG	Linear	26.7	1846.79	16	1.7	924.404	101.72	91163	3	F3:32664	F120190614_PF_9033_WT__SPV-L3_p3.raw	1	1	P27797			PEAKS DB
A(+42.01)RPDDEEGAAVAPGHP	ARPDDEEGAAVAPGHP	Linear	26.71	1629.74	16	1.5	815.878	35.88	298990	6	F6:9343	F120190614_PF_9033_WT__SPV-L3_p6.raw	1	1	Q9Y5Y0	Acetylation (Protein N-term)	A1:Acetylation (Protein N-term):1000.00	PEAKS PTM
GQKKVEELEGEITTLNHKLQDASAEVER	GQKKVEELEGEITTLNHKLQDASAEVER	Linear	26.71	3150.62	28	1.2	631.131	59.97	162290	3	F3:16233	F120190614_PF_9033_WT__SPV-L3_p3.raw	1	1	Q10589			PEAKS DB
EVGVLVGKDRSS	EVGVLVGKDRSS	Linear	26.71	1244.67	12	-0.3	623.343	27	59364	7	F7:5582	F120190614_PF_9033_WT__SPV-L3_p7.raw	1	1	P07737			PEAKS DB
VDDTQFVRFDSDAASQRM(+15.99)EPRAPW	VDDTQFVRFDSDAASQRMEPRAPW	Linear	26.71	2839.3	24	2	710.833	60.01	0	2	F2:17424	F120190614_PF_9033_WT__SPV-L3_p2.raw	0	0	P04439:P13746:P30459:P10314:P01892:P10316:P01891	Oxidation (M)	M18:Oxidation (M):1000.00	PEAKS DB
DFKDALARVYGVIPK	DFKDALARVYGVIPK	Linear	26.71	1690.94	15	0.5	564.654	76.21	109300	3	F3:22546	F120190614_PF_9033_WT__SPV-L3_p3.raw	1	1	O00584			PEAKS DB
IQPEGGTIIVTQ	IQPEGGTIIVTQ	Linear	26.72	1254.68	12	1.8	628.349	56.65	379300	7	F7:17365	F120190614_PF_9033_WT__SPV-L3_p7.raw	1	1	Q9NQ25			PEAKS DB
AVTELGRPAAE	AVTELGRPAAE	Linear	26.73	1112.58	11	0.4	557.299	30.06	36588	6	F6:7191	F120190614_PF_9033_WT__SPV-L3_p6.raw	1	1	P04440:Q9GIY3			PEAKS DB
ELLEGKVLPGVDA	ELLEGKVLPGVDA	Linear	26.73	1338.74	13	2.4	670.379	64.02	186360	2	F2:18994	F120190614_PF_9033_WT__SPV-L3_p2.raw	1	1	P00558			PEAKS DB
DTQFVRFDSDAASP	DTQFVRFDSDAASP	Linear	26.75	1554.69	14	1.7	778.356	60.85	318820	1	F1:15833	F120190614_PF_9033_WT__SPV-L3_p1.raw	1	1	P01889:Q29836:Q31610:P30492:P30486:Q31612:P30510:P10321:Q29865:Q07000:P04222:P30504:Q29960:P30499:P18465:P18463:P30490:P18464:P30498:Q95604			PEAKS DB
VDGLTEVFSDEGR	VDGLTEVFSDEGR	trans-spliced peptide	26.76	1422.66	13	1.5	712.34	71.57	1288800	2	F2:22047	F120190614_PF_9033_WT__SPV-L3_p2.raw	1	1	|denovo_40			PEAKS DB
KPRPIIPM(+15.99)L	KPRPIIPML	Linear	26.76	1079.65	9	1.6	540.834	39.46	131590	3	F3:8353	F120190614_PF_9033_WT__SPV-L3_p3.raw	1	1	O94953	Oxidation (M)	M8:Oxidation (M):1000.00	PEAKS DB
YLAINEISGQ	YLAINEISGQ	Linear	26.77	1106.56	10	-0.7	554.287	43.59	6246000	5	F5:8688	F120190614_PF_9033_WT__SPV-L3_p5.raw	6	6	Q14643			PEAKS DB
EPPVSGPDVPSTPAAEAKAAE	EPPVSGPDVPSTPAAEAKAAE	Linear	26.78	2018.98	21	1.6	674.002	46.62	88173	7	F7:13406	F120190614_PF_9033_WT__SPV-L3_p7.raw	1	1	Q969T9			PEAKS DB
LPPAGRPSEEPEPD	LPPAGRPSEEPEPD	Linear	26.79	1489.7	14	1.5	745.861	30.51	1611700	6	F6:7429	F120190614_PF_9033_WT__SPV-L3_p6.raw	1	1	Q9NWQ8			PEAKS DB
TPDKIIFPQDEP	TPDKIIFPQDEP	Linear	26.8	1398.7	12	0.9	700.359	55.42	252150	1	F1:13720	F120190614_PF_9033_WT__SPV-L3_p1.raw	1	1	Q96QT4			PEAKS DB
Q(-17.03)KWAAVVVPSGQEQR(+.98)Y	QKWAAVVVPSGQEQRY	Linear	26.8	1828.91	16	1.9	915.464	62.92	845540	2	F2:18656	F120190614_PF_9033_WT__SPV-L3_p2.raw	1	1	Q31612:P10321:Q95604:P01892:P10316	Pyro-glu from Q; Citrullination	Q1:Pyro-glu from Q:1000.00;R15:Citrullination:1000.00	PEAKS PTM
KPPSSGTSSEFEVVT(+79.97)P	KPPSSGTSSEFEVVTP	Linear	26.8	1727.77	16	1.1	864.891	61.69	9151600	1	F1:15810	F120190614_PF_9033_WT__SPV-L3_p1.raw	1	1	Q15025	Phosphorylation (STY)	T15:Phosphorylation (STY):56.41	PEAKS PTM
YDREALLGVQEDVDEY	YDREALLGVQEDVDEY	Linear	26.8	1912.87	16	2.2	957.444	68.94	220170	2	F2:20942	F120190614_PF_9033_WT__SPV-L3_p2.raw	1	1	Q14257			PEAKS DB
EDGDLVAFSSDEEL	EDGDLVAFSSDEEL	Linear	26.8	1524.65	14	-0.3	763.33	89.02	776310	2	F2:28791	F120190614_PF_9033_WT__SPV-L3_p2.raw	1	1	Q13501			PEAKS DB
SPSSPEPASLPAED	SPSSPEPASLPAED	Linear	26.8	1382.62	14	1.5	692.318	46.74	194860	7	F7:13427	F120190614_PF_9033_WT__SPV-L3_p7.raw	1	1	O60749			PEAKS DB
KGNVATELSLER	KGNVATELSLER	cis-spliced peptide	26.81	1315.71	12	1.1	658.863	31	3690500	7	F7:7161	F120190614_PF_9033_WT__SPV-L3_p7.raw	2	2	|denovo_28			PEAKS DB
GWETVEM(+15.99)HPAYTEEELR	GWETVEMHPAYTEEELR	Linear	26.81	2091.92	17	1.1	698.315	48.17	140520	2	F2:12730	F120190614_PF_9033_WT__SPV-L3_p2.raw	1	1	Q02818	Oxidation (M)	M7:Oxidation (M):1000.00	PEAKS DB
SVSIISFPEKEQEDV	SVSIISFPEKEQEDV	Linear	26.81	1705.84	15	4.1	853.931	63.81	267270	2	F2:18920	F120190614_PF_9033_WT__SPV-L3_p2.raw	1	1	P38484			PEAKS DB
QDLLYAVAVK(+14.02)DLIRK	QDLLYAVAVKDLIRK	Linear	26.82	1758.04	15	0.8	587.021	69.04	168880	4	F4:17125	F120190614_PF_9033_WT__SPV-L3_p4.raw	1	1	Q92673	Methylation(KR)	K10:Methylation(KR):19.86	PEAKS PTM
FQDQSGSSSNREP	FQDQSGSSSNREP	Linear	26.82	1437.61	13	0.8	719.814	21.71	170190	5	F5:3838	F120190614_PF_9033_WT__SPV-L3_p5.raw	1	1	Q13772			PEAKS DB
VRFDSDAAS(+79.97)PRMAPR	VRFDSDAASPRMAPR	Linear	26.82	1754.79	15	-1.2	585.937	25.94	605640	7	F7:5146	F120190614_PF_9033_WT__SPV-L3_p7.raw	1	1	P18465	Phosphorylation (STY)	S9:Phosphorylation (STY):42.89	PEAKS PTM
KGDEEGVPAVVID	KGDEEGVPAVVID	Linear	26.82	1326.67	13	1.4	664.341	50.91	182920	1	F1:11960	F120190614_PF_9033_WT__SPV-L3_p1.raw	1	1	P13796			PEAKS DB
LPKPPKPVS(-18.01)KMRM(-29.99)	LPKPPKPVSKMRM	Linear	26.82	1459.87	13	1.3	487.631	24.29	160390	3	F3:3797	F120190614_PF_9033_WT__SPV-L3_p3.raw	1	1	P04233	Dehydration; Homoserine	S9:Dehydration:1000.00;M13:Homoserine:1000.00	PEAKS PTM
DGIPDRFSGSSSGAE	DGIPDRFSGSSSGAE	Linear	26.82	1480.64	15	2.8	741.331	43.62	218900	7	F7:12220	F120190614_PF_9033_WT__SPV-L3_p7.raw	1	1	A0A075B6H9			PEAKS DB
MPESEGPSSLDPSQEGPT	MPESEGPSSLDPSQEGPT	Linear	26.83	1843.78	18	2.1	922.898	54.15	838710	7	F7:16438	F120190614_PF_9033_WT__SPV-L3_p7.raw	1	1	Q13501			PEAKS DB
TVLGLFRVTPEIPA	TVLGLFRVTPEIPA	Linear	26.83	1511.87	14	1.2	756.944	83.78	357820	4	F4:22779	F120190614_PF_9033_WT__SPV-L3_p4.raw	1	1	P41273			PEAKS DB
DLEDERVVPAED	DLEDERVVPAED	Linear	26.83	1385.63	12	1.7	693.824	49.68	227280	7	F7:14598	F120190614_PF_9033_WT__SPV-L3_p7.raw	1	1	O95716			PEAKS DB
YPAGATGAQAAPQAQA	YPAGATGAQAAPQAQA	Linear	26.83	1471.71	16	1.5	736.861	34.91	325670	6	F6:9047	F120190614_PF_9033_WT__SPV-L3_p6.raw	1	1	O14964			PEAKS DB
EGEYQGIPRAESGG	EGEYQGIPRAESGG	Linear	26.84	1448.65	14	0.7	725.334	33.73	68292	6	F6:8559	F120190614_PF_9033_WT__SPV-L3_p6.raw	1	1	Q7L0J3			PEAKS DB
TETQEKNPLPSKETIEQE	TETQEKNPLPSKETIEQE	Linear	26.84	2100.02	18	1.2	701.015	32.57	458550	7	F7:7749	F120190614_PF_9033_WT__SPV-L3_p7.raw	1	1	P62328			PEAKS DB
FQKW(+15.99)ASVVVPSGQ(+.98)EQRY	FQKWASVVVPSGQEQRY	Linear	26.85	2025	17	1.4	676.007	48.84	333260	2	F2:12958	F120190614_PF_9033_WT__SPV-L3_p2.raw	1	1	P30459:P10314	Oxidation (HW); Deamidation (NQ)	W4:Oxidation (HW):1000.00;Q13:Deamidation (NQ):8.22	PEAKS PTM
RDAGVGFPEYQ	RDAGVGFPEYQ	Linear	26.85	1237.57	11	1.4	619.794	46.48	58439	1	F1:10184	F120190614_PF_9033_WT__SPV-L3_p1.raw	1	1	P11717			PEAKS DB
KVARAAAEV	KVARAAAEV	Linear	26.85	913.534	9	-0.4	457.774	19.95	46506	6	F6:3212	F120190614_PF_9033_WT__SPV-L3_p6.raw	1	1	P02786			PEAKS DB
RFLERYIYNREEFAR	RFLERYIYNREEFAR	Linear	26.86	2061.05	15	0.7	516.271	42.54	339350	2	F2:10573	F120190614_PF_9033_WT__SPV-L3_p2.raw	1	1	P04440			PEAKS DB
IFGVIKGFVEPDHY	IFGVIKGFVEPDHY	Linear	26.86	1619.83	14	1.5	540.953	67.74	71520	3	F3:19217	F120190614_PF_9033_WT__SPV-L3_p3.raw	1	1	P02786			PEAKS DB
LPIGATVNMDGAA	LPIGATVNMDGAA	Linear	26.87	1228.61	13	-0.6	615.313	65.19	96396	1	F1:17522	F120190614_PF_9033_WT__SPV-L3_p1.raw	1	1	Q15758:P43007			PEAKS DB
DATNVAAAFEEAVRR	DATNVAAAFEEAVRR	Linear	26.87	1618.81	15	-0.7	540.609	66.16	0	3	F3:18604	F120190614_PF_9033_WT__SPV-L3_p3.raw	0	0	P51151			PEAKS DB
DPESEEEPDLPEVDVE	DPESEEEPDLPEVDVE	Linear	26.87	1826.76	16	1.4	914.388	82.49	399300	1	F1:23720	F120190614_PF_9033_WT__SPV-L3_p1.raw	1	1	P48551			PEAKS DB
IEIIPIQEEEEEETETN	IEIIPIQEEEEEETETN	Linear	26.87	2043.94	17	1.7	1022.98	79.9	574140	2	F2:25315	F120190614_PF_9033_WT__SPV-L3_p2.raw	1	1	P11836			PEAKS DB
EPRDHPASERT(+79.97)P	EPRDHPASERTP	Linear	26.88	1470.63	12	-0.1	491.216	19.14	248310	5	F5:2918	F120190614_PF_9033_WT__SPV-L3_p5.raw	1	1	Q9H6Y7	Phosphorylation (STY)	T11:Phosphorylation (STY):0.00	PEAKS PTM
SNHDGIVTAEELES	SNHDGIVTAEELES	Linear	26.88	1499.67	14	1.4	750.845	45.7	247660	1	F1:9909	F120190614_PF_9033_WT__SPV-L3_p1.raw	1	1	Q9BRK5			PEAKS DB
AGQLPTGGGPSQEVEPA	AGQLPTGGGPSQEVEPA	Linear	26.88	1593.76	17	2.8	797.891	46.93	654850	7	F7:13603	F120190614_PF_9033_WT__SPV-L3_p7.raw	1	1	Q92508			PEAKS DB
TLSQSPQGRVM(+15.99)	TLSQSPQGRVM	Linear	26.88	1218.6	11	-0.7	610.308	23.35	85742	6	F6:4542	F120190614_PF_9033_WT__SPV-L3_p6.raw	1	1	Q15365	Oxidation (M)	M11:Oxidation (M):1000.00	PEAKS DB
GQPSATGAYPATGPYG	GQPSATGAYPATGPYG	Linear	26.88	1493.68	16	1.3	747.847	48.47	219980	7	F7:14150	F120190614_PF_9033_WT__SPV-L3_p7.raw	1	1	P17931			PEAKS DB
DPAVIRSLTLEPDPIIVPG	DPAVIRSLTLEPDPIIVPG	Linear	26.88	2001.11	19	0	1001.56	93.61	310180	3	F3:29452	F120190614_PF_9033_WT__SPV-L3_p3.raw	1	1	P17900			PEAKS DB
KKLNDRVMRVEYH	KKLNDRVMRVEYH	Linear	26.88	1686.9	13	0.9	422.732	23.45	28151	7	F7:4176	F120190614_PF_9033_WT__SPV-L3_p7.raw	1	1	P02786			PEAKS DB
KPQGAPVEWEEET	KPQGAPVEWEEET	Linear	26.88	1498.69	13	1.1	750.355	41.92	325160	1	F1:8451	F120190614_PF_9033_WT__SPV-L3_p1.raw	1	1	O00533			PEAKS DB
VEVGGGAAGERELDE	VEVGGGAAGERELDE	Linear	26.89	1486.69	15	1.1	744.353	35.27	70835	7	F7:8902	F120190614_PF_9033_WT__SPV-L3_p7.raw	1	1	Q9H920			PEAKS DB
IN(+.98)GNPITIFQERDPS	INGNPITIFQERDPS	Linear	26.9	1700.84	15	0.3	851.426	70.99	40235	2	F2:21821	F120190614_PF_9033_WT__SPV-L3_p2.raw	1	1	P04406	Deamidation (NQ)	N2:Deamidation (NQ):0.00	PEAKS PTM
LRSVGASRHQGPL	LRSVGASRHQGPL	Linear	26.9	1376.76	13	0.4	459.929	23.16	245840	7	F7:4048	F120190614_PF_9033_WT__SPV-L3_p7.raw	1	1	P01909			PEAKS DB
GPEYWDRNTQIYKAQAQT	GPEYWDRNTQIYKAQAQT	Linear	26.91	2168.03	18	0.9	723.684	43.55	334370	1	F1:9008	F120190614_PF_9033_WT__SPV-L3_p1.raw	1	1	P01889:Q29836:Q31610:P30492			PEAKS DB
SYNAQPSASYNAQ	SYNAQPSASYNAQ	Linear	26.92	1399.6	13	1.1	700.808	33.32	71609	6	F6:8407	F120190614_PF_9033_WT__SPV-L3_p6.raw	1	1	Q96PK6			PEAKS DB
SSTREYTVTEPERD	SSTREYTVTEPERD	Linear	26.92	1668.76	14	1.3	557.261	25.64	50813	6	F6:5480	F120190614_PF_9033_WT__SPV-L3_p6.raw	1	1	P14543			PEAKS DB
VGDVTGAQAYASTA	VGDVTGAQAYASTA	Linear	26.93	1309.62	14	3.6	655.817	45.7	99396	7	F7:13001	F120190614_PF_9033_WT__SPV-L3_p7.raw	1	1	Q01628:Q01629:P13164			PEAKS DB
LDNAAFPFLAYS	LDNAAFPFLAYS	Linear	26.93	1327.64	12	0.6	664.83	105.43	773040	4	F4:31468	F120190614_PF_9033_WT__SPV-L3_p4.raw	1	1	P02786			PEAKS DB
RTQDAGIASGPGN	RTQDAGIASGPGN	Linear	26.93	1242.6	13	-0.2	622.305	22.8	46437	5	F5:4127	F120190614_PF_9033_WT__SPV-L3_p5.raw	1	1	O95183			PEAKS DB
DLLTNNSLEVEKM(+15.99)	DLLTNNSLEVEKM	trans-spliced peptide	26.94	1520.74	13	1.5	761.378	54.88	613090	2	F2:15434	F120190614_PF_9033_WT__SPV-L3_p2.raw	1	1	|denovo_10	Oxidation (M)	M13:Oxidation (M):1000.00	PEAKS DB
AAEIEHFIHIITG	AAEIEHFIHIITG	Linear	26.94	1449.76	13	0.4	725.888	75.29	186030	4	F4:19434	F120190614_PF_9033_WT__SPV-L3_p4.raw	2	2	P05023			PEAKS DB
YHEEELESALREAAA	YHEEELESALREAAA	Linear	26.94	1716.8	15	1.4	573.273	54.42	58268	2	F2:15163	F120190614_PF_9033_WT__SPV-L3_p2.raw	1	1	O75976			PEAKS DB
IEEIEGLISAHDQ	IEEIEGLISAHDQ	Linear	26.95	1452.71	13	1.2	727.363	61.73	0	2	F2:18106	F120190614_PF_9033_WT__SPV-L3_p2.raw	0	0	O43707			PEAKS DB
VESITDIRADIDKKYR	VESITDIRADIDKKYR	Linear	26.96	1921.03	16	0.9	641.35	42.44	50632	2	F2:10498	F120190614_PF_9033_WT__SPV-L3_p2.raw	1	1	P11279			PEAKS DB
QPKNEEDIEIIPIQEEEEE	QPKNEEDIEIIPIQEEEEE	Linear	26.97	2310.07	19	2.1	771.034	66.91	536510	2	F2:20207	F120190614_PF_9033_WT__SPV-L3_p2.raw	1	1	P11836			PEAKS DB
GPGAPAGAQPAQPP	GPGAPAGAQPAQPP	Linear	26.97	1214.6	14	1.1	608.31	33.6	545460	6	F6:8488	F120190614_PF_9033_WT__SPV-L3_p6.raw	1	1	O15105			PEAKS DB
TAADTAAQITQRKWEA	TAADTAAQITQRKWEA	Linear	26.98	1759.89	16	0.7	587.636	43.34	115490	1	F1:8905	F120190614_PF_9033_WT__SPV-L3_p1.raw	1	1	P01889:Q29836:P30492:Q31612:P30510:Q29865:Q07000:P04222:P30504:Q29960:P30499:P18465:P18463:P30490:P18464:P30498:P30466			PEAKS DB
LLENLRFHVEEEGKG	LLENLRFHVEEEGKG	Linear	26.98	1768.91	15	0.9	590.645	44.59	119410	2	F2:11329	F120190614_PF_9033_WT__SPV-L3_p2.raw	1	1	P00558			PEAKS DB
RSDTPLIYK	RSDTPLIYK	Linear	26.99	1091.6	9	0.4	546.806	28.55	86941	7	F7:6192	F120190614_PF_9033_WT__SPV-L3_p7.raw	1	1	P41252			PEAKS DB
GHPSSTTPNLDQ	GHPSSTTPNLDQ	Linear	26.99	1252.57	12	0.9	627.292	24.81	92036	6	F6:5134	F120190614_PF_9033_WT__SPV-L3_p6.raw	1	1	P15289			PEAKS DB
GSPYPGVPVEELFK	GSPYPGVPVEELFK	Linear	27	1517.78	14	0.1	759.896	75.98	40705	3	F3:22462	F120190614_PF_9033_WT__SPV-L3_p3.raw	1	1	P11362			PEAKS DB
LPKPPKPVSKMRMATPLLMQ(+.98)ALPM(+15.99)	LPKPPKPVSKMRMATPLLMQALPM	Linear	27	2691.47	24	4.6	539.304	58.18	0	4	F4:13994	F120190614_PF_9033_WT__SPV-L3_p4.raw	0	0	P04233	Deamidation (NQ); Oxidation (M)	Q20:Deamidation (NQ):1000.00;M24:Oxidation (M):10.19	PEAKS PTM
EALPAEPAAEA	EALPAEPAAEA	Linear	27.01	1067.51	11	1.7	534.765	40.49	155560	6	F6:10954	F120190614_PF_9033_WT__SPV-L3_p6.raw	1	1	Q6ZMZ0			PEAKS DB
DSDAASPRGEPRAP	DSDAASPRGEPRAP	Linear	27.01	1424.66	14	0.9	475.896	22.92	356190	6	F6:4361	F120190614_PF_9033_WT__SPV-L3_p6.raw	1	1	P30492:P30510:P10321:Q29865:Q07000:P04222:Q29960:P30499:Q95604			PEAKS DB
IDGDGQVNYEEFVQ	IDGDGQVNYEEFVQ	Linear	27.01	1611.71	14	0.1	806.86	75.87	449350	1	F1:21518	F120190614_PF_9033_WT__SPV-L3_p1.raw	1	1	P0DP23:P0DP25:P0DP24			PEAKS DB
SGSHTLPALLENLK	SGSHTLPALLENLK	Linear	27.01	1478.81	14	0.6	493.944	55.38	22618	3	F3:14577	F120190614_PF_9033_WT__SPV-L3_p3.raw	1	1	P02786			PEAKS DB
APLPQDRGFLVVQGDP	APLPQDRGFLVVQGDP	Linear	27.03	1707.89	16	1.1	854.955	63.18	517870	2	F2:18619	F120190614_PF_9033_WT__SPV-L3_p2.raw	1	1	Q92673			PEAKS DB
SPYPGVPVEEL	SPYPGVPVEEL	Linear	27.03	1185.59	11	1	593.804	74.88	184630	2	F2:23313	F120190614_PF_9033_WT__SPV-L3_p2.raw	1	1	P11362			PEAKS DB
YQQYQDATAEEEEDFG	YQQYQDATAEEEEDFG	Linear	27.03	1921.75	16	1.9	961.884	58.66	2608300	7	F7:18264	F120190614_PF_9033_WT__SPV-L3_p7.raw	1	1	P07437			PEAKS DB
DQM(+15.99)STSSVQALAERKNR	DQMSTSSVQALAERKNR	Linear	27.03	1935.94	17	0.5	646.322	26.93	43484	7	F7:5560	F120190614_PF_9033_WT__SPV-L3_p7.raw	1	1	O43752	Oxidation (M)	M3:Oxidation (M):1000.00	PEAKS DB
EAEVPEAASAEEQK	EAEVPEAASAEEQK	cis-spliced peptide	27.04	1486.68	14	2	744.348	43.11	1490000	6	F6:11845	F120190614_PF_9033_WT__SPV-L3_p6.raw	1	1	|denovo_11			PEAKS DB
RPDSPAHVL	RPDSPAHVL	Linear	27.04	990.525	9	-0.1	496.27	26.43	129680	7	F7:5352	F120190614_PF_9033_WT__SPV-L3_p7.raw	1	1	Q05923			PEAKS DB
AYADDNSLLFM(+15.99)ETSAK	AYADDNSLLFMETSAK	Linear	27.04	1790.8	16	1.7	896.41	58.54	606060	2	F2:16779	F120190614_PF_9033_WT__SPV-L3_p2.raw	1	1	P51148:P61020	Oxidation (M)	M11:Oxidation (M):1000.00	PEAKS DB
KFISSPM(+15.99)KEKGN	KFISSPMKEKGN	Linear	27.04	1380.71	12	0.6	461.243	19.79	50338	7	F7:2998	F120190614_PF_9033_WT__SPV-L3_p7.raw	1	1	P11717	Oxidation (M)	M7:Oxidation (M):1000.00	PEAKS DB
TDKLKEAETRAEFAE	TDKLKEAETRAEFAE	Linear	27.04	1736.86	15	1.7	579.961	32.94	146350	7	F7:7937	F120190614_PF_9033_WT__SPV-L3_p7.raw	1	1	P06753			PEAKS DB
LDDNFASIVTG	LDDNFASIVTG	Linear	27.04	1150.55	11	1.4	576.283	83.62	85869	2	F2:26701	F120190614_PF_9033_WT__SPV-L3_p2.raw	1	1	P05023			PEAKS DB
FQKW(+15.99)AAVVVPSGEE	FQKWAAVVVPSGEE	Linear	27.04	1561.78	14	1.9	781.898	54.24	1528400	2	F2:15086	F120190614_PF_9033_WT__SPV-L3_p2.raw	2	2	P01889:Q29836:P30492:P04439:P13746:P30510:Q29865:Q07000:P04222:P30504:Q29960:P18465:P18463:P30490:P18464:P30498:P30466:P30443:P30455:P13747:P30461:P17693	Oxidation (HW)	W4:Oxidation (HW):1000.00	PEAKS PTM
DLATFGVDENAK	DLATFGVDENAK	trans-spliced peptide	27.05	1278.61	12	-0.2	640.312	36.83	698910	4	F4:6433	F120190614_PF_9033_WT__SPV-L3_p4.raw	1	1	|denovo_10			PEAKS DB
WT(-18.01)AVVVPSGEEQR	WTAVVVPSGEEQR	Linear	27.05	1438.72	13	0.9	720.368	53.8	632800	1	F1:13110	F120190614_PF_9033_WT__SPV-L3_p1.raw	1	1	Q31610:P30486	Dehydration	T2:Dehydration:133.21	PEAKS PTM
RASETDTHSIGEK	RASETDTHSIGEK	Linear	27.05	1429.68	13	-0.1	477.567	19.07	0	5	F5:2887	F120190614_PF_9033_WT__SPV-L3_p5.raw	0	0	Q12983			PEAKS DB
NPRNFSDNQL	NPRNFSDNQL	Linear	27.05	1203.56	10	2.1	602.79	32.92	0	7	F7:7941	F120190614_PF_9033_WT__SPV-L3_p7.raw	0	0	P37802			PEAKS DB
ELQAALARVEEE	ELQAALARVEEE	Linear	27.05	1356.69	12	1.2	679.352	51.45	38959	1	F1:12123	F120190614_PF_9033_WT__SPV-L3_p1.raw	1	1	P35579			PEAKS DB
ILEEKRAVPDRM(+15.99)	ILEEKRAVPDRM	Linear	27.05	1471.78	12	1.1	491.602	22.83	1067000	7	F7:3913	F120190614_PF_9033_WT__SPV-L3_p7.raw	1	1	P04440	Oxidation (M)	M12:Oxidation (M):1000.00	PEAKS DB
DLRSW(+15.99)TAADTAAQITQ	DLRSWTAADTAAQITQ	Linear	27.07	1762.85	16	2.3	882.433	57.31	638450	1	F1:14435	F120190614_PF_9033_WT__SPV-L3_p1.raw	2	2	P01889:Q31612:P30510:P10321:Q29865:Q07000:P04222:P30504:P30499	Oxidation (HW)	W5:Oxidation (HW):1000.00	PEAKS PTM
EEVAEVEEEE	EEVAEVEEEE	Linear	27.08	1190.48	10	-0.6	596.248	39.77	58694	6	F6:10720	F120190614_PF_9033_WT__SPV-L3_p6.raw	1	1	P05067			PEAKS DB
VSETVFLPRED	VSETVFLPRED	Linear	27.08	1290.65	11	1.4	646.331	53.07	40250	1	F1:12805	F120190614_PF_9033_WT__SPV-L3_p1.raw	1	1	P01903			PEAKS DB
DLAKEEGSHPPVQ	DLAKEEGSHPPVQ	Linear	27.09	1405.68	13	-0.2	703.849	26.59	103040	6	F6:5809	F120190614_PF_9033_WT__SPV-L3_p6.raw	2	2	Q96RQ9			PEAKS DB
M(+15.99)PVEPKPEPEKHKDS	MPVEPKPEPEKHKDS	Linear	27.09	1762.86	15	-1.2	588.625	18.99	38773	6	F6:2835	F120190614_PF_9033_WT__SPV-L3_p6.raw	1	1	Q13772	Oxidation (M)	M1:Oxidation (M):1000.00	PEAKS DB
DENALSGNEELTVK	DENALSGNEELTVK	Linear	27.09	1517.72	14	2.2	759.869	46.93	35896	7	F7:13560	F120190614_PF_9033_WT__SPV-L3_p7.raw	1	1	P14625			PEAKS DB
D(+42.01)DDIAALVVD(-18.01)	DDDIAALVVD	Linear	27.1	1068.5	10	-0.4	1069.5	111.8	75390	2	F2:37752	F120190614_PF_9033_WT__SPV-L3_p2.raw	1	1	P60709	Acetylation (Protein N-term); Dehydration	D1:Acetylation (Protein N-term):1000.00;D10:Dehydration:50.34	PEAKS PTM
YRYDLASGATEQ	YRYDLASGATEQ	Linear	27.11	1372.63	12	1.6	687.321	39.6	83425	7	F7:10597	F120190614_PF_9033_WT__SPV-L3_p7.raw	1	1	Q92673			PEAKS DB
Q(-17.03)YGVTQAFPHTEEEVE	QYGVTQAFPHTEEEVE	Linear	27.11	1845.81	16	-0.5	923.91	73.15	774590	1	F1:20521	F120190614_PF_9033_WT__SPV-L3_p1.raw	1	1	Q6UX71	Pyro-glu from Q	Q1:Pyro-glu from Q:1000.00	PEAKS PTM
VAEEEEVAEVEEEEADDD	VAEEEEVAEVEEEEADDD	Linear	27.11	2034.79	18	0.5	1018.4	65.53	440560	1	F1:17594	F120190614_PF_9033_WT__SPV-L3_p1.raw	1	1	P05067			PEAKS DB
GRYFSGALPDDEDVVGP	GRYFSGALPDDEDVVGP	Linear	27.12	1792.83	17	2.4	897.423	66.19	227190	2	F2:19833	F120190614_PF_9033_WT__SPV-L3_p2.raw	1	1	P31431			PEAKS DB
DEAIAELDTLS	DEAIAELDTLS	Linear	27.14	1175.56	11	0.1	588.785	83.6	97607	2	F2:26747	F120190614_PF_9033_WT__SPV-L3_p2.raw	1	1	P63104			PEAKS DB
FFDDSFSEAHSEF	FFDDSFSEAHSEF	Linear	27.14	1563.62	13	1.2	782.816	72.86	341840	2	F2:22554	F120190614_PF_9033_WT__SPV-L3_p2.raw	1	1	P30101			PEAKS DB
AVLGAVVTAM(+15.99)M(+15.99)	AVLGAVVTAMM	Linear	27.14	1093.55	11	-1.8	547.782	57.89	33621	4	F4:13946	F120190614_PF_9033_WT__SPV-L3_p4.raw	1	1	P10321	Oxidation (M)	M10:Oxidation (M):1000.00;M11:Oxidation (M):1000.00	PEAKS DB
IDEDIVSRVAEE	IDEDIVSRVAEE	Linear	27.14	1373.67	12	1.2	687.842	56.68	82357	1	F1:14195	F120190614_PF_9033_WT__SPV-L3_p1.raw	1	1	O14656			PEAKS DB
NDSQLGFLPEAE	NDSQLGFLPEAE	Linear	27.15	1318.6	12	1.6	660.31	79.05	996700	2	F2:24952	F120190614_PF_9033_WT__SPV-L3_p2.raw	1	1	P30825			PEAKS DB
IDSLRALGVEQDL	IDSLRALGVEQDL	Linear	27.15	1427.76	13	1.4	714.889	70.86	29981	2	F2:21742	F120190614_PF_9033_WT__SPV-L3_p2.raw	1	1	P20591			PEAKS DB
EKEISDDEAEEEKGEK	EKEISDDEAEEEKGEK	Linear	27.15	1863.82	16	0	622.281	19.75	32180	5	F5:3150	F120190614_PF_9033_WT__SPV-L3_p5.raw	1	1	P08238			PEAKS DB
VIDSIEANVENAE	VIDSIEANVENAE	Linear	27.15	1401.66	13	0.6	701.839	59.64	158960	1	F1:15366	F120190614_PF_9033_WT__SPV-L3_p1.raw	1	1	O15400			PEAKS DB
DHSWTEQSVDYRHK	DHSWTEQSVDYRHK	Linear	27.16	1786.8	14	0	596.608	26.18	59014	7	F7:5261	F120190614_PF_9033_WT__SPV-L3_p7.raw	1	1	P31785			PEAKS DB
RFDSDVGEFRAVTELG	RFDSDVGEFRAVTELG	Linear	27.16	1796.87	16	1.1	599.964	63.93	118890	2	F2:18990	F120190614_PF_9033_WT__SPV-L3_p2.raw	1	1	P04440:Q95IE3:Q5Y7A7:P20039:P01911			PEAKS DB
EDPIRAEEELK	EDPIRAEEELK	Linear	27.17	1327.66	11	2.5	664.84	34.48	407230	7	F7:8570	F120190614_PF_9033_WT__SPV-L3_p7.raw	1	1	Q13393			PEAKS DB
SPLPDAFKHVGWEG	SPLPDAFKHVGWEG	Linear	27.17	1538.75	14	0.7	513.925	59.4	209430	2	F2:17160	F120190614_PF_9033_WT__SPV-L3_p2.raw	1	1	P30825			PEAKS DB
KWT(+114.04)AVVVPSGEEQ	KWTAVVVPSGEEQ	Linear	27.18	1542.77	13	1.6	772.392	43.11	3281900	1	F1:9705	F120190614_PF_9033_WT__SPV-L3_p1.raw	1	1	Q31610:P30486	Ubiquitin	T3:Ubiquitin:0.00	PEAKS PTM
VFEAPTIVKVFKQP	VFEAPTIVKVFKQP	Linear	27.18	1601.92	14	0.9	534.981	60.97	368950	3	F3:16716	F120190614_PF_9033_WT__SPV-L3_p3.raw	1	1	Q13740			PEAKS DB
YPLKKLDLVAIPDFEAGA	YPLKKLDLVAIPDFEAGA	Linear	27.19	1959.07	18	0.3	654.031	77.09	134590	3	F3:22901	F120190614_PF_9033_WT__SPV-L3_p3.raw	1	1	Q9UIQ6			PEAKS DB
SGVHHFARAASEFESS	SGVHHFARAASEFESS	Linear	27.19	1717.78	16	1.4	573.602	29.56	119370	7	F7:6632	F120190614_PF_9033_WT__SPV-L3_p7.raw	1	1	O94985			PEAKS DB
DPSGSVASISHQEQL	DPSGSVASISHQEQL	Linear	27.2	1553.73	15	1.3	777.874	48.31	319910	7	F7:14049	F120190614_PF_9033_WT__SPV-L3_p7.raw	1	1	Q9NYA4			PEAKS DB
TPKDVPNKSGAEKQTP	TPKDVPNKSGAEKQTP	Linear	27.2	1695.88	16	-0.9	566.3	19.36	81991	5	F5:3007	F120190614_PF_9033_WT__SPV-L3_p5.raw	1	1	O43493			PEAKS DB
RPQGGQDIL	RPQGGQDIL	Linear	27.21	982.519	9	2.1	492.268	30.59	75825	7	F7:7042	F120190614_PF_9033_WT__SPV-L3_p7.raw	1	1	Q9Y265			PEAKS DB
DPEKETIPDIDPN	DPEKETIPDIDPN	Linear	27.22	1481.69	13	2.8	741.854	53.68	112160	7	F7:16232	F120190614_PF_9033_WT__SPV-L3_p7.raw	1	1	P53621			PEAKS DB
GILNVSAVDKSTG	GILNVSAVDKSTG	Linear	27.22	1259.67	13	-0.1	630.843	46.17	47368	1	F1:10055	F120190614_PF_9033_WT__SPV-L3_p1.raw	1	1	P11142			PEAKS DB
NEDLRSWTAADM(+15.99)AA	NEDLRSWTAADMAA	Linear	27.22	1565.68	14	5.7	783.851	51.32	499560	1	F1:12045	F120190614_PF_9033_WT__SPV-L3_p1.raw	1	1	P04439:P13746:P30443:P30455:P30459:P10314:Q09160	Oxidation (M)	M12:Oxidation (M):1000.00	PEAKS DB
IATDKEDVAFKDLDVA	IATDKEDVAFKDLDVA	Linear	27.23	1748.88	16	2	583.97	53.75	758980	2	F2:14987	F120190614_PF_9033_WT__SPV-L3_p2.raw	1	1	P40925			PEAKS DB
FALTNIAVLKHNLN	FALTNIAVLKHNLN	Linear	27.23	1566.89	14	0.4	523.303	60.12	80235	3	F3:16281	F120190614_PF_9033_WT__SPV-L3_p3.raw	1	1	P01909			PEAKS DB
SVGGAVTFPLKSK	SVGGAVTFPLKSK	Linear	27.24	1289.73	13	1.3	645.875	37.89	105110	1	F1:6963	F120190614_PF_9033_WT__SPV-L3_p1.raw	1	1	Q9NQ25			PEAKS DB
A(+42.01)RGSVSDEEM(+31.99)ME	ARGSVSDEEMME	Linear	27.24	1413.54	12	0.8	707.777	28.89	1071800	7	F7:6289	F120190614_PF_9033_WT__SPV-L3_p7.raw	1	1	P13796	Acetylation (Protein N-term); Sulphone	A1:Acetylation (Protein N-term):1000.00;M10:Sulphone:0.00	PEAKS PTM
IDWKVFESWM(+15.99)HH	IDWKVFESWMHH	Linear	27.24	1629.74	12	-0.5	544.254	65.52	57478	4	F4:16126	F120190614_PF_9033_WT__SPV-L3_p4.raw	1	1	P04233	Oxidation (M)	M10:Oxidation (M):1000.00	PEAKS DB
V(+27.99)NGQVPD(-18.01)GVSKVLVDH	VNGQVPDGVSKVLVDH	Linear	27.24	1671.86	16	6.9	558.297	32.13	211870	7	F7:7618	F120190614_PF_9033_WT__SPV-L3_p7.raw	1	1	P04114	Formylation; Dehydration	V1:Formylation:32.22;D7:Dehydration:56.34	PEAKS PTM
P(+43.01)D(+14.02)FIVPLTDLRIPS	PDFIVPLTDLRIPS	Linear	27.24	1638.9	14	1.3	820.457	96.73	954700	4	F4:27998	F120190614_PF_9033_WT__SPV-L3_p4.raw	1	1	P04114	Carbamylation; Methylation(others)	P1:Carbamylation:1000.00;D2:Methylation(others):134.33	PEAKS PTM
LIEDGGARSDGSLED	LIEDGGARSDGSLED	Linear	27.25	1532.7	15	1.9	767.356	36.24	97504	7	F7:9289	F120190614_PF_9033_WT__SPV-L3_p7.raw	1	1	Q9NRX5			PEAKS DB
TFQKWAAVVVPSGQEQ	TFQKWAAVVVPSGQEQ	Linear	27.25	1773.9	16	0.9	887.961	62.4	554020	2	F2:18352	F120190614_PF_9033_WT__SPV-L3_p2.raw	1	1	Q31612:P10321:Q95604:P01892:P10316			PEAKS DB
KVAGHSLGY	KVAGHSLGY	Linear	27.25	930.492	9	0.1	466.253	23.44	29281	7	F7:4173	F120190614_PF_9033_WT__SPV-L3_p7.raw	1	1	Q15717			PEAKS DB
SPLTKSISL	SPLTKSISL	Linear	27.25	944.554	9	1.3	473.285	45.42	38270	2	F2:11635	F120190614_PF_9033_WT__SPV-L3_p2.raw	1	1	Q12802			PEAKS DB
APEKPPASDETKAAEEPSKV	APEKPPASDETKAAEEPSKV	Linear	27.25	2080.03	20	0.8	694.352	24.3	147810	6	F6:4931	F120190614_PF_9033_WT__SPV-L3_p6.raw	1	1	P29966			PEAKS DB
DIDKGEVSARQELK	DIDKGEVSARQELK	Linear	27.25	1586.83	14	0.9	529.95	26.29	106410	6	F6:5714	F120190614_PF_9033_WT__SPV-L3_p6.raw	1	1	P13639			PEAKS DB
DPTLGGPARAAEE	DPTLGGPARAAEE	Linear	27.26	1282.62	13	1.3	642.316	34.59	232980	6	F6:8950	F120190614_PF_9033_WT__SPV-L3_p6.raw	2	2	Q9Y3P8			PEAKS DB
YDDGATKLNDEARR	YDDGATKLNDEARR	Linear	27.26	1622.76	14	0.6	541.929	22.98	47407	6	F6:4426	F120190614_PF_9033_WT__SPV-L3_p6.raw	1	1	Q92520			PEAKS DB
LEGKGFEPTLE	LEGKGFEPTLE	Linear	27.26	1218.61	11	1.6	610.315	46.3	91329	1	F1:10124	F120190614_PF_9033_WT__SPV-L3_p1.raw	1	1	P04114			PEAKS DB
GIKVDKGVVP	GIKVDKGVVP	Linear	27.26	1010.61	10	2.2	506.315	31.38	239500	7	F7:7331	F120190614_PF_9033_WT__SPV-L3_p7.raw	1	1	P04075:P09972			PEAKS DB
GKDYIALNEDLRSW	GKDYIALNEDLRSW	Linear	27.26	1678.83	14	-0.6	560.617	61.79	39902	3	F3:16945	F120190614_PF_9033_WT__SPV-L3_p3.raw	1	1	P01889:Q31610:P30486:Q31612:P04439:P13746:P30510:P10321:Q29865:Q07000:P04222:P30504:P30499:P30443:P30455:P30459:P10314:Q95604:Q09160			PEAKS DB
WDRNTQIYKA	WDRNTQIYKA	Linear	27.26	1293.65	10	0.5	647.831	31.09	79871	7	F7:7218	F120190614_PF_9033_WT__SPV-L3_p7.raw	1	1	P01889:Q29836:Q31610:P30492			PEAKS DB
FYEDYFSIPYPLPK	FYEDYFSIPYPLPK	Linear	27.27	1777.86	14	1.1	889.938	90.47	59644	4	F4:25491	F120190614_PF_9033_WT__SPV-L3_p4.raw	1	1	Q9NZ08			PEAKS DB
EPEKTEGAAEAKAEPPKAP	EPEKTEGAAEAKAEPPKAP	Linear	27.27	1948.97	19	-0.3	650.665	23.75	719530	6	F6:4673	F120190614_PF_9033_WT__SPV-L3_p6.raw	1	1	P80723			PEAKS DB
GKTIENFLVVNKER	GKTIENFLVVNKER	Linear	27.28	1645.92	14	1.5	549.646	37.46	53446	2	F2:8559	F120190614_PF_9033_WT__SPV-L3_p2.raw	1	1	Q9Y2G1			PEAKS DB
ETGDAGASATFPM(+15.99)Q	ETGDAGASATFPMQ	Linear	27.28	1397.58	14	1.1	699.797	44.93	527150	7	F7:12883	F120190614_PF_9033_WT__SPV-L3_p7.raw	1	1	P63241:Q6IS14	Oxidation (M)	M13:Oxidation (M):1000.00	PEAKS DB
RILSGVVTK	RILSGVVTK	Linear	27.28	971.613	9	0.9	486.814	27.38	866800	7	F7:5714	F120190614_PF_9033_WT__SPV-L3_p7.raw	1	1	P62280			PEAKS DB
DPILYRPVAVALD	DPILYRPVAVALD	Linear	27.28	1440.8	13	0.5	721.406	77.64	50294	2	F2:24360	F120190614_PF_9033_WT__SPV-L3_p2.raw	1	1	P14618			PEAKS DB
FGGDGAAAAATAAVG	FGGDGAAAAATAAVG	Linear	27.3	1205.57	15	2.1	603.792	53.2	197400	7	F7:16006	F120190614_PF_9033_WT__SPV-L3_p7.raw	1	1	Q14103			PEAKS DB
N(+.98)GM(+15.99)PVEPKPEPEKH	NGMPVEPKPEPEKH	Linear	27.3	1604.75	14	1.4	535.925	20.82	103540	6	F6:3600	F120190614_PF_9033_WT__SPV-L3_p6.raw	1	1	Q13772	Deamidation (NQ); Oxidation (M)	N1:Deamidation (NQ):1000.00;M3:Oxidation (M):1000.00	PEAKS PTM
Q(-17.03)IYKAQAQTDRESLR	QIYKAQAQTDRESLR	Linear	27.3	1788.91	15	0.5	597.312	33.18	119400	7	F7:8038	F120190614_PF_9033_WT__SPV-L3_p7.raw	1	1	P01889:Q29836:Q31610:P30492	Pyro-glu from Q	Q1:Pyro-glu from Q:1000.00	PEAKS PTM
EASAASSMANPE	EASAASSMANPE	trans-spliced peptide	27.31	1163.48	12	-1.6	582.745	39.39	5935900	6	F6:10719	F120190614_PF_9033_WT__SPV-L3_p6.raw	1	1	|denovo_11			PEAKS DB
GDLIDSIEANVESSE	GDLIDSIEANVESSE	Linear	27.31	1576.71	15	1.2	789.363	98.48	408710	3	F3:31417	F120190614_PF_9033_WT__SPV-L3_p3.raw	1	1	Q86Y82			PEAKS DB
GW(+15.99)PVALSGLDM(+15.99)VGVA	GWPVALSGLDMVGVA	Linear	27.31	1502.74	15	0.6	752.38	92.39	3579100	3	F3:29015	F120190614_PF_9033_WT__SPV-L3_p3.raw	1	1	P17844	Oxidation (HW); Oxidation (M)	W2:Oxidation (HW):1000.00;M11:Oxidation (M):1000.00	PEAKS PTM
TGATPIAGRFTPGTF	TGATPIAGRFTPGTF	Linear	27.31	1492.77	15	0.6	747.391	59.76	39282	2	F2:17359	F120190614_PF_9033_WT__SPV-L3_p2.raw	1	1	P08865			PEAKS DB
GLDVGLTEVFSDR	GLDVGLTEVFSDR	trans-spliced peptide	27.32	1406.7	13	1.1	704.36	69.37	1776800	2	F2:21193	F120190614_PF_9033_WT__SPV-L3_p2.raw	1	1	|denovo_24			PEAKS DB
LDGGTGPAREGGAV	LDGGTGPAREGGAV	Linear	27.32	1255.62	14	2	628.816	27.18	34843	6	F6:6062	F120190614_PF_9033_WT__SPV-L3_p6.raw	1	1	Q7Z4F1			PEAKS DB
DVHEAGIPVLDYK	DVHEAGIPVLDYK	Linear	27.33	1454.74	13	3.3	485.922	55.06	7934	2	F2:15469	F120190614_PF_9033_WT__SPV-L3_p2.raw	1	1	O15031			PEAKS DB
REEPIYIITEY	REEPIYIITEY	Linear	27.34	1424.72	11	1.4	713.368	69.77	95423	3	F3:19967	F120190614_PF_9033_WT__SPV-L3_p3.raw	1	1	P07948			PEAKS DB
LPGSSQPAVLQPSVEPT	LPGSSQPAVLQPSVEPT	Linear	27.36	1705.89	17	0.9	853.952	63.04	714090	1	F1:16708	F120190614_PF_9033_WT__SPV-L3_p1.raw	1	1	O15127			PEAKS DB
RDYENVPAADPSG	RDYENVPAADPSG	Linear	27.37	1389.62	13	1.6	695.816	32.05	191270	6	F6:8020	F120190614_PF_9033_WT__SPV-L3_p6.raw	1	1	Q8IWV1			PEAKS DB
LNHKLQ(+.98)D(-18.01)ASAEVER	LNHKLQDASAEVER	Linear	27.37	1591.8	14	0.9	531.606	34.83	4147800	7	F7:8671	F120190614_PF_9033_WT__SPV-L3_p7.raw	2	2	Q10589	Deamidation (NQ); Dehydration	Q6:Deamidation (NQ):8.64;D7:Dehydration:80.00	PEAKS PTM
IVQAVSAHRHR	IVQAVSAHRHR	Linear	27.37	1272.72	11	0.3	425.246	19.05	29331	6	F6:2857	F120190614_PF_9033_WT__SPV-L3_p6.raw	1	1	P32248			PEAKS DB
RVASVM(+15.99)QEY	RVASVMQEY	Linear	27.37	1097.52	9	0.5	549.766	26.66	464620	1	F1:4042	F120190614_PF_9033_WT__SPV-L3_p1.raw	1	1	P25787	Oxidation (M)	M6:Oxidation (M):1000.00	PEAKS DB
DGDGTITTKELGTV	DGDGTITTKELGTV	Linear	27.37	1405.69	14	0.6	703.855	51.85	171780	1	F1:12293	F120190614_PF_9033_WT__SPV-L3_p1.raw	1	1	P0DP23:P0DP25:P0DP24			PEAKS DB
TEAPAAPAAQETK	TEAPAAPAAQETK	Linear	27.38	1283.64	13	0.1	642.825	22.5	97104	5	F5:4011	F120190614_PF_9033_WT__SPV-L3_p5.raw	1	1	P80723			PEAKS DB
SVDTVIPAGEKV	SVDTVIPAGEKV	Linear	27.38	1213.66	12	0.7	607.835	43.56	30633	1	F1:9028	F120190614_PF_9033_WT__SPV-L3_p1.raw	1	1	P19021			PEAKS DB
LLQDKDVIAINQDPL	LLQDKDVIAINQDPL	Linear	27.38	1693.92	15	1.4	847.971	69.7	99845	2	F2:21246	F120190614_PF_9033_WT__SPV-L3_p2.raw	1	1	P06280			PEAKS DB
KEVLERTRAELDT	KEVLERTRAELDT	Linear	27.38	1558.83	13	0.8	780.424	27.19	5066800	7	F7:5617	F120190614_PF_9033_WT__SPV-L3_p7.raw	2	2	P01920			PEAKS DB
DEDAPAKIPDEE	DEDAPAKIPDEE	Linear	27.39	1327.58	12	0.9	664.797	38.33	36794	6	F6:10213	F120190614_PF_9033_WT__SPV-L3_p6.raw	1	1	P27824			PEAKS DB
DVRDILTPIQIE	DVRDILTPIQIE	Linear	27.39	1410.77	12	0.2	706.393	86.99	56106	3	F3:26848	F120190614_PF_9033_WT__SPV-L3_p3.raw	1	1	P13612			PEAKS DB
APRTVALTAL	APRTVALTAL	Linear	27.39	1011.61	10	0.6	506.811	46.22	729620	2	F2:11958	F120190614_PF_9033_WT__SPV-L3_p2.raw	1	1	P04440			PEAKS DB
TFDAGAGIALND(-18.01)H	TFDAGAGIALNDH	Linear	27.39	1282.59	13	2	642.306	54.99	41390	1	F1:13602	F120190614_PF_9033_WT__SPV-L3_p1.raw	1	1	P04406	Dehydration	D12:Dehydration:77.76	PEAKS PTM
KVYENYPTY	KVYENYPTY	Linear	27.4	1175.55	9	1.1	588.783	36.46	638360	7	F7:9312	F120190614_PF_9033_WT__SPV-L3_p7.raw	1	1	P35659			PEAKS DB
TRPAGDRTFQKWAAVVVPSGEEQR	TRPAGDRTFQKWAAVVVPSGEEQR	Linear	27.41	2684.38	24	2.9	672.104	47.39	122130	2	F2:12352	F120190614_PF_9033_WT__SPV-L3_p2.raw	1	1	P01889:Q29836:P30492:P18465:P18463:P30490:P18464:P30498:P30466:P30461			PEAKS DB
TRDRVAGESAEPEPEP	TRDRVAGESAEPEPEP	Linear	27.41	1738.81	16	0.3	580.611	25.61	359820	6	F6:5420	F120190614_PF_9033_WT__SPV-L3_p6.raw	1	1	P01137			PEAKS DB
DVPSTPAAEAKAAEAAASAYYNPGNPHN	DVPSTPAAEAKAAEAAASAYYNPGNPHN	Linear	27.43	2783.28	28	1	928.768	69.1	159700	2	F2:21049	F120190614_PF_9033_WT__SPV-L3_p2.raw	1	1	Q969T9			PEAKS DB
ALDGGTGPAREGGA	ALDGGTGPAREGGA	Linear	27.43	1227.58	14	1	614.8	24.16	43638	6	F6:4879	F120190614_PF_9033_WT__SPV-L3_p6.raw	1	1	Q7Z4F1			PEAKS DB
DSGIRVIPDTLT	DSGIRVIPDTLT	Linear	27.44	1285.69	12	1.6	643.852	67.42	223460	2	F2:20340	F120190614_PF_9033_WT__SPV-L3_p2.raw	1	1	Q16739			PEAKS DB
NPVASLGHSEAETP	NPVASLGHSEAETP	Linear	27.44	1407.66	14	1.5	704.84	35.85	242430	7	F7:9096	F120190614_PF_9033_WT__SPV-L3_p7.raw	1	1	P53794			PEAKS DB
LPRLTPPVL	LPRLTPPVL	Linear	27.44	1004.64	9	-0.4	503.326	63.63	740020	3	F3:17600	F120190614_PF_9033_WT__SPV-L3_p3.raw	1	1	P50990			PEAKS DB
STGVFTTM(+15.99)EKAGA	STGVFTTMEKAGA	Linear	27.44	1314.61	13	1.4	658.314	30.81	216790	1	F1:4980	F120190614_PF_9033_WT__SPV-L3_p1.raw	1	1	P04406	Oxidation (M)	M8:Oxidation (M):1000.00	PEAKS DB
E(-18.01)HLRS(-18.01)CTAADTAAQIT	EHLRSCTAADTAAQIT	Linear	27.46	1650.78	16	4	826.4	64.84	3935500	1	F1:17446	F120190614_PF_9033_WT__SPV-L3_p1.raw	1	1	Q29960	Pyro-glu from E; Dehydration	E1:Pyro-glu from E:1000.00;S5:Dehydration:11.10	PEAKS PTM
GRPSAVEVWGYG	GRPSAVEVWGYG	Linear	27.46	1276.62	12	0.9	639.318	53.35	286300	2	F2:14729	F120190614_PF_9033_WT__SPV-L3_p2.raw	1	1	Q15043			PEAKS DB
ILGESVTLPLEFPAGEK	ILGESVTLPLEFPAGEK	Linear	27.47	1798.97	17	0.8	900.494	82.27	117170	3	F3:24982	F120190614_PF_9033_WT__SPV-L3_p3.raw	1	1	Q96DU3			PEAKS DB
EAPVLAAEPE	EAPVLAAEPE	Linear	27.47	1024.51	10	1.2	513.262	56.47	95317	1	F1:14208	F120190614_PF_9033_WT__SPV-L3_p1.raw	1	1	Q8NBS9			PEAKS DB
AENEFVTIK	AENEFVTIK	Linear	27.47	1049.54	9	1.7	525.778	39.72	29495	4	F4:7429	F120190614_PF_9033_WT__SPV-L3_p4.raw	1	1	P04264			PEAKS DB
DNAAFPFLA	DNAAFPFLA	Linear	27.47	964.465	9	1.6	965.474	103.09	179010	3	F3:33283	F120190614_PF_9033_WT__SPV-L3_p3.raw	1	1	P02786			PEAKS DB
K(+127.06)(+127.06)PVSKMRMATPLLMQALP	KPVSKMRMATPLLMQALP	Linear	27.48	2265.24	18	1.5	567.318	45.33	10961000	3	F3:10609	F120190614_PF_9033_WT__SPV-L3_p3.raw	2	2	P04233	N-Succinimidyl-2-morpholine acetate	K1:N-Succinimidyl-2-morpholine acetate:0.00;K1:N-Succinimidyl-2-morpholine acetate:0.00	PEAKS PTM
IEIIPIQEE	IEIIPIQEE	Linear	27.49	1082.59	9	1.2	542.301	77.13	36284	2	F2:24210	F120190614_PF_9033_WT__SPV-L3_p2.raw	1	1	P11836			PEAKS DB
IKVDKGVVP	IKVDKGVVP	Linear	27.49	953.591	9	0.6	477.803	30.04	717390	7	F7:6765	F120190614_PF_9033_WT__SPV-L3_p7.raw	1	1	P04075:P09972			PEAKS DB
IYGEGYSNAHESK	IYGEGYSNAHESK	Linear	27.49	1453.65	13	-0.6	485.556	22.98	89382	6	F6:4434	F120190614_PF_9033_WT__SPV-L3_p6.raw	1	1	O43760			PEAKS DB
TPESQEPQAKGAEASAASEEEAGPQ	TPESQEPQAKGAEASAASEEEAGPQ	Linear	27.5	2498.1	25	1.9	833.71	31.22	283560	6	F6:7648	F120190614_PF_9033_WT__SPV-L3_p6.raw	1	1	P49006			PEAKS DB
KLSKVWRDQH	KLSKVWRDQH	Linear	27.5	1295.71	10	0.1	432.911	21.12	23320	7	F7:3325	F120190614_PF_9033_WT__SPV-L3_p7.raw	1	1	P02786			PEAKS DB
KM(+15.99)VEEYSVLSGDIL	KMVEEYSVLSGDIL	Linear	27.51	1597.79	14	0.3	799.903	71.2	210980	3	F3:20570	F120190614_PF_9033_WT__SPV-L3_p3.raw	1	1	Q9C0H2	Oxidation (M)	M2:Oxidation (M):1000.00	PEAKS DB
W(+15.99)ASVVVPSGQ(+.98)E	WASVVVPSGQE	Linear	27.51	1174.55	11	1.8	588.284	60.48	238690	1	F1:15667	F120190614_PF_9033_WT__SPV-L3_p1.raw	1	1	P30459:P10314	Oxidation (HW); Deamidation (NQ)	W1:Oxidation (HW):1000.00;Q10:Deamidation (NQ):1000.00	PEAKS PTM
EKEIAAVISPELE	EKEIAAVISPELE	Linear	27.52	1426.76	13	1.5	714.386	61.15	258530	2	F2:17850	F120190614_PF_9033_WT__SPV-L3_p2.raw	1	1	Q63HN8			PEAKS DB
APEAGASPVEKEAPAE	APEAGASPVEKEAPAE	Linear	27.52	1551.74	16	1.2	776.879	29.1	142460	6	F6:6780	F120190614_PF_9033_WT__SPV-L3_p6.raw	1	1	P29966			PEAKS DB
DLADKRQVSIEEGER	DLADKRQVSIEEGER	Linear	27.52	1743.88	15	1.3	582.3	28.29	41072	7	F7:6111	F120190614_PF_9033_WT__SPV-L3_p7.raw	1	1	P20340:Q53S08			PEAKS DB
D(+226.08)NLRSLDR(+28.03)NLPSDSQDLGQHGLEED	DNLRSLDRNLPSDSQDLGQHGLEED	Linear	27.52	3076.42	25	6.1	1026.49	44.68	1882600	7	F7:12596	F120190614_PF_9033_WT__SPV-L3_p7.raw	1	1	P10124	Biotinylation; Dimethylation(KR)	D1:Biotinylation:1000.00;R8:Dimethylation(KR):0.00	PEAKS PTM
RFDSDAASPR(+79.97)MAPR	RFDSDAASPRMAPR	Linear	27.53	1655.72	14	-2.5	552.914	22.2	279290	6	F6:4080	F120190614_PF_9033_WT__SPV-L3_p6.raw	1	1	P18465	Phosphorylation (HCDR)	R10:Phosphorylation (HCDR):11.12	PEAKS PTM
DLATFGVDESAK	DLATFGVDESAK	trans-spliced peptide	27.54	1251.6	12	1.6	626.807	37.76	422840	6	F6:10043	F120190614_PF_9033_WT__SPV-L3_p6.raw	2	2	|denovo_10			PEAKS DB
RPGQGIAVPVGEAHRH	RPGQGIAVPVGEAHRH	Linear	27.56	1679.9	16	1.7	560.974	24.4	78071	7	F7:4542	F120190614_PF_9033_WT__SPV-L3_p7.raw	1	1	Q9HBR0			PEAKS DB
DVTGAQAY	DVTGAQAY	Linear	27.56	823.371	8	0.7	824.379	38.2	195650	6	F6:10176	F120190614_PF_9033_WT__SPV-L3_p6.raw	1	1	Q01628:Q01629:P13164			PEAKS DB
GYSFTTTAEREIVR	GYSFTTTAEREIVR	Linear	27.56	1628.82	14	2	543.947	45.31	348920	2	F2:11593	F120190614_PF_9033_WT__SPV-L3_p2.raw	1	1	P60709:P63261			PEAKS DB
APDKTLILDVPPGVEKFQ	APDKTLILDVPPGVEKFQ	Linear	27.56	1966.08	18	2.9	656.368	65.87	270220	2	F2:19732	F120190614_PF_9033_WT__SPV-L3_p2.raw	1	1	P08575			PEAKS DB
GPVREGDVLTLLESERE	GPVREGDVLTLLESERE	Linear	27.57	1897.97	17	-1.4	633.665	66.68	144270	3	F3:18745	F120190614_PF_9033_WT__SPV-L3_p3.raw	1	1	P62857			PEAKS DB
EIQEALSRSYGTPE	EIQEALSRSYGTPE	Linear	27.58	1578.75	14	2.6	790.386	45.03	358740	7	F7:12743	F120190614_PF_9033_WT__SPV-L3_p7.raw	1	1	Q9NZZ3			PEAKS DB
IDDSWKSIKSILD	IDDSWKSIKSILD	Linear	27.58	1518.79	13	0.2	507.272	68.91	36683	3	F3:19664	F120190614_PF_9033_WT__SPV-L3_p3.raw	1	1	P06280			PEAKS DB
INPASSINPDH	INPASSINPDH	Linear	27.58	1163.56	11	0.9	582.786	32.95	21624	6	F6:8289	F120190614_PF_9033_WT__SPV-L3_p6.raw	1	1	O00308			PEAKS DB
TPSYGDTYTCAM(+15.99)VEH	TPSYGDTYTCAMVEH	trans-spliced peptide	27.59	1689.66	15	2.8	564.231	44.97	472020	7	F7:12741	F120190614_PF_9033_WT__SPV-L3_p7.raw	1	1	|denovo_39	Oxidation (M)	M12:Oxidation (M):1000.00	PEAKS DB
DGGLIGAEEKVIN	DGGLIGAEEKVIN	Linear	27.59	1313.68	13	0.6	657.849	58.16	448940	1	F1:14737	F120190614_PF_9033_WT__SPV-L3_p1.raw	1	1	Q06481			PEAKS DB
GGGGGGSVPGIER	GGGGGGSVPGIER	Linear	27.59	1098.54	13	0.8	550.279	28.23	13729	6	F6:6483	F120190614_PF_9033_WT__SPV-L3_p6.raw	1	1	P52272			PEAKS DB
TRDRVAGESAEPEPEPE	TRDRVAGESAEPEPEPE	Linear	27.59	1867.85	17	0.5	623.626	25.17	1939400	6	F6:5248	F120190614_PF_9033_WT__SPV-L3_p6.raw	2	2	P01137			PEAKS DB
LEKIVLDNSVFSEHRN	LEKIVLDNSVFSEHRN	Linear	27.61	1898.98	16	1.6	475.754	45.99	29548	2	F2:11871	F120190614_PF_9033_WT__SPV-L3_p2.raw	1	1	P53675:Q00610			PEAKS DB
SPRDPENFPFVVL	SPRDPENFPFVVL	Linear	27.61	1515.77	13	-0.1	758.893	85.14	0	4	F4:23361	F120190614_PF_9033_WT__SPV-L3_p4.raw	0	0	P51149			PEAKS DB
AIDEDIVTRVAEE	AIDEDIVTRVAEE	Linear	27.61	1458.72	13	-0.2	730.367	61.06	26229	1	F1:15951	F120190614_PF_9033_WT__SPV-L3_p1.raw	1	1	O14657			PEAKS DB
FVRFDSDAASQRM(+15.99)EPRAPW	FVRFDSDAASQRMEPRAPW	Linear	27.62	2281.07	19	3.7	571.277	47.48	0	2	F2:12454	F120190614_PF_9033_WT__SPV-L3_p2.raw	0	0	P04439:P13746:P30459:P10314:P01892:P10316:P01891	Oxidation (M)	M13:Oxidation (M):1000.00	PEAKS DB
DYGSLSGRE	DYGSLSGRE	Linear	27.63	982.436	9	1.6	492.226	30.22	95665	6	F6:7260	F120190614_PF_9033_WT__SPV-L3_p6.raw	1	1	Q9UBR2			PEAKS DB
IEQLDVTTSEYEKEK	IEQLDVTTSEYEKEK	Linear	27.63	1810.88	15	2	906.451	37.96	82932	7	F7:9967	F120190614_PF_9033_WT__SPV-L3_p7.raw	1	1	P10809			PEAKS DB
ILDSVGIEADDDR	ILDSVGIEADDDR	Linear	27.63	1416.67	13	-0.5	709.343	50.26	184710	1	F1:11742	F120190614_PF_9033_WT__SPV-L3_p1.raw	1	1	P05387			PEAKS DB
TPTAVQKEEA	TPTAVQKEEA	Linear	27.63	1072.54	10	-0.1	537.277	21	44834	5	F5:3537	F120190614_PF_9033_WT__SPV-L3_p5.raw	1	1	O43736			PEAKS DB
GPARKGAAAIEAED	GPARKGAAAIEAED	Linear	27.64	1354.68	14	0.6	678.35	23.11	92400	6	F6:4455	F120190614_PF_9033_WT__SPV-L3_p6.raw	1	1	Q92508			PEAKS DB
DSGYEKHFLPTPEELG	DSGYEKHFLPTPEELG	Linear	27.64	1817.85	16	1.3	606.957	61.34	528420	2	F2:18005	F120190614_PF_9033_WT__SPV-L3_p2.raw	1	1	Q6UWB1			PEAKS DB
VSFTDNDVYVGYESVE	VSFTDNDVYVGYESVE	Linear	27.64	1821.79	16	0.9	911.905	81.97	563060	2	F2:26110	F120190614_PF_9033_WT__SPV-L3_p2.raw	1	1	P48723			PEAKS DB
RKWEAAHEAEQ	RKWEAAHEAEQ	Linear	27.64	1353.64	11	-0.7	452.221	19.8	57449	6	F6:3153	F120190614_PF_9033_WT__SPV-L3_p6.raw	2	2	P04439			PEAKS DB
QPSTQEYVLHVYEHL	QPSTQEYVLHVYEHL	Linear	27.65	1841.89	15	0.6	614.973	63.21	89123	3	F3:17461	F120190614_PF_9033_WT__SPV-L3_p3.raw	1	1	Q9NQ25			PEAKS DB
ALHWAAAVNNVD	ALHWAAAVNNVD	Linear	27.66	1279.63	12	1.3	640.823	50.05	42403	1	F1:11603	F120190614_PF_9033_WT__SPV-L3_p1.raw	1	1	P46531			PEAKS DB
GPSPPSTAPGGS(+114.04)GAGEERMP	GPSPPSTAPGGSGAGEERMP	Linear	27.66	1951.87	20	4.2	651.633	30.14	0	7	F7:6829	F120190614_PF_9033_WT__SPV-L3_p7.raw	0	0	P14784	Ubiquitin	S12:Ubiquitin:30.64	PEAKS PTM
EAEAAAAAKFTGLS	EAEAAAAAKFTGLS	Linear	27.66	1335.67	14	1.2	668.842	50.4	112510	1	F1:11769	F120190614_PF_9033_WT__SPV-L3_p1.raw	1	1	P08195			PEAKS DB
EDGEKAAREVK	EDGEKAAREVK	Linear	27.66	1230.62	11	-0.8	616.317	18.96	87936	5	F5:2853	F120190614_PF_9033_WT__SPV-L3_p5.raw	1	1	P04899:P63096			PEAKS DB
FDSDAASQRM(+15.99)E	FDSDAASQRME	Linear	27.66	1271.51	11	0.5	636.762	22.54	754090	6	F6:4309	F120190614_PF_9033_WT__SPV-L3_p6.raw	1	1	P04439:P13746:P30459:P10314:P01892:P10316:P01891:Q09160	Oxidation (M)	M10:Oxidation (M):1000.00	PEAKS DB
SPSNPPEIVISSREDNHA	SPSNPPEIVISSREDNHA	Linear	27.67	1947.93	18	0.4	650.317	36.78	152670	7	F7:9510	F120190614_PF_9033_WT__SPV-L3_p7.raw	1	1	Q9UGI6			PEAKS DB
TQFVRFDSDAASPREEP	TQFVRFDSDAASPREEP	Linear	27.67	1950.91	17	-0.2	651.309	44.15	104220	1	F1:9311	F120190614_PF_9033_WT__SPV-L3_p1.raw	1	1	P01889:Q29836:Q31610:P30486:Q31612			PEAKS DB
LAQIDGTLSTIEFQR	LAQIDGTLSTIEFQR	Linear	27.68	1690.89	15	0.3	846.452	69.37	140120	2	F2:21136	F120190614_PF_9033_WT__SPV-L3_p2.raw	1	1	Q9H444			PEAKS DB
EIIEQLDVTTSEYEKE	EIIEQLDVTTSEYEKE	Linear	27.69	1924.92	16	2.2	963.467	65.6	208010	2	F2:19638	F120190614_PF_9033_WT__SPV-L3_p2.raw	1	1	P10809			PEAKS DB
APSAAGPGAPPEQEAAPA	APSAAGPGAPPEQEAAPA	Linear	27.7	1587.75	18	1.8	794.885	37.98	589920	6	F6:10091	F120190614_PF_9033_WT__SPV-L3_p6.raw	1	1	P29966			PEAKS DB
AEDKGILTVDE	AEDKGILTVDE	Linear	27.7	1188.59	11	1.1	595.302	43.16	432960	1	F1:8839	F120190614_PF_9033_WT__SPV-L3_p1.raw	1	1	P13473			PEAKS DB
DSFDKNVLDSEDV	DSFDKNVLDSEDV	Linear	27.72	1481.65	13	0.7	741.834	61.93	157470	1	F1:16266	F120190614_PF_9033_WT__SPV-L3_p1.raw	1	1	Q15084			PEAKS DB
HPSSSGSFSDADLAD	HPSSSGSFSDADLAD	Linear	27.72	1491.61	15	1	746.814	38.28	126710	7	F7:10069	F120190614_PF_9033_WT__SPV-L3_p7.raw	1	1	P14209			PEAKS DB
LVETRPAGDRTFQKWAAVVVPSGEEQR	LVETRPAGDRTFQKWAAVVVPSGEEQR	Linear	27.73	3025.57	27	1.9	757.402	53.06	79532	2	F2:14653	F120190614_PF_9033_WT__SPV-L3_p2.raw	1	1	P01889:Q29836:P30492:P18465:P18463:P30490:P18464:P30498:P30466:P30461			PEAKS DB
ADSVPANTENEVEPV	ADSVPANTENEVEPV	Linear	27.74	1569.72	15	3	785.868	49.75	4613900	7	F7:14670	F120190614_PF_9033_WT__SPV-L3_p7.raw	1	1	P05067			PEAKS DB
DSNHDGIVTAEE	DSNHDGIVTAEE	Linear	27.75	1285.54	12	1.2	643.779	32.62	59968	6	F6:8170	F120190614_PF_9033_WT__SPV-L3_p6.raw	1	1	Q9BRK5			PEAKS DB
KW(+15.99)T(+114.04)AVVVPSGEE	KWTAVVVPSGEE	Linear	27.75	1430.7	12	3	716.361	45.93	35073000	1	F1:9986	F120190614_PF_9033_WT__SPV-L3_p1.raw	3	3	Q31610:P30486	Oxidation (HW); Ubiquitin	W2:Oxidation (HW):1000.00;T3:Ubiquitin:4.64	PEAKS PTM
GPALGRSFL	GPALGRSFL	Linear	27.75	916.513	9	1.3	459.264	49.35	394560	2	F2:13151	F120190614_PF_9033_WT__SPV-L3_p2.raw	1	1	P32970			PEAKS DB
ELLDKYLIPNATQPE	ELLDKYLIPNATQPE	Linear	27.75	1742.91	15	1.6	872.463	73.29	142770	2	F2:22722	F120190614_PF_9033_WT__SPV-L3_p2.raw	1	1	P31946			PEAKS DB
VPAVVIDM(+15.99)SGLREKDD	VPAVVIDMSGLREKDD	Linear	27.75	1758.88	16	2.2	587.303	46.79	108450	2	F2:12149	F120190614_PF_9033_WT__SPV-L3_p2.raw	1	1	P13796	Oxidation (M)	M8:Oxidation (M):1000.00	PEAKS DB
VQTIHGTQIGSYFG	VQTIHGTQIGSYFG	Linear	27.76	1506.75	14	2.3	754.382	55.3	337240	2	F2:15519	F120190614_PF_9033_WT__SPV-L3_p2.raw	1	1	P20701			PEAKS DB
APELLRALL	APELLRALL	Linear	27.77	994.617	9	0.3	498.316	75.36	253590	4	F4:19474	F120190614_PF_9033_WT__SPV-L3_p4.raw	1	1	Q00653			PEAKS DB
QLADLAARGEGESPQ	QLADLAARGEGESPQ	Linear	27.78	1540.75	15	0.4	771.382	39.63	186910	7	F7:10584	F120190614_PF_9033_WT__SPV-L3_p7.raw	1	1	P18206			PEAKS DB
SASDVHGNFAFEGIGDE	SASDVHGNFAFEGIGDE	Linear	27.79	1750.74	17	1.2	876.38	63.12	157770	2	F2:18627	F120190614_PF_9033_WT__SPV-L3_p2.raw	1	1	Q15036			PEAKS DB
GELVTEGVAESLF	GELVTEGVAESLF	Linear	27.79	1349.67	13	0.8	675.843	93.13	248120	3	F3:29265	F120190614_PF_9033_WT__SPV-L3_p3.raw	1	1	P20036			PEAKS DB
PGGYVAYSKAATVT	PGGYVAYSKAATVT	Linear	27.79	1383.7	14	2.7	692.861	37.42	69662	7	F7:9727	F120190614_PF_9033_WT__SPV-L3_p7.raw	1	1	P02786			PEAKS DB
DYGSLSGREKM	DYGSLSGREKM	Linear	27.8	1241.57	11	1.7	621.794	30.23	85243	7	F7:6885	F120190614_PF_9033_WT__SPV-L3_p7.raw	1	1	Q9UBR2			PEAKS DB
LPPPPAEPEPEPEPEP	LPPPPAEPEPEPEPEP	Linear	27.8	1720.82	16	4.5	861.421	57.3	717460	7	F7:17640	F120190614_PF_9033_WT__SPV-L3_p7.raw	1	1	Q9NP92			PEAKS DB
EPGSPTAAEGEAAS	EPGSPTAAEGEAAS	Linear	27.81	1272.55	14	0.1	637.281	28.83	180330	5	F5:5656	F120190614_PF_9033_WT__SPV-L3_p5.raw	1	1	P29966			PEAKS DB
GHDDDVIDIEDDLDD	GHDDDVIDIEDDLDD	Linear	27.81	1699.67	15	1.6	850.843	76.16	169630	2	F2:23739	F120190614_PF_9033_WT__SPV-L3_p2.raw	1	1	P27824			PEAKS DB
ATPRGTLLAFAEA	ATPRGTLLAFAEA	Linear	27.82	1316.71	13	-1	659.361	62.95	126320	3	F3:17346	F120190614_PF_9033_WT__SPV-L3_p3.raw	1	1	Q99519			PEAKS DB
LEGEITTLNHKLQDASAEVERLR	LEGEITTLNHKLQDASAEVERLR	Linear	27.82	2621.38	23	0.5	656.352	59.72	294300	3	F3:16137	F120190614_PF_9033_WT__SPV-L3_p3.raw	1	1	Q10589			PEAKS DB
DPNPDDPLVPEIARIYKTDR	DPNPDDPLVPEIARIYKTDR	Linear	27.82	2323.18	20	0	581.802	66.15	0	3	F3:18603	F120190614_PF_9033_WT__SPV-L3_p3.raw	0	0	P61077:P62837			PEAKS DB
GHDQYAYDGKDYIALNEDLRSWTAADTAAQITQ	GHDQYAYDGKDYIALNEDLRSWTAADTAAQITQ	Linear	27.82	3699.71	33	-0.3	925.934	77.29	241890	3	F3:22965	F120190614_PF_9033_WT__SPV-L3_p3.raw	1	1	P01889			PEAKS DB
TEYEVASQPEVE	TEYEVASQPEVE	Linear	27.83	1379.61	12	1	690.813	48.31	143210	7	F7:14064	F120190614_PF_9033_WT__SPV-L3_p7.raw	1	1	Q9UM01			PEAKS DB
FSEAREDM(+15.99)AALEKDYE	FSEAREDMAALEKDYE	Linear	27.83	1918.83	16	1.5	640.617	39.07	111780	2	F2:9205	F120190614_PF_9033_WT__SPV-L3_p2.raw	1	1	Q71U36:P68363	Oxidation (M)	M8:Oxidation (M):1000.00	PEAKS DB
DLSDWLVTPQESHKL	DLSDWLVTPQESHKL	Linear	27.83	1766.88	15	0.6	589.969	73.71	74337	3	F3:21532	F120190614_PF_9033_WT__SPV-L3_p3.raw	1	1	Q13772			PEAKS DB
YRGAAGALLVYDITRR	YRGAAGALLVYDITRR	Linear	27.83	1793.99	16	2.2	599.005	51.39	78556	3	F3:13012	F120190614_PF_9033_WT__SPV-L3_p3.raw	1	1	P61019:Q8WUD1			PEAKS DB
QE(+43.99)QRYTC(+45.99)HVQHEGLPK	QEQRYTCHVQHEGLPK	Linear	27.83	2041.91	16	9.4	511.49	27.44	108260	7	F7:5767	F120190614_PF_9033_WT__SPV-L3_p7.raw	1	1	P30459:P10314:P01892:P10316:P01891	Carboxylation (E); Beta-methylthiolation	E2:Carboxylation (E):29.98;C7:Beta-methylthiolation:1000.00	PEAKS PTM
WEKEIAAVISPELEH	WEKEIAAVISPELEH	Linear	27.84	1749.89	15	1.4	584.306	65.1	56528	2	F2:19474	F120190614_PF_9033_WT__SPV-L3_p2.raw	1	1	Q63HN8			PEAKS DB
D(+43.01)RTFQKW(+15.99)TAVVVPSGEEQRY	DRTFQKWTAVVVPSGEEQRY	Linear	27.84	2454.19	20	-0.5	614.555	53.02	73704	2	F2:14632	F120190614_PF_9033_WT__SPV-L3_p2.raw	1	1	Q31610:P30486	Carbamylation; Oxidation (HW)	D1:Carbamylation:0.00;W7:Oxidation (HW):1000.00	PEAKS PTM
APKAAEAAAAPAESAAPA	APKAAEAAAAPAESAAPA	Linear	27.84	1563.79	18	1	782.903	29.73	1426200	6	F6:7015	F120190614_PF_9033_WT__SPV-L3_p6.raw	1	1	P80723			PEAKS DB
APRDVRVRKIKPLSE	APRDVRVRKIKPLSE	Linear	27.84	1763.05	15	0.5	588.692	24.58	53987	7	F7:4617	F120190614_PF_9033_WT__SPV-L3_p7.raw	1	1	P20273			PEAKS DB
KDIQDLKFGVEQDVDM(+15.99)	KDIQDLKFGVEQDVDM	Linear	27.84	1894.9	16	2.2	632.641	53.16	95443	2	F2:14690	F120190614_PF_9033_WT__SPV-L3_p2.raw	1	1	P14618	Oxidation (M)	M16:Oxidation (M):1000.00	PEAKS DB
DALNATRAAVEEG	DALNATRAAVEEG	Linear	27.84	1315.64	13	1	658.826	44	48830	7	F7:12382	F120190614_PF_9033_WT__SPV-L3_p7.raw	1	1	P10809			PEAKS DB
RGHSALHIAIEKR	RGHSALHIAIEKR	Linear	27.85	1486.85	13	-0.4	496.623	22.55	33576	7	F7:3869	F120190614_PF_9033_WT__SPV-L3_p7.raw	1	1	Q9Y5S1			PEAKS DB
IDYTVPTVIAEE	IDYTVPTVIAEE	Linear	27.85	1348.68	12	1.3	675.346	81.23	961250	2	F2:25800	F120190614_PF_9033_WT__SPV-L3_p2.raw	1	1	Q9NUM4			PEAKS DB
YRGAHGIIVVYDVTDQ	YRGAHGIIVVYDVTDQ	Linear	27.85	1804.91	16	0.9	602.645	53.35	93714	2	F2:14772	F120190614_PF_9033_WT__SPV-L3_p2.raw	1	1	Q9H0U4:P62820			PEAKS DB
HPINEYYIADASE	HPINEYYIADASE	Linear	27.85	1520.68	13	1.7	761.348	47.76	174560	1	F1:10665	F120190614_PF_9033_WT__SPV-L3_p1.raw	1	1	Q92673			PEAKS DB
KSLGHGLINK	KSLGHGLINK	Linear	27.85	1065.63	10	0.5	533.822	21.9	32734	7	F7:3605	F120190614_PF_9033_WT__SPV-L3_p7.raw	1	1	Q8NI36			PEAKS DB
DLPGSNTAAPVQETLHG	DLPGSNTAAPVQETLHG	Linear	27.85	1705.83	17	3.1	853.923	53.51	135910	7	F7:16157	F120190614_PF_9033_WT__SPV-L3_p7.raw	1	1	P25942			PEAKS DB
ITQRKLEAARAAEQL	ITQRKLEAARAAEQL	Linear	27.85	1696.96	15	-0.5	566.66	29.65	324930	7	F7:6619	F120190614_PF_9033_WT__SPV-L3_p7.raw	1	1	P10321			PEAKS DB
ADEIY(+79.96)DCKVEHWG	ADEIYDCKVEHWG	Linear	27.85	1643.62	13	0.6	822.819	55.61	32553	1	F1:13775	F120190614_PF_9033_WT__SPV-L3_p1.raw	1	1	P01906	Sulfation	Y5:Sulfation:1000.00	PEAKS PTM
ASFEAQGALAN	ASFEAQGALAN	Linear	27.85	1077.51	11	2.6	539.763	46.27	204210	7	F7:13227	F120190614_PF_9033_WT__SPV-L3_p7.raw	1	1	P01903			PEAKS DB
RVGDYGSLSGREKM(+15.99)M(+15.99)A	RVGDYGSLSGREKMMA	Linear	27.86	1787.83	16	1.3	596.951	24.91	171630	7	F7:4754	F120190614_PF_9033_WT__SPV-L3_p7.raw	1	1	Q9UBR2	Oxidation (M)	M14:Oxidation (M):1000.00;M15:Oxidation (M):1000.00	PEAKS DB
KTNFRLLKR	KTNFRLLKR	Linear	27.86	1174.73	9	0.7	392.584	23.29	321710	7	F7:4097	F120190614_PF_9033_WT__SPV-L3_p7.raw	1	1	Q9NRW3			PEAKS DB
KTETQEKNPLPSKETIE	KTETQEKNPLPSKETIE	Linear	27.86	1971.02	17	1	658.013	26.4	84795	7	F7:5335	F120190614_PF_9033_WT__SPV-L3_p7.raw	1	1	P62328			PEAKS DB
SPEPEAEAEAAAGPGPCE	SPEPEAEAEAAAGPGPCE	Linear	27.87	1710.7	18	2.3	856.361	50.73	159920	7	F7:15188	F120190614_PF_9033_WT__SPV-L3_p7.raw	1	1	Q13501			PEAKS DB
EEEVAEVEEEEADD	EEEVAEVEEEEADD	Linear	27.87	1620.62	14	4.7	811.319	52.47	220680	7	F7:15700	F120190614_PF_9033_WT__SPV-L3_p7.raw	1	1	P05067			PEAKS DB
TSGEHTSKATLE	TSGEHTSKATLE	cis-spliced peptide	27.89	1259.6	12	0.9	630.808	19.23	269620	5	F5:2953	F120190614_PF_9033_WT__SPV-L3_p5.raw	1	1	|denovo_39			PEAKS DB
FDSDAASPREEPRAPWIE	FDSDAASPREEPRAPWIE	Linear	27.89	2071.96	18	2.3	691.662	53.66	574930	2	F2:14836	F120190614_PF_9033_WT__SPV-L3_p2.raw	1	1	P01889:Q29836:Q31610:P30486:Q31612			PEAKS DB
EEEDGAAVAEKSHRRAE	EEEDGAAVAEKSHRRAE	Linear	27.89	1882.88	17	0.3	628.633	19.33	10547	6	F6:2968	F120190614_PF_9033_WT__SPV-L3_p6.raw	1	1	O00461			PEAKS DB
KPGTYVM(+15.99)TVTAIDAD	KPGTYVMTVTAIDAD	Linear	27.9	1596.77	15	2	799.394	47.68	176290	1	F1:10639	F120190614_PF_9033_WT__SPV-L3_p1.raw	1	1	P19022	Oxidation (M)	M7:Oxidation (M):1000.00	PEAKS DB
TAADTAAQISKRKC(+58.01)EA	TAADTAAQISKRKCEA	Linear	27.91	1720.84	16	-0.6	574.621	38.27	1624100	1	F1:7072	F120190614_PF_9033_WT__SPV-L3_p1.raw	2	2	P17693	Carboxymethyl	C14:Carboxymethyl:1000.00	PEAKS PTM
T(+43.01)PIAAEIEH	TPIAAEIEH	Linear	27.91	1022.5	9	0.3	512.259	63.21	121500	1	F1:16720	F120190614_PF_9033_WT__SPV-L3_p1.raw	1	1	P05023	Carbamylation	T1:Carbamylation:1000.00	PEAKS PTM
EPREQGPREADPESEAD	EPREQGPREADPESEAD	Linear	27.91	1910.82	17	0.9	637.949	22.89	526220	6	F6:4358	F120190614_PF_9033_WT__SPV-L3_p6.raw	1	1	O00461			PEAKS DB
GPYGSGDSAPLNEAM(+15.99)A	GPYGSGDSAPLNEAMA	Linear	27.92	1551.65	16	1.3	776.834	48.92	451630	1	F1:11068	F120190614_PF_9033_WT__SPV-L3_p1.raw	1	1	O00754	Oxidation (M)	M15:Oxidation (M):1000.00	PEAKS DB
GPEYWDRNTQIYKAQ	GPEYWDRNTQIYKAQ	Linear	27.93	1867.89	15	0.5	623.636	42.61	124280	1	F1:8685	F120190614_PF_9033_WT__SPV-L3_p1.raw	1	1	P01889:Q29836:Q31610:P30492			PEAKS DB
AAAETSQRIQEEE	AAAETSQRIQEEE	Linear	27.94	1460.67	13	-0.8	731.344	24.54	22719	6	F6:5042	F120190614_PF_9033_WT__SPV-L3_p6.raw	1	1	Q9NV92			PEAKS DB
HKGEIRGASTPFQ	HKGEIRGASTPFQ	Linear	27.94	1426.73	13	0.2	714.373	25	0	7	F7:4789	F120190614_PF_9033_WT__SPV-L3_p7.raw	0	0	Q86VP1			PEAKS DB
LQKLEEAEKAADESER	LQKLEEAEKAADESER	Linear	27.94	1844.91	16	2.8	615.98	29.52	0	7	F7:6581	F120190614_PF_9033_WT__SPV-L3_p7.raw	0	0	P67936:P06753:P09493			PEAKS DB
VLLPEYGGTKVVLDDKDY	VLLPEYGGTKVVLDDKDY	Linear	27.94	2023.05	18	0.9	675.358	62.99	93493	2	F2:18628	F120190614_PF_9033_WT__SPV-L3_p2.raw	1	1	P61604			PEAKS DB
KRFSDATSKAHQLEE	KRFSDATSKAHQLEE	Linear	27.95	1745.87	15	1.4	582.965	23.16	48338	7	F7:4062	F120190614_PF_9033_WT__SPV-L3_p7.raw	1	1	Q86VP1			PEAKS DB
IEETISIAM(+15.99)ATKEN	IEETISIAMATKEN	Linear	27.95	1564.77	14	1.6	783.391	45.3	323010	1	F1:9715	F120190614_PF_9033_WT__SPV-L3_p1.raw	2	2	O95249	Oxidation (M)	M9:Oxidation (M):1000.00	PEAKS DB
AFRVPTANVS	AFRVPTANVS	Linear	27.96	1060.57	10	1.1	531.291	40.91	48151	1	F1:8005	F120190614_PF_9033_WT__SPV-L3_p1.raw	1	1	P04406			PEAKS DB
KPPKPVSKM(+31.99)RMATPLLM(+31.99)QA	KPPKPVSKMRMATPLLMQA	Linear	27.96	2187.16	19	-1.2	730.059	24.37	17472000	2	F2:4353	F120190614_PF_9033_WT__SPV-L3_p2.raw	2	2	P04233	Sulphone	M9:Sulphone:0.00;M17:Sulphone:49.54	PEAKS PTM
LPNIPVQTISRAAAEKLF	LPNIPVQTISRAAAEKLF	Linear	27.96	1967.12	18	1.5	656.715	76.05	525790	4	F4:19735	F120190614_PF_9033_WT__SPV-L3_p4.raw	1	1	P02786			PEAKS DB
KVFGGTVHKK	KVFGGTVHKK	Linear	27.97	1099.65	10	-0.6	550.832	18.96	119590	6	F6:2809	F120190614_PF_9033_WT__SPV-L3_p6.raw	1	1	P49915			PEAKS DB
YEDIAQKSKAEAE	YEDIAQKSKAEAE	Linear	27.97	1480.7	13	-0.7	494.575	23.2	26642	2	F2:3597	F120190614_PF_9033_WT__SPV-L3_p2.raw	1	1	P04264			PEAKS DB
LM(+15.99)QALPM(+15.99)GALPQGPM(+15.99)	LMQALPMGALPQGPM	Linear	27.97	1601.76	15	-0.8	801.888	61.99	53505	3	F3:17073	F120190614_PF_9033_WT__SPV-L3_p3.raw	1	1	P04233	Oxidation (M)	M2:Oxidation (M):1000.00;M7:Oxidation (M):1000.00;M15:Oxidation (M):1000.00	PEAKS DB
GPTEEIRALHAAIGG	GPTEEIRALHAAIGG	Linear	27.97	1490.78	15	2.8	497.937	54.97	60787	2	F2:15368	F120190614_PF_9033_WT__SPV-L3_p2.raw	1	1	O96009			PEAKS DB
DGRFEGFIQTRGGTF	DGRFEGFIQTRGGTF	Linear	27.97	1686.81	15	2.1	563.279	60.08	80303	2	F2:17467	F120190614_PF_9033_WT__SPV-L3_p2.raw	1	1	O14672			PEAKS DB
GPGDEDQEEETQGQEEGDEGEPRDHPASERTP	GPGDEDQEEETQGQEEGDEGEPRDHPASERTP	Linear	27.99	3506.42	32	-1.3	877.611	26.49	105230	6	F6:5820	F120190614_PF_9033_WT__SPV-L3_p6.raw	1	1	Q9H6Y7			PEAKS DB
LPRKVITAAVIGSL	LPRKVITAAVIGSL	Linear	27.99	1436.91	14	1.5	479.977	55.23	13720	3	F3:14553	F120190614_PF_9033_WT__SPV-L3_p3.raw	1	1	Q7Z4F1			PEAKS DB
VPS(+79.96)GQ(+.98)EQRYTCHMQHE	VPSGQEQRYTCHMQHE	Linear	28	2009.77	16	1.4	670.93	28.81	1196100	6	F6:6787	F120190614_PF_9033_WT__SPV-L3_p6.raw	1	1	P10321	Sulfation; Deamidation (NQ)	S3:Sulfation:9.45;Q5:Deamidation (NQ):0.00	PEAKS PTM
LQKQVTDLEAERE	LQKQVTDLEAERE	Linear	28.01	1557.8	13	1.2	779.908	29.91	52233	7	F7:6749	F120190614_PF_9033_WT__SPV-L3_p7.raw	1	1	Q15025			PEAKS DB
DPSGSVASISHQE	DPSGSVASISHQE	Linear	28.02	1312.59	13	2.8	657.304	33.62	74122	6	F6:8513	F120190614_PF_9033_WT__SPV-L3_p6.raw	1	1	Q9NYA4			PEAKS DB
SPDQWSSSSPHSN	SPDQWSSSSPHSN	Linear	28.02	1414.58	13	1.5	708.296	26.27	105130	6	F6:5672	F120190614_PF_9033_WT__SPV-L3_p6.raw	1	1	P46531			PEAKS DB
AVITGAVVA	AVITGAVVA	Linear	28.02	799.48	9	1.8	800.489	50.86	2330900	7	F7:15083	F120190614_PF_9033_WT__SPV-L3_p7.raw	2	2	P04439:P13746:P30443:P30455:P01892:P10316:P01891			PEAKS DB
LPKPPKPVSKM(+15.99)RM(-48.00)	LPKPPKPVSKMRM	Linear	28.02	1475.86	13	1	492.963	20.93	823270	3	F3:3175	F120190614_PF_9033_WT__SPV-L3_p3.raw	2	2	P04233	Oxidation (M); Homoserine lactone	M11:Oxidation (M):1000.00;M13:Homoserine lactone:1000.00	PEAKS PTM
EATEEVSLDSPEREP	EATEEVSLDSPEREP	Linear	28.02	1686.76	15	2.7	844.389	42	272590	7	F7:11512	F120190614_PF_9033_WT__SPV-L3_p7.raw	1	1	O60749			PEAKS DB
SSRKEAESSPFVE	SSRKEAESSPFVE	Linear	28.03	1451.69	13	1.2	726.853	26.81	212150	7	F7:5494	F120190614_PF_9033_WT__SPV-L3_p7.raw	1	1	P14625			PEAKS DB
KASVSVTAEDEGTQ	KASVSVTAEDEGTQ	Linear	28.04	1420.67	14	-0.2	711.341	25.26	43579	6	F6:5341	F120190614_PF_9033_WT__SPV-L3_p6.raw	1	1	P05362			PEAKS DB
ATPLLM(+15.99)QALP	ATPLLMQALP	Linear	28.04	1069.58	10	1.7	535.8	72.08	1556300	3	F3:20903	F120190614_PF_9033_WT__SPV-L3_p3.raw	1	1	P04233	Oxidation (M)	M6:Oxidation (M):1000.00	PEAKS DB
RDRVAGESAEPEPEP	RDRVAGESAEPEPEP	Linear	28.04	1637.76	15	-0.5	546.928	25.26	853590	6	F6:5283	F120190614_PF_9033_WT__SPV-L3_p6.raw	1	1	P01137			PEAKS DB
LPGSSQPAVLQPSVE	LPGSSQPAVLQPSVE	Linear	28.05	1507.79	15	0.3	754.902	60.69	443350	1	F1:15841	F120190614_PF_9033_WT__SPV-L3_p1.raw	1	1	O15127			PEAKS DB
EEEGSTIPIQED	EEEGSTIPIQED	Linear	28.07	1345.59	12	2.2	673.803	51.65	602740	7	F7:15457	F120190614_PF_9033_WT__SPV-L3_p7.raw	1	1	P26842			PEAKS DB
GW(+15.99)PVALSGLDM(+15.99)VGVAQ	GWPVALSGLDMVGVAQ	Linear	28.07	1630.8	16	1	816.409	90.09	2887400	3	F3:28110	F120190614_PF_9033_WT__SPV-L3_p3.raw	1	1	P17844	Oxidation (HW); Oxidation (M)	W2:Oxidation (HW):1000.00;M11:Oxidation (M):1000.00	PEAKS PTM
WT(-18.01)AVVVPSGEEQ	WTAVVVPSGEEQ	Linear	28.08	1282.62	12	-0.3	642.317	70.95	453590	1	F1:19752	F120190614_PF_9033_WT__SPV-L3_p1.raw	1	1	Q31610:P30486	Dehydration	T2:Dehydration:90.32	PEAKS PTM
VGDVTGAQAYA	VGDVTGAQAYA	Linear	28.08	1050.5	11	1	526.257	42.46	320740	6	F6:11668	F120190614_PF_9033_WT__SPV-L3_p6.raw	2	2	Q01628:Q01629:P13164			PEAKS DB
TGLSM(+15.99)DGGGSPKGDVDP	TGLSMDGGGSPKGDVDP	Linear	28.08	1604.7	17	1.3	803.358	30.87	501080	7	F7:7095	F120190614_PF_9033_WT__SPV-L3_p7.raw	1	1	P54710	Oxidation (M)	M5:Oxidation (M):1000.00	PEAKS DB
RS(+114.04)WT(+14.02)AADTAAQITQ	RSWTAADTAAQITQ	Linear	28.08	1646.8	14	1.7	824.409	46.36	338390	1	F1:10120	F120190614_PF_9033_WT__SPV-L3_p1.raw	1	1	P01889:Q31612:P30510:P10321:Q29865:Q07000:P04222:P30504:P30499	Ubiquitin; Methylation(others)	S2:Ubiquitin:0.00;T4:Methylation(others):0.00	PEAKS PTM
DVKPSPSAAEADFDIVTK	DVKPSPSAAEADFDIVTK	Linear	28.09	1888.94	18	0.8	630.655	56.58	293810	1	F1:14104	F120190614_PF_9033_WT__SPV-L3_p1.raw	1	1	Q86VP1			PEAKS DB
ENDEQAASAISELVS	ENDEQAASAISELVS	Linear	28.09	1561.71	15	1.7	781.864	82.91	421140	2	F2:26452	F120190614_PF_9033_WT__SPV-L3_p2.raw	1	1	Q0VGL1			PEAKS DB
APPEQEAAPAEEP	APPEQEAAPAEEP	Linear	28.09	1334.6	13	0.8	668.307	34.95	149780	6	F6:9106	F120190614_PF_9033_WT__SPV-L3_p6.raw	1	1	P29966			PEAKS DB
LIEILATRTNAEIR	LIEILATRTNAEIR	Linear	28.09	1611.93	14	1.3	538.318	50.94	35971	2	F2:13799	F120190614_PF_9033_WT__SPV-L3_p2.raw	1	1	P08133			PEAKS DB
KPPKPVSKM(+15.99)RM(+15.99)ATPLLM(+15.99)	KPPKPVSKMRMATPLLM	Linear	28.09	1972.07	17	0.8	658.364	23.84	2600700	2	F2:3751	F120190614_PF_9033_WT__SPV-L3_p2.raw	2	2	P04233	Oxidation (M)	M9:Oxidation (M):1000.00;M11:Oxidation (M):1000.00;M17:Oxidation (M):1000.00	PEAKS DB
VVESTGVFTTMEKAGAH	VVESTGVFTTMEKAGAH	Linear	28.1	1762.86	17	1.4	588.627	46.12	334900	1	F1:10037	F120190614_PF_9033_WT__SPV-L3_p1.raw	1	1	P04406			PEAKS DB
RM(+15.99)ATPLLM(+15.99)QALPM	RMATPLLMQALPM	Linear	28.1	1503.76	13	-0.3	752.888	62.53	221430	3	F3:17223	F120190614_PF_9033_WT__SPV-L3_p3.raw	1	1	P04233	Oxidation (M)	M2:Oxidation (M):71.87;M8:Oxidation (M):39.44	PEAKS DB
YDIPTDLLPDIS	YDIPTDLLPDIS	Linear	28.12	1360.68	12	0.9	681.346	103.41	1143900	3	F3:33332	F120190614_PF_9033_WT__SPV-L3_p3.raw	1	1	Q9BT88			PEAKS DB
AVVDDDANNAKAVVK	AVVDDDANNAKAVVK	Linear	28.12	1527.79	15	0.2	510.27	27.51	25565	6	F6:6180	F120190614_PF_9033_WT__SPV-L3_p6.raw	1	1	P60033			PEAKS DB
SEDKVVEVAEEEE	SEDKVVEVAEEEE	Linear	28.12	1490.66	13	2.8	746.341	42.41	72278	7	F7:11737	F120190614_PF_9033_WT__SPV-L3_p7.raw	1	1	P05067			PEAKS DB
NVAAAFEEAVR	NVAAAFEEAVR	Linear	28.13	1175.59	11	1.5	588.805	52.86	0	2	F2:14573	F120190614_PF_9033_WT__SPV-L3_p2.raw	0	0	P51151			PEAKS DB
EKLGGSAVISLEGKPL	EKLGGSAVISLEGKPL	Linear	28.13	1596.91	16	1.6	533.311	51.78	94153	2	F2:14099	F120190614_PF_9033_WT__SPV-L3_p2.raw	1	1	P23528			PEAKS DB
NFQKVQRQAAEREK	NFQKVQRQAAEREK	Linear	28.13	1730.92	14	-0.3	577.98	19.89	83373	6	F6:3200	F120190614_PF_9033_WT__SPV-L3_p6.raw	1	1	O15400			PEAKS DB
EPLGPEDEDSFSNAESYE	EPLGPEDEDSFSNAESYE	Linear	28.14	2013.8	18	-0.5	1007.9	70.99	1710800	1	F1:19777	F120190614_PF_9033_WT__SPV-L3_p1.raw	1	1	P15391			PEAKS DB
RIINEPTAAAIAYG	RIINEPTAAAIAYG	Linear	28.14	1458.78	14	1	730.399	51.93	156870	1	F1:12307	F120190614_PF_9033_WT__SPV-L3_p1.raw	1	1	P11142:P11021:P0DMV9:P0DMV8			PEAKS DB
LALALSQSEAEEKER	LALALSQSEAEEKER	Linear	28.14	1672.86	15	0.6	558.629	36.4	30101	1	F1:6438	F120190614_PF_9033_WT__SPV-L3_p1.raw	1	1	O14964			PEAKS DB
VPDTSRIYVAL	VPDTSRIYVAL	Linear	28.15	1232.68	11	2.7	617.347	62.02	323210	2	F2:18297	F120190614_PF_9033_WT__SPV-L3_p2.raw	1	1	Q9UBK9			PEAKS DB
IKLVDELM(+15.99)EAPGDVE	IKLVDELMEAPGDVE	Linear	28.16	1672.82	15	0.4	837.419	66.8	1252400	3	F3:18887	F120190614_PF_9033_WT__SPV-L3_p3.raw	1	1	P48960	Oxidation (M)	M8:Oxidation (M):1000.00	PEAKS DB
REEPIYIITEYM(+15.99)A	REEPIYIITEYMA	Linear	28.16	1642.79	13	1.2	822.404	70.84	72431	4	F4:17791	F120190614_PF_9033_WT__SPV-L3_p4.raw	1	1	P07948	Oxidation (M)	M12:Oxidation (M):1000.00	PEAKS DB
FGADSVPANTENEV	FGADSVPANTENEV	Linear	28.16	1448.64	14	2.5	725.33	54.15	3061700	7	F7:16460	F120190614_PF_9033_WT__SPV-L3_p7.raw	1	1	P05067			PEAKS DB
GDFGSVGATEWLE	GDFGSVGATEWLE	Linear	28.16	1366.6	13	1.3	684.31	88.5	1262800	3	F3:27512	F120190614_PF_9033_WT__SPV-L3_p3.raw	1	1	P02786			PEAKS DB
LPKPPKPVSKM(+31.99)RMATPLLM(+31.99)QALP	LPKPPKPVSKMRMATPLLMQALP	Linear	28.17	2607.43	23	-1.3	652.864	40.51	9782000	2	F2:10222	F120190614_PF_9033_WT__SPV-L3_p2.raw	1	1	P04233	Sulphone	M11:Sulphone:0.00;M19:Sulphone:19.69	PEAKS PTM
DVGSIPGRFSDN	DVGSIPGRFSDN	Linear	28.17	1262.59	12	2.6	632.303	48.28	201840	7	F7:14025	F120190614_PF_9033_WT__SPV-L3_p7.raw	1	1	O00462			PEAKS DB
SREARAKVIAAEGEM(+15.99)N	SREARAKVIAAEGEMN	Linear	28.18	1746.87	16	0.5	583.297	21.72	31444	7	F7:3525	F120190614_PF_9033_WT__SPV-L3_p7.raw	1	1	P27105	Oxidation (M)	M15:Oxidation (M):1000.00	PEAKS DB
TAPGGSGAGEERM(+15.99)PP	TAPGGSGAGEERMPP	Linear	28.18	1428.63	15	0.6	715.323	22.26	485450	6	F6:4050	F120190614_PF_9033_WT__SPV-L3_p6.raw	2	2	P14784	Oxidation (M)	M13:Oxidation (M):1000.00	PEAKS DB
FVRFDSDAASPREEP	FVRFDSDAASPREEP	Linear	28.18	1721.8	15	1.3	574.942	39.38	99869	1	F1:7521	F120190614_PF_9033_WT__SPV-L3_p1.raw	1	1	P01889:Q29836:Q31610:P30486:Q31612			PEAKS DB
VPVQDLGSTVIKE	VPVQDLGSTVIKE	Linear	28.19	1383.76	13	0.9	692.888	51.85	89411	1	F1:12306	F120190614_PF_9033_WT__SPV-L3_p1.raw	1	1	Q9BWD1			PEAKS DB
LPNIPVQTISRAAAEKLFGN	LPNIPVQTISRAAAEKLFGN	Linear	28.19	2138.18	20	0.3	713.736	80.47	1029000	4	F4:21439	F120190614_PF_9033_WT__SPV-L3_p4.raw	1	1	P02786			PEAKS DB
Q(-17.03)PKNEEDIEIIPIQE	QPKNEEDIEIIPIQE	Linear	28.2	1776.88	15	0.7	889.447	84.26	647510	2	F2:26968	F120190614_PF_9033_WT__SPV-L3_p2.raw	1	1	P11836	Pyro-glu from Q	Q1:Pyro-glu from Q:1000.00	PEAKS PTM
IDPDVAYSSVPYEKG	IDPDVAYSSVPYEKG	Linear	28.2	1638.78	15	1.5	820.397	53.83	245310	1	F1:13045	F120190614_PF_9033_WT__SPV-L3_p1.raw	1	1	P09960			PEAKS DB
ETVFLPREDHLFR	ETVFLPREDHLFR	Linear	28.2	1657.86	13	0.9	553.627	51.46	283060	2	F2:13964	F120190614_PF_9033_WT__SPV-L3_p2.raw	1	1	P01903			PEAKS DB
DSGDGVTHTVPIYEGYALPH	DSGDGVTHTVPIYEGYALPH	Linear	28.21	2126.99	20	0.9	710.005	66.21	416860	2	F2:19836	F120190614_PF_9033_WT__SPV-L3_p2.raw	1	1	P60709:P63261			PEAKS DB
GPASRSVETLKEM(+15.99)IK	GPASRSVETLKEMIK	Linear	28.22	1660.88	15	0.6	554.635	31.77	0	2	F2:6334	F120190614_PF_9033_WT__SPV-L3_p2.raw	0	0	P14618	Oxidation (M)	M13:Oxidation (M):1000.00	PEAKS DB
YGDEIGLDAAALPG	YGDEIGLDAAALPG	Linear	28.23	1360.65	14	0.9	681.333	82.18	484890	2	F2:26144	F120190614_PF_9033_WT__SPV-L3_p2.raw	1	1	P08195			PEAKS DB
K(+226.08)RY(+79.97)TCHVQHEGLP	KRYTCHVQHEGLP	Linear	28.25	1872.82	13	-4.3	625.277	33.06	4010900	7	F7:8108	F120190614_PF_9033_WT__SPV-L3_p7.raw	1	1	Q09160	Biotinylation; Phosphorylation (STY)	K1:Biotinylation:1000.00;Y3:Phosphorylation (STY):0.00	PEAKS PTM
NPEETAAEESWDY	NPEETAAEESWDY	Linear	28.25	1539.6	13	0.2	770.808	63.89	279190	1	F1:17065	F120190614_PF_9033_WT__SPV-L3_p1.raw	1	1	P11049			PEAKS DB
VPTDEARAFAEKNN	VPTDEARAFAEKNN	Linear	28.26	1560.75	14	1.7	521.259	31.79	160550	7	F7:7530	F120190614_PF_9033_WT__SPV-L3_p7.raw	1	1	Q15907			PEAKS DB
IEESGEHIIAGAGELH	IEESGEHIIAGAGELH	Linear	28.26	1660.81	16	1	554.61	41.17	28358	1	F1:8138	F120190614_PF_9033_WT__SPV-L3_p1.raw	1	1	P13639			PEAKS DB
A(+43.01)GDGTFQKWAAVVVPSGEEQR	AGDGTFQKWAAVVVPSGEEQR	Linear	28.26	2274.1	21	6.1	569.536	38.72	130020	2	F2:9016	F120190614_PF_9033_WT__SPV-L3_p2.raw	1	1	P04439:P13746:P30510:Q29865:Q07000:P04222:P30504:Q29960:P30443:P30455:P13747:P17693	Carbamylation	A1:Carbamylation:6.08	PEAKS PTM
IDDVDSFLAAAETLK	IDDVDSFLAAAETLK	Linear	28.26	1606.81	15	1.7	804.413	92.79	75779	4	F4:26405	F120190614_PF_9033_WT__SPV-L3_p4.raw	1	1	O60256			PEAKS DB
APGSSQEADLDAELE	APGSSQEADLDAELE	Linear	28.27	1530.67	15	1.2	766.342	59.21	171690	1	F1:15205	F120190614_PF_9033_WT__SPV-L3_p1.raw	1	1	Q8NCG7			PEAKS DB
SEGPSSLDPSQE(+21.98)GPT	SEGPSSLDPSQEGPT	Linear	28.27	1508.62	15	1.5	755.321	45.2	172010	6	F6:12536	F120190614_PF_9033_WT__SPV-L3_p6.raw	1	1	Q13501	Sodium adduct	E12:Sodium adduct:11.12	PEAKS PTM
DLRSWTAVDTAAQ	DLRSWTAVDTAAQ	Linear	28.27	1432.69	13	0.6	717.355	62.74	275820	1	F1:16562	F120190614_PF_9033_WT__SPV-L3_p1.raw	1	1	P13747			PEAKS DB
VINGNPITIFQERDP	VINGNPITIFQERDP	Linear	28.27	1711.89	15	1	856.953	68.74	269930	3	F3:19648	F120190614_PF_9033_WT__SPV-L3_p3.raw	1	1	P04406			PEAKS DB
VHHGPM(+15.99)AVAFEVYD	VHHGPMAVAFEVYD	Linear	28.28	1586.72	14	1.4	529.914	42.46	28953	2	F2:10499	F120190614_PF_9033_WT__SPV-L3_p2.raw	1	1	P53634	Oxidation (M)	M6:Oxidation (M):1000.00	PEAKS DB
TPPVNPSREIEDP	TPPVNPSREIEDP	Linear	28.28	1449.71	13	1.4	725.863	38.15	259480	7	F7:10056	F120190614_PF_9033_WT__SPV-L3_p7.raw	1	1	P27824			PEAKS DB
WDEDAPAKIPDEEATKP	WDEDAPAKIPDEEATKP	Linear	28.28	1910.89	17	1.5	637.971	44.19	1012700	7	F7:12495	F120190614_PF_9033_WT__SPV-L3_p7.raw	1	1	P27824			PEAKS DB
S(+42.01)TRSVSSSSYR	STRSVSSSSYR	Linear	28.28	1257.6	11	-0.1	629.805	23.59	116650	6	F6:4662	F120190614_PF_9033_WT__SPV-L3_p6.raw	1	1	P08670	Acetylation (Protein N-term)	S1:Acetylation (Protein N-term):1000.00	PEAKS PTM
VHHFARAASEFE	VHHFARAASEFE	Linear	28.28	1399.66	12	0.8	700.839	27.44	65896	7	F7:5765	F120190614_PF_9033_WT__SPV-L3_p7.raw	1	1	O94985			PEAKS DB
LPRGDHYKPAISHRDL	LPRGDHYKPAISHRDL	Linear	28.29	1873.99	16	1.4	625.672	26.12	79363	7	F7:5223	F120190614_PF_9033_WT__SPV-L3_p7.raw	1	1	Q13873			PEAKS DB
KQYHRILKR	KQYHRILKR	Linear	28.29	1240.75	9	0	414.591	19.14	204870	6	F6:2880	F120190614_PF_9033_WT__SPV-L3_p6.raw	1	1	P23511			PEAKS DB
TEEVINAIAPEKDVD	TEEVINAIAPEKDVD	Linear	28.29	1641.81	15	2.1	821.914	53.63	198620	1	F1:12956	F120190614_PF_9033_WT__SPV-L3_p1.raw	1	1	P11586			PEAKS DB
DNSESSAIEQPP	DNSESSAIEQPP	Linear	28.3	1272.55	12	1.3	637.282	45.47	453670	6	F6:12542	F120190614_PF_9033_WT__SPV-L3_p6.raw	1	1	Q9NV92			PEAKS DB
VSDDEDETHPNID	VSDDEDETHPNID	Linear	28.3	1484.59	13	0.6	743.303	30.38	135190	6	F6:7316	F120190614_PF_9033_WT__SPV-L3_p6.raw	1	1	Q16543			PEAKS DB
KKVEELEGEIT(-.98)(+14.02)	KKVEELEGEIT	Linear	28.3	1286.71	11	2.9	644.363	100.48	0	2	F2:33249	F120190614_PF_9033_WT__SPV-L3_p2.raw	0	0	Q10589	Amidation; Methylation(others)	T11:Amidation:1000.00;T11:Methylation(others):11.90	PEAKS PTM
EDIEIIPIQE	EDIEIIPIQE	Linear	28.3	1197.61	10	1.2	599.814	86.32	100130	2	F2:27772	F120190614_PF_9033_WT__SPV-L3_p2.raw	1	1	P11836			PEAKS DB
DIGTEVFAPGPG	DIGTEVFAPGPG	Linear	28.31	1158.56	12	-0.5	580.285	78.45	301650	1	F1:22386	F120190614_PF_9033_WT__SPV-L3_p1.raw	1	1	Q99519			PEAKS DB
GPEDEDSFSNAESYENE	GPEDEDSFSNAESYENE	Linear	28.31	1917.7	17	2.7	959.861	57.93	1323600	7	F7:17971	F120190614_PF_9033_WT__SPV-L3_p7.raw	1	1	P15391			PEAKS DB
TFQKWAAVVVPSGEE	TFQKWAAVVVPSGEE	Linear	28.31	1646.83	15	0.9	824.423	64.88	292310	2	F2:19334	F120190614_PF_9033_WT__SPV-L3_p2.raw	1	1	P01889:Q29836:P30492:P04439:P13746:P30510:Q29865:Q07000:P04222:P30504:Q29960:P18465:P18463:P30490:P18464:P30498:P30466:P30443:P30455:P13747:P30461:P17693			PEAKS DB
DSPGILSGEKQR	DSPGILSGEKQR	Linear	28.32	1285.66	12	0.5	643.839	27.03	20235	7	F7:5598	F120190614_PF_9033_WT__SPV-L3_p7.raw	1	1	Q9H223			PEAKS DB
LPHPYAIAVFKN	LPHPYAIAVFKN	Linear	28.32	1368.76	12	1.9	457.26	50.57	17402	2	F2:13708	F120190614_PF_9033_WT__SPV-L3_p2.raw	1	1	Q92673			PEAKS DB
LPTGIPIVYELDK	LPTGIPIVYELDK	Linear	28.32	1456.82	13	2.4	729.418	78.14	187080	3	F3:23307	F120190614_PF_9033_WT__SPV-L3_p3.raw	1	1	P18669:Q8N0Y7			PEAKS DB
VPQESETIPLVM(+15.99)K	VPQESETIPLVMK	Linear	28.33	1485.77	13	1.9	743.896	46.87	380010	2	F2:12170	F120190614_PF_9033_WT__SPV-L3_p2.raw	1	1	Q95460	Oxidation (M)	M12:Oxidation (M):1000.00	PEAKS DB
VDEVVDIM(+15.99)RVNVDK	VDEVVDIMRVNVDK	Linear	28.33	1645.83	14	1.2	549.619	43.97	97449	2	F2:11062	F120190614_PF_9033_WT__SPV-L3_p2.raw	1	1	P63027	Oxidation (M)	M8:Oxidation (M):1000.00	PEAKS DB
RPGPGAGPGPAAGAALPDQ	RPGPGAGPGPAAGAALPDQ	Linear	28.33	1655.84	19	2.2	828.928	38.69	304040	7	F7:10240	F120190614_PF_9033_WT__SPV-L3_p7.raw	1	1	O75340			PEAKS DB
GDVIDSIEANVE	GDVIDSIEANVE	Linear	28.33	1259.59	12	0.5	630.802	81.15	345980	2	F2:25765	F120190614_PF_9033_WT__SPV-L3_p2.raw	1	1	O15400			PEAKS DB
VLRIINEPTAAAIAY	VLRIINEPTAAAIAY	Linear	28.34	1613.91	15	1.9	807.966	67.21	342990	2	F2:20249	F120190614_PF_9033_WT__SPV-L3_p2.raw	1	1	P11142:P0DMV9:P0DMV8			PEAKS DB
GSGSHTLPALLEN	GSGSHTLPALLEN	Linear	28.34	1294.65	13	0.6	648.334	50.49	76852	1	F1:11733	F120190614_PF_9033_WT__SPV-L3_p1.raw	1	1	P02786			PEAKS DB
ARLDILDTAGQEEFGAM(+15.99)	ARLDILDTAGQEEFGAM	Linear	28.35	1851.87	17	-0.1	926.941	72.46	128060	3	F3:21047	F120190614_PF_9033_WT__SPV-L3_p3.raw	1	1	P62070:P10301	Oxidation (M)	M17:Oxidation (M):1000.00	PEAKS DB
DSKEDENVPTAPDPPS	DSKEDENVPTAPDPPS	Linear	28.36	1696.74	16	0.5	849.379	39.77	969550	6	F6:10666	F120190614_PF_9033_WT__SPV-L3_p6.raw	1	1	Q86VP1			PEAKS DB
INWLDKNQTAEKEEF	INWLDKNQTAEKEEF	Linear	28.36	1863.9	15	2	622.309	50.13	0	2	F2:13492	F120190614_PF_9033_WT__SPV-L3_p2.raw	0	0	P11142			PEAKS DB
PGGYVAYSKAATVTGK	PGGYVAYSKAATVTGK	Linear	28.36	1568.82	16	0.8	785.418	31.22	114760	7	F7:7243	F120190614_PF_9033_WT__SPV-L3_p7.raw	1	1	P02786			PEAKS DB
TIEENIKIFEEEEVE	TIEENIKIFEEEEVE	Linear	28.37	1849.88	15	1.6	925.95	75.53	534770	3	F3:22268	F120190614_PF_9033_WT__SPV-L3_p3.raw	2	2	Q9Y287			PEAKS DB
KWT(+114.04)AVVVPSGEEQR	KWTAVVVPSGEEQR	Linear	28.38	1698.87	14	0.7	567.297	34.14	872950	1	F1:5833	F120190614_PF_9033_WT__SPV-L3_p1.raw	1	1	Q31610:P30486	Ubiquitin	T3:Ubiquitin:5.99	PEAKS PTM
YGHPSSTTPNLDQ	YGHPSSTTPNLDQ	Linear	28.39	1415.63	13	1	708.824	29.41	167110	6	F6:6921	F120190614_PF_9033_WT__SPV-L3_p6.raw	1	1	P15289			PEAKS DB
PGTAAASDEGG	PGTAAASDEGG	Linear	28.39	931.388	11	0.2	932.396	49.08	178980	5	F5:9890	F120190614_PF_9033_WT__SPV-L3_p5.raw	1	1	C9JLR9			PEAKS DB
DVPSTPAAEAKAAEAAASAYYNPGNPH	DVPSTPAAEAKAAEAAASAYYNPGNPH	Linear	28.4	2669.24	27	1.2	890.754	70.14	515040	2	F2:21381	F120190614_PF_9033_WT__SPV-L3_p2.raw	1	1	Q969T9			PEAKS DB
KSIYRYDLASGATE	KSIYRYDLASGATE	Linear	28.4	1572.78	14	1.6	525.268	36.85	0	7	F7:9515	F120190614_PF_9033_WT__SPV-L3_p7.raw	0	0	Q92673			PEAKS DB
APPEVVM(+15.99)DPALAAQYEHDLE	APPEVVMDPALAAQYEHDLE	Linear	28.41	2210.02	20	1.6	737.682	70.51	138720	3	F3:20326	F120190614_PF_9033_WT__SPV-L3_p3.raw	1	1	P62826	Oxidation (M)	M7:Oxidation (M):1000.00	PEAKS DB
DVDFEIKSLDEQ	DVDFEIKSLDEQ	Linear	28.41	1436.67	12	-0.6	719.34	70.28	92881	2	F2:21456	F120190614_PF_9033_WT__SPV-L3_p2.raw	1	1	O15162			PEAKS DB
EVAEEEEVAEVEEE	EVAEEEEVAEVEEE	Linear	28.42	1618.67	14	2.8	810.346	56.79	3940200	7	F7:17621	F120190614_PF_9033_WT__SPV-L3_p7.raw	1	1	P05067			PEAKS DB
RSWTAADTAAQ	RSWTAADTAAQ	Linear	28.42	1176.55	11	0.8	589.284	28.67	487480	6	F6:6609	F120190614_PF_9033_WT__SPV-L3_p6.raw	1	1	P01889:Q31610:P30486:Q31612:P30510:P10321:Q29865:Q07000:P04222:P30504:P30499:Q95604:P17693			PEAKS DB
RTLSSSTQASIE	RTLSSSTQASIE	Linear	28.43	1278.64	12	2	640.329	27.7	94915	6	F6:6284	F120190614_PF_9033_WT__SPV-L3_p6.raw	1	1	P11142			PEAKS DB
QPYPSGADVPFGPPL	QPYPSGADVPFGPPL	Linear	28.45	1540.76	15	0.1	771.385	88.06	382440	3	F3:27323	F120190614_PF_9033_WT__SPV-L3_p3.raw	1	1	O15118			PEAKS DB
LDPAGPEYTRASVE	LDPAGPEYTRASVE	Linear	28.46	1503.72	14	1.4	752.869	40.66	55760	7	F7:11051	F120190614_PF_9033_WT__SPV-L3_p7.raw	1	1	Q53H76			PEAKS DB
LNIDPDAKVEEEPE	LNIDPDAKVEEEPE	Linear	28.46	1596.75	14	2.3	799.385	47.74	371530	7	F7:13868	F120190614_PF_9033_WT__SPV-L3_p7.raw	1	1	P14625			PEAKS DB
AVIGADSVTLK	AVIGADSVTLK	Linear	28.47	1072.61	11	0.1	537.314	43.2	115520	1	F1:8926	F120190614_PF_9033_WT__SPV-L3_p1.raw	1	1	Q9NYH9			PEAKS DB
DSDAASPRGEPRAPW	DSDAASPRGEPRAPW	Linear	28.48	1610.74	15	1.5	537.923	38.19	71411	1	F1:7107	F120190614_PF_9033_WT__SPV-L3_p1.raw	1	1	P30492:P30510:P10321:Q29865:Q07000:P04222:Q29960:P30499:Q95604			PEAKS DB
IRLGEKDAHSQGEVVS	IRLGEKDAHSQGEVVS	Linear	28.49	1723.89	16	1.6	575.637	25.88	239040	7	F7:5134	F120190614_PF_9033_WT__SPV-L3_p7.raw	1	1	Q92896			PEAKS DB
SIAKAIKARGEVIH	SIAKAIKARGEVIH	Linear	28.5	1491.89	14	1	498.304	26.37	69489	7	F7:5343	F120190614_PF_9033_WT__SPV-L3_p7.raw	1	1	O75558			PEAKS DB
M(+15.99)DPALAAQYEHDLE	MDPALAAQYEHDLE	Linear	28.51	1617.7	14	3.2	809.859	56.36	191760	2	F2:16004	F120190614_PF_9033_WT__SPV-L3_p2.raw	1	1	P62826	Oxidation (M)	M1:Oxidation (M):1000.00	PEAKS DB
GPGPAAGAALPDQ	GPGPAAGAALPDQ	Linear	28.51	1120.55	13	1.1	561.284	44.12	46998	7	F7:12424	F120190614_PF_9033_WT__SPV-L3_p7.raw	1	1	O75340			PEAKS DB
KKRM(+15.99)GPGAASGGERP	KKRMGPGAASGGERP	Linear	28.53	1513.78	15	0.2	505.6	18.86	45131	6	F6:2782	F120190614_PF_9033_WT__SPV-L3_p6.raw	1	1	Q9H0U4	Oxidation (M)	M4:Oxidation (M):1000.00	PEAKS DB
YHGQIAIVAPEALL	YHGQIAIVAPEALL	Linear	28.54	1493.82	14	1.5	747.92	76.48	224590	3	F3:22634	F120190614_PF_9033_WT__SPV-L3_p3.raw	1	1	Q9UIQ6			PEAKS DB
SDYPPLGRF	SDYPPLGRF	Linear	28.54	1050.51	9	2	526.265	54.88	272860	2	F2:15488	F120190614_PF_9033_WT__SPV-L3_p2.raw	1	1	Q5VTE0:P68104			PEAKS DB
AGSSRKEAESSPFVER	AGSSRKEAESSPFVER	Linear	28.54	1735.85	16	1.6	579.625	23.04	9292.7	7	F7:4036	F120190614_PF_9033_WT__SPV-L3_p7.raw	1	1	P14625			PEAKS DB
ISLEHAVHIIEET	ISLEHAVHIIEET	Linear	28.56	1489.78	13	0.2	745.896	60.17	23573	3	F3:16338	F120190614_PF_9033_WT__SPV-L3_p3.raw	1	1	Q92854			PEAKS DB
VDSEDLPLNISRE	VDSEDLPLNISRE	Linear	28.56	1485.73	13	0.8	743.873	58.67	118120	1	F1:15021	F120190614_PF_9033_WT__SPV-L3_p1.raw	1	1	P08238:P07900			PEAKS DB
AESSGSSPRPAPD	AESSGSSPRPAPD	cis-spliced peptide	28.57	1256.56	13	0.5	629.289	26.2	398170	5	F5:5031	F120190614_PF_9033_WT__SPV-L3_p5.raw	1	1	|denovo_3			PEAKS DB
TPSYVAFTPEGERLIG	TPSYVAFTPEGERLIG	Linear	28.57	1735.88	16	1.2	868.947	69.2	286480	2	F2:21051	F120190614_PF_9033_WT__SPV-L3_p2.raw	1	1	P11021			PEAKS DB
EHGATLAVIDSEK	EHGATLAVIDSEK	Linear	28.58	1368.69	13	0.5	685.352	32.57	49523	7	F7:7818	F120190614_PF_9033_WT__SPV-L3_p7.raw	1	1	Q07108			PEAKS DB
DPEKETIPDID	DPEKETIPDID	Linear	28.58	1270.59	11	1.6	636.305	51.01	262070	7	F7:15116	F120190614_PF_9033_WT__SPV-L3_p7.raw	1	1	P53621			PEAKS DB
VPTANVSVVDLT	VPTANVSVVDLT	Linear	28.58	1213.66	12	0.2	607.835	70.25	120930	1	F1:19526	F120190614_PF_9033_WT__SPV-L3_p1.raw	1	1	P04406			PEAKS DB
SQKEVLERTRAELD	SQKEVLERTRAELD	Linear	28.58	1672.87	14	0.5	558.632	30.01	575390	7	F7:6782	F120190614_PF_9033_WT__SPV-L3_p7.raw	1	1	P01920			PEAKS DB
PFFELTVVPASQ	PFFELTVVPASQ	trans-spliced peptide	28.59	1333.69	12	1.8	667.854	95.11	5981600	3	F3:30101	F120190614_PF_9033_WT__SPV-L3_p3.raw	1	1	|denovo_33			PEAKS DB
KDYIALNEDLSSW(+15.99)TAA(+14.02)	KDYIALNEDLSSWTAA	Linear	28.59	1825.87	16	7.8	609.636	62.73	363530	2	F2:18502	F120190614_PF_9033_WT__SPV-L3_p2.raw	1	1	Q29836:P30492:P18465:P18463:P30490:P18464:P30498:P30466:P30461	Oxidation (HW); Methylation(C-term)	W13:Oxidation (HW):1000.00;A16:Methylation(C-term):1000.00	PEAKS PTM
NPRPGKVVIYSEPDVS	NPRPGKVVIYSEPDVS	Linear	28.61	1755.92	16	2.4	586.314	36.75	87346	7	F7:9498	F120190614_PF_9033_WT__SPV-L3_p7.raw	1	1	Q9Y4K1			PEAKS DB
ESLLRGIYAYGFEKPS	ESLLRGIYAYGFEKPS	Linear	28.61	1828.94	16	-0.8	610.652	66.81	249510	3	F3:18862	F120190614_PF_9033_WT__SPV-L3_p3.raw	1	1	P60842:Q14240			PEAKS DB
LDGLFPASEAQ	LDGLFPASEAQ	Linear	28.61	1146.56	11	0.8	574.286	72.39	378660	2	F2:22386	F120190614_PF_9033_WT__SPV-L3_p2.raw	1	1	P32942			PEAKS DB
KTTAQVLIRF	KTTAQVLIRF	Linear	28.61	1175.7	10	2	588.86	42.76	207720	2	F2:10606	F120190614_PF_9033_WT__SPV-L3_p2.raw	1	1	P15121:C9JRZ8			PEAKS DB
KQVTDLEAEREQKQR	KQVTDLEAEREQKQR	Linear	28.62	1856.97	15	-0.8	619.997	20.18	345350	6	F6:3292	F120190614_PF_9033_WT__SPV-L3_p6.raw	2	2	Q15025			PEAKS DB
VEATFVSSSASAPG	VEATFVSSSASAPG	trans-spliced peptide	28.65	1308.62	14	1.6	655.318	34.19	3506600	6	F6:8807	F120190614_PF_9033_WT__SPV-L3_p6.raw	4	4	|denovo_40			PEAKS DB
RAAPFSLEY	RAAPFSLEY	Linear	28.65	1052.53	9	1.1	527.272	54.03	153740	2	F2:14996	F120190614_PF_9033_WT__SPV-L3_p2.raw	1	1	Q15181			PEAKS DB
SGKPFKIQVLVEPDH	SGKPFKIQVLVEPDH	Linear	28.65	1692.92	15	0.9	565.314	43.12	42378	2	F2:10765	F120190614_PF_9033_WT__SPV-L3_p2.raw	1	1	P17931			PEAKS DB
APTGSSPQPLQPL	APTGSSPQPLQPL	Linear	28.65	1291.68	13	1.1	646.847	56.7	582710	1	F1:14228	F120190614_PF_9033_WT__SPV-L3_p1.raw	1	1	P14784			PEAKS DB
LPAKADLLLSTQPGREEGSPL	LPAKADLLLSTQPGREEGSPL	Linear	28.65	2191.18	21	2.3	731.404	59.21	89667	2	F2:17084	F120190614_PF_9033_WT__SPV-L3_p2.raw	1	1	P08195			PEAKS DB
SDSDVLIRDNYERAEK	SDSDVLIRDNYERAEK	Linear	28.66	1908.92	16	0.3	637.313	32.84	176150	7	F7:7901	F120190614_PF_9033_WT__SPV-L3_p7.raw	1	1	Q8NE00			PEAKS DB
RGDLGIEIPAEKVFL	RGDLGIEIPAEKVFL	Linear	28.66	1655.92	15	0.5	552.982	74.1	102480	3	F3:21735	F120190614_PF_9033_WT__SPV-L3_p3.raw	1	1	P14618			PEAKS DB
FPEEERGERSAEEKGRLG	FPEEERGERSAEEKGRLG	Linear	28.67	2075	18	1.1	692.676	25.04	657920	7	F7:4770	F120190614_PF_9033_WT__SPV-L3_p7.raw	1	1	Q9Y5U5			PEAKS DB
KYFPGM(+15.99)FPFKDKFG	KYFPGMFPFKDKFG	Linear	28.67	1723.84	14	1.7	575.623	52.27	342170	3	F3:13427	F120190614_PF_9033_WT__SPV-L3_p3.raw	1	1	Q8WTV0	Oxidation (M)	M6:Oxidation (M):1000.00	PEAKS DB
EELKEYENIIALQENELK	EELKEYENIIALQENELK	Linear	28.67	2204.12	18	0.6	735.715	70.17	76504	2	F2:21464	F120190614_PF_9033_WT__SPV-L3_p2.raw	1	1	P80303			PEAKS DB
YPIE(+14.02)HGIVTNWD	YPIEHGIVTNWD	Linear	28.67	1456.7	12	0	729.357	61.96	109430	2	F2:18178	F120190614_PF_9033_WT__SPV-L3_p2.raw	1	1	P60709:P63261	Methylation(others)	E4:Methylation(others):0.00	PEAKS PTM
VAYWRQAGLSYIRYSQICAKAVRDALKTEFKANAEKTSGSNVKIVKVKKE	VAYWRQAGLSYIRYSQICAKAVRDALKTEFKANAEKTSGSNVKIVKVKKE	Linear	28.67	5645.07	50	0.4	941.852	66.65	23793000	7	F7:21476	F120190614_PF_9033_WT__SPV-L3_p7.raw	2	2	P56381			PEAKS DB
VDDTQFVRFDSDS(+162.05)AC(+71.04)PRMEPRAP	VDDTQFVRFDSDSACPRMEPRAP	Linear	28.67	2871.28	23	5.5	718.831	56.14	591560	2	F2:15943	F120190614_PF_9033_WT__SPV-L3_p2.raw	1	1	P17693	Hexose (NSY); Propionamide	S13:Hexose (NSY):14.04;C15:Propionamide:1000.00	PEAKS PTM
DAASPREEP	DAASPREEP	Linear	28.67	970.436	9	3	486.226	21.17	407200	5	F5:3569	F120190614_PF_9033_WT__SPV-L3_p5.raw	1	1	P01889:Q29836:Q31610:P30486:Q31612			PEAKS DB
RDRVAGESAEPEPEPEAD	RDRVAGESAEPEPEPEAD	Linear	28.68	1952.87	18	-0.7	651.964	26.49	223320	6	F6:5789	F120190614_PF_9033_WT__SPV-L3_p6.raw	1	1	P01137			PEAKS DB
DFQGARIITG	DFQGARIITG	Linear	28.69	1076.56	10	0	539.288	52.99	75750	1	F1:12725	F120190614_PF_9033_WT__SPV-L3_p1.raw	1	1	P49961			PEAKS DB
SPIPGAGAYADDTA	SPIPGAGAYADDTA	Linear	28.69	1304.59	14	1.6	653.303	54	348020	7	F7:16331	F120190614_PF_9033_WT__SPV-L3_p7.raw	1	1	P20933			PEAKS DB
LIAPDHVVPAPE	LIAPDHVVPAPE	Linear	28.7	1256.68	12	1.7	629.347	50.32	73184	1	F1:11655	F120190614_PF_9033_WT__SPV-L3_p1.raw	1	1	Q8NBW4			PEAKS DB
ISIYSSERSVLQ	ISIYSSERSVLQ	Linear	28.7	1380.72	12	1.5	691.371	51.12	28078	1	F1:12019	F120190614_PF_9033_WT__SPV-L3_p1.raw	1	1	O75326			PEAKS DB
FFM(+15.99)PGFAPLTSRGSQQYR	FFMPGFAPLTSRGSQQYR	Linear	28.71	2105.02	18	0.6	702.679	55.8	157920	2	F2:15771	F120190614_PF_9033_WT__SPV-L3_p2.raw	1	1	P07437	Oxidation (M)	M3:Oxidation (M):1000.00	PEAKS DB
RDRVAGESAEPEP	RDRVAGESAEPEP	Linear	28.71	1411.67	13	-0.3	471.563	22.54	101200	6	F6:4256	F120190614_PF_9033_WT__SPV-L3_p6.raw	1	1	P01137			PEAKS DB
GTTDKYGRLDRELQR	GTTDKYGRLDRELQR	Linear	28.71	1806.93	15	-0.1	452.741	27.38	307970	7	F7:5741	F120190614_PF_9033_WT__SPV-L3_p7.raw	2	2	O43752			PEAKS DB
EQGPREADPESEADRA	EQGPREADPESEADRA	Linear	28.72	1755.77	16	0.3	586.263	23.92	0	6	F6:4790	F120190614_PF_9033_WT__SPV-L3_p6.raw	0	0	O00461			PEAKS DB
KTHLSEVQAFFENQS	KTHLSEVQAFFENQS	Linear	28.73	1763.85	15	1.7	588.957	55.59	166590	2	F2:15665	F120190614_PF_9033_WT__SPV-L3_p2.raw	1	1	Q9UIQ6			PEAKS DB
RLDILDTAGQEEFGA	RLDILDTAGQEEFGA	Linear	28.74	1633.79	15	1.3	817.906	72.96	173160	2	F2:22532	F120190614_PF_9033_WT__SPV-L3_p2.raw	1	1	P62070:P10301			PEAKS DB
GGEERM(+15.99)ETPQEDHLRG	GGEERMETPQEDHLRG	Linear	28.77	1855.81	16	1.6	619.612	21.02	26848	7	F7:3273	F120190614_PF_9033_WT__SPV-L3_p7.raw	1	1	Q01151	Oxidation (M)	M6:Oxidation (M):1000.00	PEAKS DB
KPPSSGTSSEFEVVT	KPPSSGTSSEFEVVT	Linear	28.78	1550.75	15	0.5	776.381	41.25	756290	1	F1:8298	F120190614_PF_9033_WT__SPV-L3_p1.raw	1	1	Q15025			PEAKS DB
TRPAGDGTFQKWAS(+14.02)VVVPSGQ(+.98)EQ	TRPAGDGTFQKWASVVVPSGQEQ	Linear	28.78	2459.21	23	6.2	615.813	49.43	455550	2	F2:13189	F120190614_PF_9033_WT__SPV-L3_p2.raw	1	1	P30459:P10314	Methylation(others); Deamidation (NQ)	S14:Methylation(others):8.28;Q21:Deamidation (NQ):22.85	PEAKS PTM
YDADLSPAGHEEA	YDADLSPAGHEEA	Linear	28.78	1373.57	13	1.9	687.795	36.14	85917	7	F7:9264	F120190614_PF_9033_WT__SPV-L3_p7.raw	1	1	P18669:Q8N0Y7			PEAKS DB
DLATFGVDESK	DLATFGVDESK	trans-spliced peptide	28.79	1180.56	11	1.7	591.289	36.16	2000800	6	F6:9442	F120190614_PF_9033_WT__SPV-L3_p6.raw	4	4	|denovo_10			PEAKS DB
RPGQGIAVPVGEAHRHE	RPGQGIAVPVGEAHRHE	Linear	28.79	1808.94	17	2	603.988	24.82	21207	7	F7:4736	F120190614_PF_9033_WT__SPV-L3_p7.raw	1	1	Q9HBR0			PEAKS DB
LDLDAGLEPSPGLEDP	LDLDAGLEPSPGLEDP	Linear	28.79	1636.78	16	0.9	819.399	87.45	342830	2	F2:28192	F120190614_PF_9033_WT__SPV-L3_p2.raw	1	1	Q9HBE5			PEAKS DB
VTVDTGVIPASEEKAE	VTVDTGVIPASEEKAE	Linear	28.8	1643.83	16	1.8	822.921	45.85	162700	7	F7:13102	F120190614_PF_9033_WT__SPV-L3_p7.raw	1	1	O60841			PEAKS DB
DINIVQELER	DINIVQELER	Linear	28.82	1227.65	10	-0.6	614.83	73.18	84624	3	F3:21359	F120190614_PF_9033_WT__SPV-L3_p3.raw	1	1	Q14596			PEAKS DB
AAEAAAAPAESAAPA	AAEAAAAPAESAAPA	Linear	28.82	1267.6	15	0.8	634.81	32.49	49714	6	F6:8115	F120190614_PF_9033_WT__SPV-L3_p6.raw	1	1	P80723			PEAKS DB
GHDDDVIDIEDDLD	GHDDDVIDIEDDLD	Linear	28.82	1584.64	14	1.1	793.33	74.91	109880	2	F2:23282	F120190614_PF_9033_WT__SPV-L3_p2.raw	1	1	P27824			PEAKS DB
RPWSNSRGL	RPWSNSRGL	Linear	28.83	1071.56	9	-0.3	536.786	26.43	187810	7	F7:5350	F120190614_PF_9033_WT__SPV-L3_p7.raw	1	1	Q9NRR8			PEAKS DB
DDGRGVSEPLM(+15.99)ENGSG	DDGRGVSEPLMENGSG	Linear	28.83	1634.68	16	1.9	818.351	35.18	422350	7	F7:8774	F120190614_PF_9033_WT__SPV-L3_p7.raw	1	1	O00754	Oxidation (M)	M11:Oxidation (M):1000.00	PEAKS DB
M(+15.99)LQKVVLPSYE	MLQKVVLPSYE	Linear	28.84	1321.7	11	1.9	661.856	50.27	82770	1	F1:11644	F120190614_PF_9033_WT__SPV-L3_p1.raw	1	1	Q13571	Oxidation (M)	M1:Oxidation (M):1000.00	PEAKS DB
KPRDVSSVEL	KPRDVSSVEL	Linear	28.84	1128.61	10	0.6	565.315	29.13	502190	7	F7:6410	F120190614_PF_9033_WT__SPV-L3_p7.raw	1	1	Q01082			PEAKS DB
GDEEGVPAVVID	GDEEGVPAVVID	Linear	28.84	1198.57	12	1.4	600.294	69.51	206100	1	F1:19146	F120190614_PF_9033_WT__SPV-L3_p1.raw	1	1	P13796			PEAKS DB
EVEPVDARPAAD	EVEPVDARPAAD	Linear	28.84	1267.6	12	0.6	634.81	30.09	32269	6	F6:7183	F120190614_PF_9033_WT__SPV-L3_p6.raw	1	1	P05067			PEAKS DB
VEPDHYVVVGAQRDAW	VEPDHYVVVGAQRDAW	Linear	28.84	1839.89	16	1.6	614.305	51	88794	2	F2:13840	F120190614_PF_9033_WT__SPV-L3_p2.raw	1	1	P02786			PEAKS DB
FPFELVTVPASQ	FPFELVTVPASQ	trans-spliced peptide	28.86	1333.69	12	1.8	667.854	95.11	5981600	3	F3:30210	F120190614_PF_9033_WT__SPV-L3_p3.raw	1	1	|denovo_20			PEAKS DB
DDVSLQVFM(+15.99)DHLKK	DDVSLQVFMDHLKK	Linear	28.87	1689.84	14	0.4	564.287	50.36	133520	3	F3:12596	F120190614_PF_9033_WT__SPV-L3_p3.raw	1	1	Q15437	Oxidation (M)	M9:Oxidation (M):1000.00	PEAKS DB
E(+42.01)EEIAALVIDN	EEEIAALVIDN	Linear	28.87	1256.61	11	3	629.316	111.88	1465200	4	F4:33960	F120190614_PF_9033_WT__SPV-L3_p4.raw	2	2	P63261	Acetylation (Protein N-term)	E1:Acetylation (Protein N-term):1000.00	PEAKS PTM
GPGAPPEQEAAPAEEPA	GPGAPPEQEAAPAEEPA	Linear	28.88	1616.73	17	1.6	809.374	38.54	831640	6	F6:10302	F120190614_PF_9033_WT__SPV-L3_p6.raw	1	1	P29966			PEAKS DB
NFTEPTAIQAQ	NFTEPTAIQAQ	Linear	28.88	1218.59	11	2.4	610.303	52	200500	7	F7:15513	F120190614_PF_9033_WT__SPV-L3_p7.raw	1	1	P17844			PEAKS DB
SSTLTLSKADYEKHK	SSTLTLSKADYEKHK	Linear	28.88	1706.88	15	0.1	569.969	23.91	77848	7	F7:4326	F120190614_PF_9033_WT__SPV-L3_p7.raw	1	1	P01834			PEAKS DB
EHCCQLEHSVEVAHGK	EHCCQLEHSVEVAHGK	trans-spliced peptide	28.91	1804.8	16	-2.6	452.206	23.95	0	7	F7:4372	F120190614_PF_9033_WT__SPV-L3_p7.raw	0	0	|denovo_13			PEAKS DB
EAVTGLHPNQEAHSL	EAVTGLHPNQEAHSL	Linear	28.91	1601.78	15	1.3	534.935	32.6	98272	7	F7:7829	F120190614_PF_9033_WT__SPV-L3_p7.raw	1	1	Q8WTV0			PEAKS DB
S(+42.01)DKPDM(+31.99)AEIEKFDK	SDKPDMAEIEKFDK	Linear	28.91	1725.78	14	1.1	576.267	39.06	177610	1	F1:7364	F120190614_PF_9033_WT__SPV-L3_p1.raw	1	1	P62328	Acetylation (Protein N-term); Sulphone	S1:Acetylation (Protein N-term):1000.00;M6:Sulphone:1000.00	PEAKS PTM
FDEDEM(+15.99)FYVDLDK	FDEDEMFYVDLDK	Linear	28.91	1680.69	13	0.9	841.351	70.97	185670	3	F3:20425	F120190614_PF_9033_WT__SPV-L3_p3.raw	1	1	P20036	Oxidation (M)	M6:Oxidation (M):1000.00	PEAKS DB
KGNVATELSLERN	KGNVATELSLERN	trans-spliced peptide	28.93	1429.75	13	3.4	715.886	30.46	2678900	7	F7:6948	F120190614_PF_9033_WT__SPV-L3_p7.raw	1	1	|denovo_28			PEAKS DB
Q(-17.03)EM(+15.99)ATAASSSSLEKSYE	QEMATAASSSSLEKSYE	Linear	28.93	1816.77	17	3.5	909.394	48.47	499360	7	F7:14133	F120190614_PF_9033_WT__SPV-L3_p7.raw	1	1	P60709:P63261:Q6S8J3	Pyro-glu from Q; Oxidation (M)	Q1:Pyro-glu from Q:1000.00;M3:Oxidation (M):1000.00	PEAKS PTM
AVTEQGAELSNEERN	AVTEQGAELSNEERN	Linear	28.93	1645.75	15	0.6	823.885	28.25	109340	6	F6:6465	F120190614_PF_9033_WT__SPV-L3_p6.raw	1	1	P27348			PEAKS DB
VDDTQFVRFDNDAASPR	VDDTQFVRFDNDAASPR	Linear	28.93	1951.9	17	1.6	651.643	50.21	107670	1	F1:11620	F120190614_PF_9033_WT__SPV-L3_p1.raw	1	1	P13747			PEAKS DB
DDLKDM(+15.99)ASKPKESH	DDLKDMASKPKESH	Linear	28.94	1615.75	14	0.2	539.591	19.02	67640	6	F6:2855	F120190614_PF_9033_WT__SPV-L3_p6.raw	1	1	O43405	Oxidation (M)	M6:Oxidation (M):1000.00	PEAKS DB
VVGFVLPSAEK	VVGFVLPSAEK	Linear	28.95	1144.65	11	2.4	573.333	56.17	37252	2	F2:15906	F120190614_PF_9033_WT__SPV-L3_p2.raw	1	1	Q7L0J3			PEAKS DB
PDFSKAGM(+15.99)ERA	PDFSKAGMERA	Linear	28.95	1223.56	11	-0.4	408.861	23.38	42698	7	F7:4144	F120190614_PF_9033_WT__SPV-L3_p7.raw	1	1	Q01151	Oxidation (M)	M8:Oxidation (M):1000.00	PEAKS DB
VIHDNFGIVEG	VIHDNFGIVEG	Linear	28.95	1198.6	11	2.3	600.308	50.79	359440	1	F1:11822	F120190614_PF_9033_WT__SPV-L3_p1.raw	1	1	P04406			PEAKS DB
RMATPLLM(+15.99)QALP	RMATPLLMQALP	Linear	28.96	1356.73	12	2.1	679.371	61.55	122980	3	F3:16959	F120190614_PF_9033_WT__SPV-L3_p3.raw	1	1	P04233	Oxidation (M)	M8:Oxidation (M):22.09	PEAKS DB
YVQDVETGTQLEKL	YVQDVETGTQLEKL	Linear	28.97	1621.82	14	1.1	811.918	53.04	53155	1	F1:12751	F120190614_PF_9033_WT__SPV-L3_p1.raw	1	1	Q7KZF4			PEAKS DB
DGPASTAFQEH	DGPASTAFQEH	Linear	28.97	1158.49	11	1.2	580.255	34.01	87602	6	F6:8612	F120190614_PF_9033_WT__SPV-L3_p6.raw	1	1	P48449			PEAKS DB
GNEKEEIIHIAEEEAV	GNEKEEIIHIAEEEAV	Linear	28.98	1808.88	16	1.5	603.968	60.29	59742	2	F2:17530	F120190614_PF_9033_WT__SPV-L3_p2.raw	1	1	Q14596			PEAKS DB
SVNGKVLSK	SVNGKVLSK	Linear	28.98	930.55	9	0.4	466.282	19.86	32089	6	F6:3189	F120190614_PF_9033_WT__SPV-L3_p6.raw	1	1	P69849:Q15155:Q5JPE7			PEAKS DB
TPSVVAFTADGERLVG	TPSVVAFTADGERLVG	Linear	28.98	1617.84	16	1.6	809.927	68.25	71481	2	F2:20729	F120190614_PF_9033_WT__SPV-L3_p2.raw	1	1	P38646			PEAKS DB
AGTM(+15.99)LTTFTAQDPDRY	AGTMLTTFTAQDPDRY	Linear	28.98	1802.81	16	1.9	902.416	53.5	154220	2	F2:14834	F120190614_PF_9033_WT__SPV-L3_p2.raw	1	1	P19022	Oxidation (M)	M4:Oxidation (M):1000.00	PEAKS DB
LNEDLRSWTAADM(+15.99)AAQ	LNEDLRSWTAADMAAQ	Linear	28.98	1806.82	16	1.8	904.419	58.02	307770	2	F2:16595	F120190614_PF_9033_WT__SPV-L3_p2.raw	1	1	P04439:P13746:P30443:P30455:P30459:P10314:Q09160	Oxidation (M)	M13:Oxidation (M):1000.00	PEAKS DB
GPEEGSPPKEE	GPEEGSPPKEE	Linear	28.99	1154.51	11	0.1	578.262	20.1	163810	5	F5:3237	F120190614_PF_9033_WT__SPV-L3_p5.raw	1	1	O43493			PEAKS DB
DLQKQVTDLEAEREQ	DLQKQVTDLEAEREQ	Linear	29.01	1800.89	15	7.1	601.307	47.95	21575	1	F1:10809	F120190614_PF_9033_WT__SPV-L3_p1.raw	1	1	Q15025			PEAKS DB
TIYVAATEPVPES	TIYVAATEPVPES	Linear	29.01	1375.69	13	3.1	688.853	60.47	205910	7	F7:18926	F120190614_PF_9033_WT__SPV-L3_p7.raw	1	1	Q13291			PEAKS DB
RPAEVGGM(+15.99)QL	RPAEVGGMQL	Linear	29.01	1072.53	10	3.7	537.276	28.85	687570	1	F1:4465	F120190614_PF_9033_WT__SPV-L3_p1.raw	1	1	P33316	Oxidation (M)	M8:Oxidation (M):1000.00	PEAKS DB
DFGLDLVTELK	DFGLDLVTELK	Linear	29.02	1248.66	11	0.3	625.337	92	10483	3	F3:28893	F120190614_PF_9033_WT__SPV-L3_p3.raw	1	1	Q63HN8			PEAKS DB
DGVTHTVPIYE	DGVTHTVPIYE	Linear	29.02	1229.59	11	0.6	615.804	48.72	445970	1	F1:11006	F120190614_PF_9033_WT__SPV-L3_p1.raw	1	1	P60709:P63261:Q6S8J3:A5A3E0			PEAKS DB
NPGERPADVSPTSPQPEG	NPGERPADVSPTSPQPEG	Linear	29.02	1833.85	18	0.7	917.933	31.16	2318400	6	F6:7674	F120190614_PF_9033_WT__SPV-L3_p6.raw	1	1	P32927			PEAKS DB
GGKVAPAQPSEEGPG	GGKVAPAQPSEEGPG	Linear	29.02	1379.67	15	0.2	690.841	23.66	157510	5	F5:4316	F120190614_PF_9033_WT__SPV-L3_p5.raw	1	1	P23588			PEAKS DB
FPDDTAVQPSFQ	FPDDTAVQPSFQ	Linear	29.03	1350.61	12	0.1	676.312	68.65	666430	1	F1:18664	F120190614_PF_9033_WT__SPV-L3_p1.raw	1	1	Q9HCN3			PEAKS DB
RPSETGIIGIIDPE	RPSETGIIGIIDPE	Linear	29.03	1495.79	14	-0.3	748.901	70.99	57045	3	F3:20539	F120190614_PF_9033_WT__SPV-L3_p3.raw	1	1	Q16531			PEAKS DB
AIAELGIYPAVDPLD	AIAELGIYPAVDPLD	Linear	29.03	1555.81	15	2.1	778.916	101.12	106670	3	F3:32484	F120190614_PF_9033_WT__SPV-L3_p3.raw	1	1	P06576			PEAKS DB
ISPSRTEALNHHNL	ISPSRTEALNHHNL	Linear	29.03	1587.81	14	0.6	794.914	25.94	657320	7	F7:5160	F120190614_PF_9033_WT__SPV-L3_p7.raw	2	2	P01920			PEAKS DB
ITHVEGSVDPIRDIEII	ITHVEGSVDPIRDIEII	Linear	29.04	1905.02	17	-1.2	636.013	69.93	67000	3	F3:20096	F120190614_PF_9033_WT__SPV-L3_p3.raw	1	1	Q9NTK5			PEAKS DB
LPGSSQPAVLQPSVEPTQ	LPGSSQPAVLQPSVEPTQ	Linear	29.04	1833.95	18	0.7	917.981	62.67	416060	7	F7:19773	F120190614_PF_9033_WT__SPV-L3_p7.raw	2	2	O15127			PEAKS DB
GEHGDGAEEEAPPAGPRPGP	GEHGDGAEEEAPPAGPRPGP	Linear	29.05	1925.85	20	-0.3	642.957	27.15	41373	6	F6:6068	F120190614_PF_9033_WT__SPV-L3_p6.raw	1	1	Q9H1C4			PEAKS DB
LSTAITHVHKEEGSE	LSTAITHVHKEEGSE	Linear	29.05	1636.81	15	-0.3	546.609	23.08	83581	6	F6:4487	F120190614_PF_9033_WT__SPV-L3_p6.raw	1	1	Q8NI22			PEAKS DB
ITIETADHARLQ	ITIETADHARLQ	Linear	29.05	1366.72	12	1.3	456.581	34.08	40846	7	F7:8439	F120190614_PF_9033_WT__SPV-L3_p7.raw	1	1	Q14764			PEAKS DB
GDGTFQKWAAVVVPSG	GDGTFQKWAAVVVPSG	Linear	29.06	1617.82	16	-0.1	809.915	76.22	435160	3	F3:22587	F120190614_PF_9033_WT__SPV-L3_p3.raw	1	1	Q31612:P04439:P13746:P30510:P10321:Q29865:Q07000:P04222:P30504:Q29960:P30443:P30455:Q95604:P13747:P17693:P01892:P10316:Q09160			PEAKS DB
VALEGVSHFFRELA	VALEGVSHFFRELA	Linear	29.06	1573.83	14	-0.6	525.615	73.86	46690	4	F4:18857	F120190614_PF_9033_WT__SPV-L3_p4.raw	1	1	P02792			PEAKS DB
AVLKGVHSHK	AVLKGVHSHK	Linear	29.08	1074.63	10	-1.4	538.321	18.91	23119	6	F6:2797	F120190614_PF_9033_WT__SPV-L3_p6.raw	1	1	P62750			PEAKS DB
Q(-17.03)EM(+15.99)ATAASSSSLEKS	QEMATAASSSSLEKS	Linear	29.08	1524.66	15	1.9	763.339	34.86	154720	7	F7:8716	F120190614_PF_9033_WT__SPV-L3_p7.raw	1	1	P60709:P63261:Q6S8J3	Pyro-glu from Q; Oxidation (M)	Q1:Pyro-glu from Q:1000.00;M3:Oxidation (M):1000.00	PEAKS PTM
NPGGSGTSSRLEPRE	NPGGSGTSSRLEPRE	Linear	29.09	1542.74	15	1.8	515.254	22.26	156240	6	F6:4142	F120190614_PF_9033_WT__SPV-L3_p6.raw	1	1	Q15833			PEAKS DB
KKEDVGTVVGIDLG	KKEDVGTVVGIDLG	Linear	29.09	1428.78	14	1.9	477.269	51.8	340430	2	F2:14162	F120190614_PF_9033_WT__SPV-L3_p2.raw	2	2	P11021			PEAKS DB
IDKEGVIEPDTDAPQE	IDKEGVIEPDTDAPQE	Linear	29.1	1754.82	16	2.5	878.42	41.89	606330	7	F7:11605	F120190614_PF_9033_WT__SPV-L3_p7.raw	1	1	Q8NFI4:P50502:Q8IZP2			PEAKS DB
KPPLPQEQATDPLVDS	KPPLPQEQATDPLVDS	Linear	29.11	1733.88	16	1.3	867.95	50.49	394040	1	F1:11763	F120190614_PF_9033_WT__SPV-L3_p1.raw	1	1	P24394			PEAKS DB
DFYTSITRARFE	DFYTSITRARFE	Linear	29.11	1504.73	12	1.5	502.585	63.02	1534100	2	F2:18594	F120190614_PF_9033_WT__SPV-L3_p2.raw	2	2	P11142:P0DMV9:P0DMV8			PEAKS DB
RPRVTEPISA	RPRVTEPISA	Linear	29.11	1124.63	10	0.3	563.322	26.4	478900	7	F7:5327	F120190614_PF_9033_WT__SPV-L3_p7.raw	1	1	O14791			PEAKS DB
KPGSSEAAPSSKETPA	KPGSSEAAPSSKETPA	Linear	29.12	1542.75	16	0.6	772.384	19.26	140510	5	F5:2977	F120190614_PF_9033_WT__SPV-L3_p5.raw	1	1	P80723			PEAKS DB
RSWTAVDTAAQ	RSWTAVDTAAQ	Linear	29.12	1204.58	11	1	603.3	34.96	129880	7	F7:8771	F120190614_PF_9033_WT__SPV-L3_p7.raw	1	1	P13747			PEAKS DB
GGAKRVIISAPSADAP	GGAKRVIISAPSADAP	Linear	29.14	1508.83	16	1.6	755.424	33.12	50757	7	F7:8034	F120190614_PF_9033_WT__SPV-L3_p7.raw	1	1	P04406			PEAKS DB
KPPTADLFTGVLPNGYNPP	KPPTADLFTGVLPNGYNPP	Linear	29.14	1997.03	19	2.8	999.523	79.14	1741000	3	F3:23747	F120190614_PF_9033_WT__SPV-L3_p3.raw	1	1	O00754			PEAKS DB
PPK(+28.03)PVSKMRMATPLLM(+15.99)QALP	PPKPVSKMRMATPLLMQALP	Linear	29.15	2249.25	20	1.1	563.319	51.36	1587300	3	F3:12999	F120190614_PF_9033_WT__SPV-L3_p3.raw	1	1	P04233	Dimethylation(KR); Oxidation (M)	K3:Dimethylation(KR):0.00;M16:Oxidation (M):24.66	PEAKS PTM
P(+43.01)S(+14.02)AAQTARQHP	PSAAQTARQHP	Linear	29.15	1219.61	11	1.2	610.811	19.14	140190	5	F5:2919	F120190614_PF_9033_WT__SPV-L3_p5.raw	1	1	P01374	Carbamylation; Methylation(others)	P1:Carbamylation:1000.00;S2:Methylation(others):92.39	PEAKS PTM
SPGESEHLLEPAEAE	SPGESEHLLEPAEAE	Linear	29.15	1593.72	15	2.1	797.867	43.9	253340	1	F1:9117	F120190614_PF_9033_WT__SPV-L3_p1.raw	1	1	O14763			PEAKS DB
KPVSKMRM(+15.99)ATPLLM(+15.99)QALP	KPVSKMRMATPLLMQALP	Linear	29.16	2043.1	18	1.2	682.043	40.89	622690	3	F3:8881	F120190614_PF_9033_WT__SPV-L3_p3.raw	1	1	P04233	Oxidation (M)	M8:Oxidation (M):0.00;M14:Oxidation (M):19.61	PEAKS DB
KISYLTFLPSADE	KISYLTFLPSADE	Linear	29.16	1482.76	13	2.2	742.389	77.44	33257	3	F3:23064	F120190614_PF_9033_WT__SPV-L3_p3.raw	1	1	P01906			PEAKS DB
SSPPSASPAESEPQ	SSPPSASPAESEPQ	Linear	29.17	1369.6	14	0.7	685.808	28.05	927430	5	F5:5427	F120190614_PF_9033_WT__SPV-L3_p5.raw	1	1	Q8NC42			PEAKS DB
LRRVLSGQDDEEQGLTAQ	LRRVLSGQDDEEQGLTAQ	Linear	29.19	2014.01	18	1.8	672.345	34.8	331460	7	F7:8687	F120190614_PF_9033_WT__SPV-L3_p7.raw	1	1	Q8WV19			PEAKS DB
KPGSSEAAPSSKETP	KPGSSEAAPSSKETP	Linear	29.21	1471.72	15	0.7	736.865	19.42	53478	5	F5:3025	F120190614_PF_9033_WT__SPV-L3_p5.raw	1	1	P80723			PEAKS DB
FYEGLKIARESL	FYEGLKIARESL	Linear	29.22	1424.77	12	2.6	475.931	52.44	90057	2	F2:14389	F120190614_PF_9033_WT__SPV-L3_p2.raw	1	1	O15431			PEAKS DB
EEAPPAGPRPGPEPAG	EEAPPAGPRPGPEPAG	Linear	29.23	1527.73	16	1	764.874	30.38	196330	6	F6:7293	F120190614_PF_9033_WT__SPV-L3_p6.raw	1	1	Q9H1C4			PEAKS DB
APRPDSRHHSL	APRPDSRHHSL	Linear	29.23	1271.65	11	-1.2	424.89	19.14	69535	6	F6:2893	F120190614_PF_9033_WT__SPV-L3_p6.raw	1	1	Q9BSV6			PEAKS DB
WDEDAPAKIPDEEAT	WDEDAPAKIPDEEAT	Linear	29.23	1685.74	15	3	843.881	52	998100	7	F7:15611	F120190614_PF_9033_WT__SPV-L3_p7.raw	1	1	P27824			PEAKS DB
ANIAVDKANLEIM(+15.99)	ANIAVDKANLEIM	Linear	29.23	1416.73	13	2.1	709.373	50.34	420970	2	F2:13515	F120190614_PF_9033_WT__SPV-L3_p2.raw	1	1	P01903	Oxidation (M)	M13:Oxidation (M):1000.00	PEAKS DB
KPSLPFTSL	KPSLPFTSL	Linear	29.25	988.559	9	-0.6	495.287	60.65	579430	3	F3:16555	F120190614_PF_9033_WT__SPV-L3_p3.raw	1	1	P31785			PEAKS DB
LANIAVDKANLEIM(+15.99)TKR	LANIAVDKANLEIMTKR	Linear	29.25	1915.06	17	0.8	479.772	39.48	133590	2	F2:9374	F120190614_PF_9033_WT__SPV-L3_p2.raw	2	2	P01903	Oxidation (M)	M14:Oxidation (M):1000.00	PEAKS DB
SPQPGASPQEDIA	SPQPGASPQEDIA	Linear	29.26	1295.6	13	1.4	648.808	38.8	160790	6	F6:10415	F120190614_PF_9033_WT__SPV-L3_p6.raw	1	1	Q8IY34			PEAKS DB
SPSSPEPASLPAEDISAN	SPSSPEPASLPAEDISAN	Linear	29.26	1767.82	18	2.1	884.917	59.07	550690	7	F7:18320	F120190614_PF_9033_WT__SPV-L3_p7.raw	1	1	O60749			PEAKS DB
YGVTQAFPHTEEEVE	YGVTQAFPHTEEEVE	Linear	29.27	1734.77	15	1.6	868.395	51.26	530740	1	F1:12035	F120190614_PF_9033_WT__SPV-L3_p1.raw	1	1	Q6UX71			PEAKS DB
IPDFIFANVSEADDRY	IPDFIFANVSEADDRY	Linear	29.28	1870.87	16	2.5	936.446	85.38	465570	3	F3:26184	F120190614_PF_9033_WT__SPV-L3_p3.raw	2	2	P61073			PEAKS DB
YGQSIGTVPSVD	YGQSIGTVPSVD	Linear	29.29	1221.59	12	2.3	611.803	56.88	491200	7	F7:17546	F120190614_PF_9033_WT__SPV-L3_p7.raw	1	1	Q5VST6			PEAKS DB
GESQTDIEITREED	GESQTDIEITREED	Linear	29.29	1620.71	14	0.7	811.364	37.26	123100	7	F7:9689	F120190614_PF_9033_WT__SPV-L3_p7.raw	1	1	P49368			PEAKS DB
GEEDNSLSVRKG	GEEDNSLSVRKG	Linear	29.29	1289.62	12	0.3	645.818	21.11	36420	6	F6:3664	F120190614_PF_9033_WT__SPV-L3_p6.raw	1	1	P27701			PEAKS DB
IEISDASEVEKEIN	IEISDASEVEKEIN	Linear	29.29	1574.77	14	2	788.393	57.86	448960	1	F1:14630	F120190614_PF_9033_WT__SPV-L3_p1.raw	1	1	P20591			PEAKS DB
GPPSYYDNQDFPATN	GPPSYYDNQDFPATN	Linear	29.3	1684.7	15	2.4	843.36	60.34	343730	7	F7:18851	F120190614_PF_9033_WT__SPV-L3_p7.raw	1	1	Q7Z429			PEAKS DB
YNELRVAPEEHP	YNELRVAPEEHP	Linear	29.3	1452.7	12	1.2	485.241	33.43	282350	7	F7:8175	F120190614_PF_9033_WT__SPV-L3_p7.raw	2	2	P60709:P63261:P62736:P63267:P68032:P68133:Q6S8J3:A5A3E0			PEAKS DB
EKDQGSFTEVVS	EKDQGSFTEVVS	Linear	29.3	1324.61	12	1.6	663.316	39.63	1386500	7	F7:10669	F120190614_PF_9033_WT__SPV-L3_p7.raw	1	1	P11717			PEAKS DB
VS(+238.23)K(+229.01)VLVDHFG	VSKVLVDHFG	Linear	29.3	1566.85	10	5.8	523.292	43.31	2197700	2	F2:10893	F120190614_PF_9033_WT__SPV-L3_p2.raw	2	2	P04114	Palmitoylation; Pyridoxal phosphate	S2:Palmitoylation:1000.00;K3:Pyridoxal phosphate:1000.00	PEAKS PTM
SVDADVALTEPN	SVDADVALTEPN	Linear	29.31	1229.58	12	3.8	615.798	55.19	168070	7	F7:16835	F120190614_PF_9033_WT__SPV-L3_p7.raw	1	1	Q02809			PEAKS DB
IGVEKFLELNSEQ	IGVEKFLELNSEQ	Linear	29.31	1504.78	13	1.6	753.397	69.75	254200	2	F2:21243	F120190614_PF_9033_WT__SPV-L3_p2.raw	1	1	O14672			PEAKS DB
FDDAIAELDTLS	FDDAIAELDTLS	Linear	29.32	1308.61	12	0.6	655.312	93	146790	3	F3:29211	F120190614_PF_9033_WT__SPV-L3_p3.raw	1	1	P62258			PEAKS DB
FGGIGVVVGHELT	FGGIGVVVGHELT	Linear	29.32	1283.69	13	1.5	642.852	64.18	141940	2	F2:19077	F120190614_PF_9033_WT__SPV-L3_p2.raw	1	1	P42892			PEAKS DB
EPTAEQLAQIAAE	EPTAEQLAQIAAE	Linear	29.33	1369.67	13	-0.2	685.843	72.47	117250	1	F1:20235	F120190614_PF_9033_WT__SPV-L3_p1.raw	1	1	P52565			PEAKS DB
KGAGPESEPYIF	KGAGPESEPYIF	Linear	29.33	1293.62	12	1.2	647.82	53.24	389510	2	F2:14698	F120190614_PF_9033_WT__SPV-L3_p2.raw	1	1	O00533			PEAKS DB
SPAGTSVQNM(+15.99)LH	SPAGTSVQNMLH	Linear	29.34	1256.58	12	1	629.299	27.31	150580	1	F1:4159	F120190614_PF_9033_WT__SPV-L3_p1.raw	1	1	P38571	Oxidation (M)	M10:Oxidation (M):1000.00	PEAKS DB
VRFDSDAASPRGEPRAPW	VRFDSDAASPRGEPRAPW	Linear	29.34	2012.98	18	1.2	672.002	42.15	303890	2	F2:10328	F120190614_PF_9033_WT__SPV-L3_p2.raw	1	1	P30492:P30510:P10321:Q29865:Q07000:P04222:Q29960:P30499:Q95604			PEAKS DB
GPLKFLHQDIDSGQGIR	GPLKFLHQDIDSGQGIR	Linear	29.34	1879.99	17	1.8	627.672	46.59	79346	2	F2:12045	F120190614_PF_9033_WT__SPV-L3_p2.raw	1	1	P11717			PEAKS DB
Q(-17.03)VFERHVQTHFDQNVL	QVFERHVQTHFDQNVL	Linear	29.35	1978.96	16	3.4	660.664	56.49	114490	2	F2:15994	F120190614_PF_9033_WT__SPV-L3_p2.raw	1	1	Q86VP1	Pyro-glu from Q	Q1:Pyro-glu from Q:1000.00	PEAKS PTM
LPDGQVITIGNERF	LPDGQVITIGNERF	Linear	29.35	1557.82	14	0.3	779.915	71.06	180960	2	F2:21767	F120190614_PF_9033_WT__SPV-L3_p2.raw	1	1	P60709:P63261:P62736:P63267:P68032:P68133:Q6S8J3:A5A3E0			PEAKS DB
VHHFARAASEFESS	VHHFARAASEFESS	Linear	29.35	1573.73	14	0.4	525.583	27.6	45619	7	F7:5818	F120190614_PF_9033_WT__SPV-L3_p7.raw	1	1	O94985			PEAKS DB
DGDKAFLEK	DGDKAFLEK	Linear	29.36	1021.51	9	0.2	511.761	27	37836	7	F7:5597	F120190614_PF_9033_WT__SPV-L3_p7.raw	1	1	Q6ZRP7			PEAKS DB
APPAAPAGEGGPPA	APPAAPAGEGGPPA	Linear	29.36	1158.57	14	2	580.292	33.51	155310	6	F6:8503	F120190614_PF_9033_WT__SPV-L3_p6.raw	1	1	P63027			PEAKS DB
KLPKPPKPVSKMRM(+15.99)ATPLLM(+15.99)QALPM(+15.99)	KLPKPPKPVSKMRMATPLLMQALPM	Linear	29.36	2850.57	25	0.1	713.65	43.69	0	4	F4:8932	F120190614_PF_9033_WT__SPV-L3_p4.raw	0	0	P04233	Oxidation (M)	M14:Oxidation (M):0.00;M20:Oxidation (M):19.61;M25:Oxidation (M):52.58	PEAKS DB
QRDLISNNEQ	QRDLISNNEQ	Linear	29.37	1215.58	10	0.8	608.8	26.28	101970	7	F7:5331	F120190614_PF_9033_WT__SPV-L3_p7.raw	1	1	P04233			PEAKS DB
SPSKSSAEAQTP	SPSKSSAEAQTP	Linear	29.37	1188.56	12	0.8	595.289	19.54	188860	5	F5:3065	F120190614_PF_9033_WT__SPV-L3_p5.raw	1	1	O43493			PEAKS DB
ENPEDEPLGPEDEDSF	ENPEDEPLGPEDEDSF	Linear	29.38	1817.71	16	-0.5	909.862	72.79	973710	1	F1:20370	F120190614_PF_9033_WT__SPV-L3_p1.raw	1	1	P15391			PEAKS DB
EDLRSWTAVDTAA	EDLRSWTAVDTAA	Linear	29.38	1433.68	13	0.6	717.847	60.59	138090	1	F1:15773	F120190614_PF_9033_WT__SPV-L3_p1.raw	1	1	P13747			PEAKS DB
RVM(+15.99)APRALL	RVMAPRALL	Linear	29.38	1041.61	9	2.2	521.814	32.17	2488700	2	F2:6462	F120190614_PF_9033_WT__SPV-L3_p2.raw	1	1	P10321:Q29865	Oxidation (M)	M3:Oxidation (M):1000.00	PEAKS DB
GIRVLPEFD	GIRVLPEFD	Linear	29.38	1044.56	9	1.1	523.288	63.56	102550	2	F2:18812	F120190614_PF_9033_WT__SPV-L3_p2.raw	1	1	P07686			PEAKS DB
AEGEHGDGAEEEAPPAGPRPGPEPAG	AEGEHGDGAEEEAPPAGPRPGPEPAG	Linear	29.39	2480.08	26	-0.1	827.702	30.38	73969	6	F6:7351	F120190614_PF_9033_WT__SPV-L3_p6.raw	1	1	Q9H1C4			PEAKS DB
SKRDTGAALLAESRA	SKRDTGAALLAESRA	Linear	29.39	1544.83	15	0.5	515.95	27.94	107360	7	F7:5938	F120190614_PF_9033_WT__SPV-L3_p7.raw	1	1	O00391			PEAKS DB
SPKLPVSSL	SPKLPVSSL	Linear	29.4	926.544	9	1.5	464.28	44.88	509040	1	F1:9560	F120190614_PF_9033_WT__SPV-L3_p1.raw	1	1	Q99856			PEAKS DB
IKHLKRTIPGAEN	IKHLKRTIPGAEN	Linear	29.4	1475.86	13	0.5	492.96	22.32	523500	6	F6:4120	F120190614_PF_9033_WT__SPV-L3_p6.raw	2	2	P42785			PEAKS DB
GTFQK(+188.03)W(+15.99)AAVVVPSGEEQR	GTFQKWAAVVVPSGEEQR	Linear	29.4	2192.04	18	7.1	731.692	58.7	472200	2	F2:16899	F120190614_PF_9033_WT__SPV-L3_p2.raw	1	1	P04439:P13746:P30510:Q29865:Q07000:P04222:P30504:Q29960:P30443:P30455:P13747:P17693	Lipoyl; Oxidation (HW)	K5:Lipoyl:1000.00;W6:Oxidation (HW):1000.00	PEAKS PTM
M(+15.99)TKDNNLLGKFE	MTKDNNLLGKFE	Linear	29.41	1424.7	12	0.6	475.906	39.99	60634	2	F2:9545	F120190614_PF_9033_WT__SPV-L3_p2.raw	1	1	P11142	Oxidation (M)	M1:Oxidation (M):1000.00	PEAKS DB
VPSEPLPEK	VPSEPLPEK	Linear	29.43	994.533	9	0.6	498.274	29.22	129810	6	F6:6823	F120190614_PF_9033_WT__SPV-L3_p6.raw	1	1	Q96FZ7			PEAKS DB
EPGGGAAEEAAPP	EPGGGAAEEAAPP	Linear	29.43	1151.51	13	1.9	576.763	32.97	700920	6	F6:8323	F120190614_PF_9033_WT__SPV-L3_p6.raw	1	1	Q8NE01			PEAKS DB
DRTFQ(+.98)K(+14.02)WAAVVVPSGEEQR	DRTFQKWAAVVVPSGEEQR	Linear	29.44	2217.12	19	-8.4	740.04	40.79	482450	2	F2:9843	F120190614_PF_9033_WT__SPV-L3_p2.raw	1	1	P01889:Q29836:P30492:P18465:P18463:P30490:P18464:P30498:P30466:P30461	Deamidation (NQ); Methylation(KR)	Q5:Deamidation (NQ):36.76;K6:Methylation(KR):16.76	PEAKS PTM
DGGTGPAREGGAV	DGGTGPAREGGAV	Linear	29.45	1142.53	13	0	572.273	23.25	68444	5	F5:4210	F120190614_PF_9033_WT__SPV-L3_p5.raw	1	1	Q7Z4F1			PEAKS DB
VGIKVDKGVVPLAG	VGIKVDKGVVPLAG	Linear	29.45	1350.82	14	0.6	451.282	47.49	623620	1	F1:10628	F120190614_PF_9033_WT__SPV-L3_p1.raw	1	1	P04075:P09972			PEAKS DB
DPTLGGPARAAEEVM(+15.99)	DPTLGGPARAAEEVM	Linear	29.46	1528.72	15	1.2	765.368	46.71	310250	1	F1:10210	F120190614_PF_9033_WT__SPV-L3_p1.raw	1	1	Q9Y3P8	Oxidation (M)	M15:Oxidation (M):1000.00	PEAKS DB
DAAAAFAGLSREEALR	DAAAAFAGLSREEALR	Linear	29.47	1646.84	16	2	549.954	57.76	73856	2	F2:16508	F120190614_PF_9033_WT__SPV-L3_p2.raw	1	1	Q96RQ9			PEAKS DB
EGEYQGIPRAESGGK	EGEYQGIPRAESGGK	Linear	29.47	1576.75	15	-0.2	526.59	26.81	43101	6	F6:5922	F120190614_PF_9033_WT__SPV-L3_p6.raw	1	1	Q7L0J3			PEAKS DB
HHGD(+14.02)Q(+.98)MAQKSQSTQISQELEELRAEQ	HHGDQMAQKSQSTQISQELEELRAEQ	Linear	29.47	3022.41	26	-0.9	756.608	43.18	0	2	F2:10779	F120190614_PF_9033_WT__SPV-L3_p2.raw	0	0	P06734	Methylation(others); Deamidation (NQ)	D4:Methylation(others):0.00;Q5:Deamidation (NQ):0.00	PEAKS PTM
KGGVVGIKVDKG	KGGVVGIKVDKG	Linear	29.47	1155.7	12	-1	386.239	22.55	8271	7	F7:3832	F120190614_PF_9033_WT__SPV-L3_p7.raw	1	1	P04075			PEAKS DB
E(+42.01)EEIAALVIDNGSG	EEEIAALVIDNGSG	Linear	29.49	1457.69	14	1.1	729.852	111.79	346030	4	F4:33911	F120190614_PF_9033_WT__SPV-L3_p4.raw	2	2	P63261	Acetylation (Protein N-term)	E1:Acetylation (Protein N-term):1000.00	PEAKS PTM
VEPDHYVVV	VEPDHYVVV	Linear	29.49	1055.53	9	2.3	528.773	45.25	1138900	1	F1:9662	F120190614_PF_9033_WT__SPV-L3_p1.raw	1	1	P02786			PEAKS DB
IIDVPVPSFSDSDPA	IIDVPVPSFSDSDPA	Linear	29.49	1557.76	15	0.1	779.885	88.31	219940	2	F2:28456	F120190614_PF_9033_WT__SPV-L3_p2.raw	1	1	O43736			PEAKS DB
VEGATQSLAEQMR	VEGATQSLAEQMR	Linear	29.5	1418.68	13	1.6	710.35	37.91	81325	7	F7:9954	F120190614_PF_9033_WT__SPV-L3_p7.raw	1	1	Q13501			PEAKS DB
NGIVPIVEPEILP	NGIVPIVEPEILP	Linear	29.5	1388.79	13	3.1	695.405	99.07	240290	4	F4:28905	F120190614_PF_9033_WT__SPV-L3_p4.raw	2	2	P04075:P09972			PEAKS DB
NEDLRSWTAADTAAQ	NEDLRSWTAADTAAQ	Linear	29.5	1647.75	15	2.1	824.884	51.23	227480	1	F1:12027	F120190614_PF_9033_WT__SPV-L3_p1.raw	1	1	P01889:Q31610:P30486:Q31612:P30510:P10321:Q29865:Q07000:P04222:P30504:P30499:Q95604:P17693			PEAKS DB
VS(+238.23)K(+229.01)VLVDHFGYT	VSKVLVDHFGYT	Linear	29.51	1830.96	12	4	611.329	49.87	274450	2	F2:13349	F120190614_PF_9033_WT__SPV-L3_p2.raw	1	1	P04114	Palmitoylation; Pyridoxal phosphate	S2:Palmitoylation:82.84;K3:Pyridoxal phosphate:1000.00	PEAKS PTM
VADFKDALARVYG	VADFKDALARVYG	Linear	29.51	1423.75	13	1.6	475.59	61.25	121140	2	F2:17872	F120190614_PF_9033_WT__SPV-L3_p2.raw	1	1	O00584			PEAKS DB
AEAKAAEAAASAYY	AEAKAAEAAASAYY	Linear	29.52	1385.65	14	3.7	693.833	39.31	32981	7	F7:10509	F120190614_PF_9033_WT__SPV-L3_p7.raw	1	1	Q969T9			PEAKS DB
ALALREPDLEKVVRYL	ALALREPDLEKVVRYL	Linear	29.53	1884.08	16	3.2	472.03	55.65	0	2	F2:15679	F120190614_PF_9033_WT__SPV-L3_p2.raw	0	0	Q92736			PEAKS DB
FQKNFAVVVPSGQE	FQKNFAVVVPSGQE	trans-spliced peptide	29.54	1548.79	14	1.1	775.405	54.49	16792000	2	F2:15231	F120190614_PF_9033_WT__SPV-L3_p2.raw	2	2	|denovo_20			PEAKS DB
RSQEAGGRVVPDS	RSQEAGGRVVPDS	Linear	29.54	1356.67	13	-0.5	453.232	21.19	0	6	F6:3700	F120190614_PF_9033_WT__SPV-L3_p6.raw	0	0	P48509			PEAKS DB
VRDIWFGTPEGEFVS	VRDIWFGTPEGEFVS	Linear	29.54	1737.84	15	1.7	869.927	79.2	114550	3	F3:23750	F120190614_PF_9033_WT__SPV-L3_p3.raw	1	1	P40925			PEAKS DB
APIPHDGNLYPRLYP	APIPHDGNLYPRLYP	Linear	29.54	1721.89	15	1.8	574.971	54.67	123870	2	F2:15291	F120190614_PF_9033_WT__SPV-L3_p2.raw	1	1	O00560			PEAKS DB
DPYDKPNTIYIERHEPSG	DPYDKPNTIYIERHEPSG	Linear	29.56	2130	18	-0.1	533.508	36.14	168530	7	F7:9247	F120190614_PF_9033_WT__SPV-L3_p7.raw	1	1	Q92673			PEAKS DB
SVSIISFPEKEQE	SVSIISFPEKEQE	Linear	29.56	1491.75	13	1.9	746.881	57.83	523410	2	F2:16579	F120190614_PF_9033_WT__SPV-L3_p2.raw	1	1	P38484			PEAKS DB
QPGREEGSPLELERLKLEPH	QPGREEGSPLELERLKLEPH	Linear	29.58	2313.21	20	-0.5	579.309	43.45	79743	2	F2:10858	F120190614_PF_9033_WT__SPV-L3_p2.raw	1	1	P08195			PEAKS DB
DVITVIEGRAEN	DVITVIEGRAEN	Linear	29.59	1314.68	12	1.8	658.347	65.66	73073	2	F2:19661	F120190614_PF_9033_WT__SPV-L3_p2.raw	1	1	Q07912			PEAKS DB
LPAEPAAEAEAEAA	LPAEPAAEAEAEAA	Linear	29.6	1338.63	14	2.9	670.324	49.59	170980	7	F7:14619	F120190614_PF_9033_WT__SPV-L3_p7.raw	1	1	Q6ZMZ0			PEAKS DB
SPGGLAPEISPLE	SPGGLAPEISPLE	Linear	29.6	1265.65	13	1.4	633.833	74.45	185500	2	F2:23122	F120190614_PF_9033_WT__SPV-L3_p2.raw	1	1	P14784			PEAKS DB
DIEIIPIQEEEEEETE	DIEIIPIQEEEEEETE	Linear	29.6	1943.87	16	0.7	972.945	94.8	5420100	2	F2:31112	F120190614_PF_9033_WT__SPV-L3_p2.raw	1	1	P11836			PEAKS DB
YPGSIQVRWF	YPGSIQVRWF	Linear	29.6	1251.64	10	0.4	626.827	73.66	45778	3	F3:21600	F120190614_PF_9033_WT__SPV-L3_p3.raw	1	1	P04440			PEAKS DB
KPPKPVSKMRM(+31.99)ATPLLM(+31.99)QALP	KPPKPVSKMRMATPLLMQALP	Linear	29.6	2397.29	21	0.4	600.331	31.29	6348200	3	F3:6601	F120190614_PF_9033_WT__SPV-L3_p3.raw	1	1	P04233	Sulphone	M11:Sulphone:0.00;M17:Sulphone:24.34	PEAKS PTM
EDIEIIPIQEEEEEET	EDIEIIPIQEEEEEET	Linear	29.61	1943.87	16	1.1	972.945	87.15	1272800	2	F2:28057	F120190614_PF_9033_WT__SPV-L3_p2.raw	1	1	P11836			PEAKS DB
AAAHDAGITIF	AAAHDAGITIF	Linear	29.61	1085.55	11	1.7	543.783	55.77	226320	2	F2:15716	F120190614_PF_9033_WT__SPV-L3_p2.raw	1	1	O43405			PEAKS DB
DR(+.98)TFQ(+.98)KWTAVVVPSGEEQR	DRTFQKWTAVVVPSGEEQR	Linear	29.62	2234.1	19	6.7	745.711	50.01	2713800	2	F2:13480	F120190614_PF_9033_WT__SPV-L3_p2.raw	2	2	Q31610:P30486	Citrullination; Deamidation (NQ)	R2:Citrullination:92.18;Q5:Deamidation (NQ):100.80	PEAKS PTM
LPVSEVASILQAD	LPVSEVASILQAD	Linear	29.62	1340.72	13	1.2	671.367	90.84	397700	3	F3:28356	F120190614_PF_9033_WT__SPV-L3_p3.raw	1	1	P98194			PEAKS DB
RKLEAARAAEQ	RKLEAARAAEQ	Linear	29.62	1241.68	11	-0.4	621.849	19.17	377190	6	F6:2901	F120190614_PF_9033_WT__SPV-L3_p6.raw	2	2	P10321			PEAKS DB
SLAVHTILPQESPALP	SLAVHTILPQESPALP	Linear	29.63	1671.92	16	-0.4	836.967	68.93	245280	2	F2:20926	F120190614_PF_9033_WT__SPV-L3_p2.raw	1	1	P46531			PEAKS DB
FDSDVGEFRAVTELGRPAAE	FDSDVGEFRAVTELGRPAAE	Linear	29.63	2165.04	20	1.2	722.688	65.42	32159	2	F2:19586	F120190614_PF_9033_WT__SPV-L3_p2.raw	1	1	P04440			PEAKS DB
LVINGNPITIFQERDPSK	LVINGNPITIFQERDPSK	Linear	29.63	2040.1	18	-0.8	681.04	67.6	140330	3	F3:19135	F120190614_PF_9033_WT__SPV-L3_p3.raw	1	1	P04406			PEAKS DB
EKHSM(+15.99)AYQDLHSE	EKHSMAYQDLHSE	Linear	29.64	1589.68	13	1.4	530.901	21.19	23609	7	F7:3343	F120190614_PF_9033_WT__SPV-L3_p7.raw	1	1	Q9H3R2	Oxidation (M)	M5:Oxidation (M):1000.00	PEAKS DB
DM(+15.99)AIATGGAVFGEEG	DMAIATGGAVFGEEG	Linear	29.64	1439.62	15	0.2	720.819	71.34	217100	2	F2:21851	F120190614_PF_9033_WT__SPV-L3_p2.raw	1	1	P10809	Oxidation (M)	M2:Oxidation (M):1000.00	PEAKS DB
ELLDINIVQELER	ELLDINIVQELER	Linear	29.65	1582.86	13	2	792.437	92.1	76174	4	F4:26097	F120190614_PF_9033_WT__SPV-L3_p4.raw	1	1	Q14596			PEAKS DB
DPSKPGGNVEGATQSLAE	DPSKPGGNVEGATQSLAE	Linear	29.65	1755.83	18	2.3	878.923	40.81	730010	7	F7:11058	F120190614_PF_9033_WT__SPV-L3_p7.raw	1	1	Q13501			PEAKS DB
REARAKVIAAEGEM(+15.99)N	REARAKVIAAEGEMN	Linear	29.65	1659.84	15	0.9	554.287	21.04	434520	7	F7:3270	F120190614_PF_9033_WT__SPV-L3_p7.raw	1	1	P27105	Oxidation (M)	M14:Oxidation (M):1000.00	PEAKS DB
ALARVYGVIPKIQ	ALARVYGVIPKIQ	Linear	29.65	1426.87	13	1.7	476.63	51.46	110170	2	F2:14017	F120190614_PF_9033_WT__SPV-L3_p2.raw	1	1	O00584			PEAKS DB
KVARAAAEVAGQF	KVARAAAEVAGQF	Linear	29.67	1316.72	13	0.3	439.914	32.56	417360	1	F1:5380	F120190614_PF_9033_WT__SPV-L3_p1.raw	2	2	P02786			PEAKS DB
QRKWEAAREAEQRR	QRKWEAAREAEQRR	Linear	29.67	1812.95	14	0.4	454.244	20.4	108610	6	F6:3389	F120190614_PF_9033_WT__SPV-L3_p6.raw	1	1	P01889:P30510:Q29865:P30504			PEAKS DB
QSPSANVL	QSPSANVL	Linear	29.68	814.418	8	2.2	815.428	35.92	2092700	7	F7:9191	F120190614_PF_9033_WT__SPV-L3_p7.raw	2	2	Q9NR09			PEAKS DB
DPVPGYSVPAAEHS	DPVPGYSVPAAEHS	Linear	29.68	1424.66	14	3.2	713.338	47.45	124050	7	F7:13716	F120190614_PF_9033_WT__SPV-L3_p7.raw	1	1	P43490			PEAKS DB
SLYASSPGGVYATR	SLYASSPGGVYATR	Linear	29.68	1427.7	14	2.4	714.861	40.81	0	7	F7:11100	F120190614_PF_9033_WT__SPV-L3_p7.raw	0	0	P08670			PEAKS DB
LPPDVPNAQPALEGRT	LPPDVPNAQPALEGRT	Linear	29.68	1673.87	16	2.6	837.946	49.33	509270	7	F7:14316	F120190614_PF_9033_WT__SPV-L3_p7.raw	1	1	P08174			PEAKS DB
RLYLNGDGTGK	RLYLNGDGTGK	Linear	29.69	1192.62	11	-0.3	597.317	25.63	124690	7	F7:5043	F120190614_PF_9033_WT__SPV-L3_p7.raw	1	1	Q13077			PEAKS DB
SDPTEATAVGAVEASFK	SDPTEATAVGAVEASFK	Linear	29.69	1678.8	17	2.4	840.412	66.93	262020	2	F2:20235	F120190614_PF_9033_WT__SPV-L3_p2.raw	1	1	P14618			PEAKS DB
WAAVVVPSGEEQRYT	WAAVVVPSGEEQRYT	Linear	29.69	1690.83	15	0.1	846.423	56.33	460520	1	F1:14026	F120190614_PF_9033_WT__SPV-L3_p1.raw	1	1	P01889:Q29836:P30492:P04439:P13746:P30510:Q29865:Q07000:P04222:P30504:Q29960:P18465:P18463:P30490:P18464:P30498:P30466:P30443:P30455:P13747:P30461:P17693			PEAKS DB
KDYIALNEDLS(+14.02)SW(+15.99)TAA	KDYIALNEDLSSWTAA	Linear	29.71	1825.87	16	6.9	609.636	62.58	239500	3	F3:17210	F120190614_PF_9033_WT__SPV-L3_p3.raw	1	1	Q29836:P30492:P18465:P18463:P30490:P18464:P30498:P30466:P30461	Methylation(others); Oxidation (HW)	S11:Methylation(others):0.00;W13:Oxidation (HW):1000.00	PEAKS PTM
YPLKKLDLVAIPDFEAGAM(+15.99)	YPLKKLDLVAIPDFEAGAM	Linear	29.72	2106.11	19	0.2	703.043	77.36	50239	4	F4:20290	F120190614_PF_9033_WT__SPV-L3_p4.raw	1	1	Q9UIQ6	Oxidation (M)	M19:Oxidation (M):1000.00	PEAKS DB
EEDIEIIPIQEEEEEETE	EEDIEIIPIQEEEEEETE	Linear	29.72	2201.96	18	-0.1	1101.99	89.4	1942400	2	F2:28895	F120190614_PF_9033_WT__SPV-L3_p2.raw	1	1	P11836			PEAKS DB
DTELVETRPAGDR	DTELVETRPAGDR	Linear	29.73	1457.71	13	0.1	486.911	27.97	34947	6	F6:6370	F120190614_PF_9033_WT__SPV-L3_p6.raw	1	1	P01889:Q29836:Q31610:P30492:P30486:P18465:P18463:P30490:P18464:P30498:P30466:P30461			PEAKS DB
APTRELAVQIYEEARK	APTRELAVQIYEEARK	Linear	29.73	1873.01	16	2.6	625.344	44.37	46989	2	F2:11242	F120190614_PF_9033_WT__SPV-L3_p2.raw	1	1	O15523:O00571			PEAKS DB
L(+27.99)NHK(+42.01)LQDASAEVER	LNHKLQDASAEVER	Linear	29.74	1678.83	14	1.4	560.617	37.07	1182300	7	F7:9592	F120190614_PF_9033_WT__SPV-L3_p7.raw	1	1	Q10589	Formylation; Acetylation (K)	L1:Formylation:1000.00;K4:Acetylation (K):1000.00	PEAKS PTM
IAEEKGLVVDM(+15.99)DG	IAEEKGLVVDMDG	Linear	29.74	1390.66	13	-0.7	696.339	38.46	72326	1	F1:7179	F120190614_PF_9033_WT__SPV-L3_p1.raw	1	1	P49588	Oxidation (M)	M11:Oxidation (M):1000.00	PEAKS DB
RVAGESAEPEPEP	RVAGESAEPEPEP	Linear	29.74	1366.64	13	1	684.326	27.18	499970	6	F6:6043	F120190614_PF_9033_WT__SPV-L3_p6.raw	1	1	P01137			PEAKS DB
DTAAQISEQK	DTAAQISEQK	Linear	29.75	1089.53	10	1.1	545.773	22.65	88518	5	F5:4052	F120190614_PF_9033_WT__SPV-L3_p5.raw	1	1	P13747			PEAKS DB
PLPAHSGALPFPSPGPP	PLPAHSGALPFPSPGPP	Linear	29.76	1637.86	17	1.6	819.937	63.84	34315	2	F2:18982	F120190614_PF_9033_WT__SPV-L3_p2.raw	1	1	Q9H3S7			PEAKS DB
INWLDKNQTAEKEEFEH	INWLDKNQTAEKEEFEH	Linear	29.77	2130	17	3.1	533.509	41.92	44533	2	F2:10283	F120190614_PF_9033_WT__SPV-L3_p2.raw	1	1	P11142			PEAKS DB
PDTKEMLKLLDFGSLSNLQVTQPTVGM(+15.99)NFKTPRGPV	PDTKEMLKLLDFGSLSNLQVTQPTVGMNFKTPRGPV	Linear	29.77	3974.06	36	1.3	795.821	83.59	212780	4	F4:22744	F120190614_PF_9033_WT__SPV-L3_p4.raw	1	1	P08708	Oxidation (M)	M27:Oxidation (M):28.33	PEAKS DB
R(+43.01)(+14.02)FDSDAASPREEP	RFDSDAASPREEP	Linear	29.77	1532.69	13	0.1	511.902	27.33	45309	6	F6:6102	F120190614_PF_9033_WT__SPV-L3_p6.raw	1	1	P01889:Q29836:Q31610:P30486:Q31612	Carbamylation; Methylation(KR)	R1:Carbamylation:1000.00;R1:Methylation(KR):85.33	PEAKS PTM
EDENVPTAPDPPS	EDENVPTAPDPPS	Linear	29.78	1366.59	13	0.1	684.302	46.54	49869	6	F6:12966	F120190614_PF_9033_WT__SPV-L3_p6.raw	1	1	Q86VP1			PEAKS DB
PPM(+15.99)EAAGFTAQ	PPMEAAGFTAQ	Linear	29.78	1134.5	11	1.5	568.259	40.6	65722	7	F7:11077	F120190614_PF_9033_WT__SPV-L3_p7.raw	1	1	Q5VTE0:P68104	Oxidation (M)	M3:Oxidation (M):1000.00	PEAKS DB
KYFAATQFEPLA	KYFAATQFEPLA	Linear	29.8	1384.7	12	1.1	693.359	62.67	120800	2	F2:18479	F120190614_PF_9033_WT__SPV-L3_p2.raw	1	1	Q9UIQ6			PEAKS DB
VDVKPSPSAAEADFDI	VDVKPSPSAAEADFDI	Linear	29.8	1659.8	16	1.7	830.908	64.06	338300	2	F2:19039	F120190614_PF_9033_WT__SPV-L3_p2.raw	1	1	Q86VP1			PEAKS DB
NAAERRGPL	NAAERRGPL	Linear	29.8	982.531	9	-0.1	492.273	20.85	235240	6	F6:3555	F120190614_PF_9033_WT__SPV-L3_p6.raw	1	1	P01903			PEAKS DB
GKDYIALNEDLSSWT	GKDYIALNEDLSSWT	Linear	29.81	1710.81	15	7.4	571.282	57.65	32183	3	F3:15398	F120190614_PF_9033_WT__SPV-L3_p3.raw	1	1	Q29836:P30492:P18465:P18463:P30490:P18464:P30498:P30466:P30461			PEAKS DB
AFPTIVEREP	AFPTIVEREP	Linear	29.81	1157.61	10	1.5	579.812	49.7	26662	1	F1:11514	F120190614_PF_9033_WT__SPV-L3_p1.raw	1	1	Q15084			PEAKS DB
EPLSYTRFSLARQVDG	EPLSYTRFSLARQVDG	Linear	29.82	1837.93	16	1.8	613.653	53.4	845620	2	F2:14793	F120190614_PF_9033_WT__SPV-L3_p2.raw	1	1	P02786			PEAKS DB
QKW(+15.99)AAVVVPSGEEQ	QKWAAVVVPSGEEQ	Linear	29.84	1542.77	14	1.6	772.392	43.11	4550800	1	F1:8793	F120190614_PF_9033_WT__SPV-L3_p1.raw	2	2	P01889:Q29836:P30492:P04439:P13746:P30510:Q29865:Q07000:P04222:P30504:Q29960:P18465:P18463:P30490:P18464:P30498:P30466:P30443:P30455:P13747:P30461:P17693	Oxidation (HW)	W3:Oxidation (HW):1000.00	PEAKS PTM
YLPFLPSTEDVYD	YLPFLPSTEDVYD	Linear	29.85	1557.72	13	1.2	779.87	101.54	423860	3	F3:32689	F120190614_PF_9033_WT__SPV-L3_p3.raw	1	1	P01903			PEAKS DB
[truncated: 4,207 more rows]

## Sheet: Sheet 2 Length Analysis
Spliced	Lineaer	Number of amino acids	Spliced	Number of amino acids	Lineaer
13	16	8	0	8	33
14	9	9	0	9	168
15	11	10	2	10	217
16	14	11	9	11	330
15	10	12	17	12	613
17	18	13	33	13	873
14	9	14	22	14	928
13	27	15	15	15	930
13	9	16	17	16	754
15	8	17	5	17	438
13	15	18	2	18	236
14	14	19	0	19	126
13	12	20	0	20	89
13	10	21	0	21	71
15	13	22	0	22	52
16	15	23	0	23	48
15	19	24	0	24	46
14	15	25	0	25	30
14	12	26	0	26	26
10	12	27	0	27	17
15	13	28	0	28	8
15	13	29	0	29	10
13	15	30	0	30	5
15	13	31	0	31	2
14	15	32	0	32	1
14	14	33	0	33	1
12	9	34	0	34	3
11	27	35	0	35	1
16	9	36	0	36	3
14	16	37	0	37	4
15	23
16	19
13	16
13	8
13	7
13	15
18	9
16	15
13	17
16	14
12	14
16	17
13	9
10	12
16	9
16	12
13	13
17	18
13	12
13	10
16	9
14	21
17	9
12	18
14	14
13	16
14	24
13	12
18	13
16	14
14	14
13	14
17	12
13	15
13	15
16	10
11	17
11	19
12	16
14	12
15	19
15	8
14	15
14	17
14	10
12	11
11	11
12	14
14	12
11	13
16	16
14	15
14	20
13	16
13	13
12	8
13	16
14	16
12	24
12	17
13	14
12	8
15	14
12	11
13	7
12	14
14	15
11	17
12	14
16	15
13	14
14	26
15	26
11	9
17	7
11	14
11	15
12	15
13	10
13	13
15	14
12	14
13	14
13	12
12	36
13	13
16	15
12	13
15	11
13	15
16	17
16	15
	14
	9
	12
	18
	10
	12
	15
	13
	16
	14
	14
	10
	14
	14
	16
	14
	16
	12
	13
	18
	15
	13
	8
	16
	9
	16
	14
	18
	16
	13
	16
	17
	10
	15
	11
	17
	14
	13
	13
	11
	11
	13
	10
	11
	9
	11
	14
	10
	9
	11
	13
	21
	8
	17
	17
	9
	17
	10
	12
	12
	16
	12
	17
	18
	26
	9
	14
	29
	13
	14
	20
	13
	13
	15
	14
	14
	14
	13
	15
	15
	14
	9
	13
	19
	19
	25
	11
	16
	20
	9
	21
	21
	15
	20
	14
	14
	10
	17
	10
	9
	11
	9
	12
	17
	15
	12
	13
	20
	14
	9
	14
	24
	11
	15
	15
	12
	13
	16
	9
	17
	15
	14
	13
	14
	20
	19
	16
	9
	19
	17
	15
	14
	23
	12
	13
	11
	15
	14
	10
	15
	14
	14
	9
	9
	13
	13
	12
	10
	12
	17
	16
	13
	13
	13
	17
	16
	12
	20
	15
	15
	21
	13
	16
	16
	10
	14
	14
	13
	14
	16
	14
	16
	19
	15
	15
	9
	9
	10
	10
	12
	15
	16
	14
	17
	15
	8
	13
	14
	15
	15
	15
	16
	12
	8
	12
	15
	23
	14
	14
	13
	14
	8
	9
	24
	13
	10
	15
	18
	23
	10
	14
	14
	13
	8
	15
	18
	16
	17
	11
	16
	14
	16
	15
	9
	15
	14
	8
	18
	11
	14
	10
	16
	10
	7
	9
	15
	15
	15
	26
	12
	20
	11
	16
	10
	11
	10
	9
	19
	14
	21
	13
	24
	18
	15
	21
	15
	10
	18
	17
	16
	11
	11
	16
	10
	11
	16
	15
	11
	16
	15
	14
	24
	10
	12
	16
	15
	19
	15
	13
	28
	10
	14
	13
	10
	17
	13
	29
	10
	15
	14
	18
	12
	12
	13
	11
	9
	17
	15
	15
	12
	12
	16
	14
	13
	23
	13
	11
	9
	16
	13
	13
	15
	17
	13
	14
	14
	11
	11
	16
	15
	11
	13
	15
	14
	14
	13
	11
	17
	16
	14
	14
	8
	16
	12
	17
	13
	12
	13
	13
	9
	19
	14
	14
	11
	13
	13
	16
	15
	12
	13
	11
	11
	10
	20
	12
	14
	14
	14
	16
	26
	18
	12
	8
	15
	21
	12
	13
	8
	16
	14
	16
	15
	13
	14
	13
	11
	13
	13
	17
	12
	10
	14
	14
	12
	17
	12
	16
	17
	16
	15
	7
	12
	15
	9
	17
	16
	11
	15
	14
	11
	12
	13
	13
	10
	16
	21
	12
	14
	14
	12
	12
	10
	11
	17
	7
	12
	16
	12
	13
	17
	12
	14
	15
	14
	17
	13
	12
	10
	13
	24
	19
	9
	14
	16
	14
	11
	12
	12
	13
	14
	16
	14
	14
	17
	14
	16
	17
	13
	19
	15
	10
	9
	15
	15
	15
	14
	12
	26
	15
	11
	17
	18
	10
	12
	11
	16
	14
	15
	23
	11
	12
	8
	16
	13
	13
	15
	16
	17
	18
	12
	24
	13
	9
	14
	9
	13
	11
	13
	15
	13
	15
	17
	14
	19
	16
	9
	11
	18
	14
	18
	7
	15
	14
	17
	15
	13
	12
	16
	9
	14
	16
	11
	15
	24
	12
	15
	17
	15
	12
	24
	9
	22
	12
	19
	17
	17
	14
	16
	12
	12
	23
	16
	13
	15
	9
	15
	7
	20
	13
	10
	13
	14
	16
	14
	18
	13
	21
	15
	18
	17
	17
	12
	16
	15
	17
	16
	14
	16
	14
	12
	18
	13
	13
	12
	15
	15
	15
	10
	17
	16
	15
	16
	12
	17
	22
	14
	15
	8
	21
	16
	13
	16
	18
	14
	16
	12
	12
	17
	13
	20
	10
	11
	9
	17
	11
	19
	15
	13
	12
	17
	16
	16
	12
	12
	13
	15
	18
	13
	13
	14
	13
	16
	15
	11
	15
	13
	14
	12
	13
	15
	14
	13
	15
	15
	15
	11
	19
	12
	18
	10
	12
	14
	12
	15
	13
	15
	14
	9
	27
	11
	13
	16
	16
	16
	26
	13
	16
	8
	11
	17
	12
	16
	15
	14
	18
	17
	12
	12
	16
	16
	17
	12
	15
	17
	14
	11
	16
	10
	16
	21
	15
	10
	15
	15
	11
	14
	14
	15
	15
	14
	17
	15
	16
	19
	14
	14
	14
	15
	11
	45
	12
	14
	14
	16
	13
	9
	12
	11
	15
	11
	15
	15
	17
	13
	16
	11
	10
	15
	9
	15
	10
	15
	21
	11
	19
	9
	12
	17
	16
	11
	15
	14
	13
	14
	15
	16
	14
	15
	15
	12
	14
	16
	15
	15
	13
	12
	11
	15
	17
	24
	9
	15
	16
	12
	14
	18
	9
	13
	9
	21
	16
	14
	21
	11
	16
	17
	10
	16
	15
	13
	13
	18
	14
	10
	13
	10
	15
	11
	10
	19
	9
	13
	15
	16
	14
	15
	15
	14
	23
	16
	18
	16
	16
	14
	14
	10
	15
	16
	9
	15
	11
	15
	16
	14
	12
	9
	23
	15
	15
	14
	15
	15
	13
	19
	17
	11
	13
	16
	21
	14
	19
	16
	15
	17
	20
	14
	13
	13
	17
	27
	9
	12
	13
	13
	10
	16
	15
	9
	12
	16
	15
	19
	11
	12
	14
	11
	13
	10
	14
	15
	15
	15
	10
	9
	27
	27
	14
	15
	16
	24
	12
	14
	15
	16
	29
	15
	20
	13
	13
	19
	21
	14
	16
	12
	9
	22
	16
	9
	12
	11
	8
	17
	12
	15
	16
	14
	11
	15
	18
	15
	15
	19
	14
	22
	16
	16
	10
	24
	13
	18
	23
	13
	14
	14
	13
	13
	14
	17
	16
	10
	12
	14
	18
	15
	14
	12
	12
	15
	13
	16
	13
	12
	17
	16
	15
	11
	11
	12
	20
	17
	12
	11
	11
	14
	14
	12
	13
	20
	16
	15
	14
	13
	15
	10
	13
	11
	13
	15
	18
	12
	16
	15
	17
	29
	11
	15
	9
	13
	13
	28
	13
	13
	11
	13
	16
	15
	17
	15
	13
	15
	16
	17
	12
	11
	16
	18
	16
	13
	14
	9
	16
	18
	25
	11
	15
	16
	14
	12
	17
	15
	13
	14
	23
	12
	13
	9
	19
	16
	13
	15
	16
	18
	19
	11
	16
	14
	9
	18
	15
	15
	13
	17
	15
	16
	16
	9
	14
	18
	15
	10
	10
	13
	13
	13
	11
	9
	12
	13
	19
	13
	14
	15
	15
	7
	15
	10
	16
	20
	15
	12
	14
	15
	20
	13
	10
	14
	16
	14
	15
	13
	15
	17
	14
	18
	10
	10
	11
	16
	11
	10
	19
	13
	12
	15
	14
	14
	15
	14
	12
	16
	17
	13
	15
	9
	10
	10
	14
	13
	16
	16
	12
	15
	13
	10
	10
	14
	16
	10
	16
	13
	12
	14
	13
	14
	23
	13
	16
	16
	15
	17
	15
	16
	14
	18
	20
	9
	13
	17
	12
	13
	17
	16
	14
	13
	15
	10
	15
	13
	16
	19
	10
	17
	9
	11
	16
	16
	28
	12
	24
	15
	12
	11
	13
	14
	9
	10
	21
	14
	12
	16
	16
	16
	14
	14
	17
	15
	15
	13
	15
	13
	13
	15
	18
	14
	12
	16
	14
	18
	17
	11
	9
	15
	14
	13
	15
	16
	17
	12
	14
	17
	11
	16
	19
	13
	13
	15
	15
	13
	18
	13
	14
	14
	12
	13
	13
	15
	13
	16
	19
	14
	16
	15
	9
	12
	14
	24
	11
	14
	14
	14
	16
	11
	16
	17
	9
	16
	12
	15
	11
	14
	13
	13
	10
	12
	12
	16
	10
	11
	13
	15
	14
	10
	12
	16
	18
	17
	11
	13
	11
	12
	12
	13
	16
	13
	14
	16
	11
	14
	13
	14
	18
	16
	15
	16
	9
	13
	13
	14
	16
	14
	13
	12
	12
	16
	14
	15
	16
	9
	9
	20
	14
	13
	14
	11
	10
	14
	10
	14
	19
	14
	14
	9
	13
	15
	14
	15
	15
	15
	15
	14
	13
	11
	17
	13
	14
	11
	9
	14
	13
	12
	15
	13
	12
	12
	10
	13
	9
	24
	16
	28
	14
	12
	14
	9
	13
	16
	12
	17
	10
	9
	9
	18
	9
	9
	13
	25
	10
	14
	11
	13
	16
	15
	25
	14
	16
	8
	14
	18
	17
	14
	13
	11
	13
	13
	17
	16
	13
	13
	19
	9
	15
	13
	10
	14
	16
	16
	11
	15
	12
	20
	14
	11
	11
	18
	17
	15
	16
	18
	11
	13
	15
	27
	15
	12
	12
	9
	15
	16
	14
	9
	15
	17
	13
	14
	11
	16
	14
	15
	13
	23
	20
	33
	12
	16
	15
	16
	16
	15
	20
	18
	15
	16
	13
	13
	12
	16
	13
	10
	17
	15
	13
	11
	16
	9
	17
	18
	14
	18
	17
	15
	16
	9
	17
	16
	15
	13
	13
	16
	18
	15
	14
	10
	19
	18
	10
	13
	15
	15
	15
	32
	14
	16
	13
	13
	13
	9
	13
	15
	13
	14
	10
	15
	15
	12
	16
	12
	11
	17
	14
	18
	15
	13
	14
	17
	17
	13
	12
	15
	13
	11
	16
	14
	18
	14
	15
	11
	15
	13
	14
	13
	23
	12
	16
	15
	15
	13
	20
	15
	15
	13
	20
	15
	14
	13
	13
	14
	16
	21
	15
	15
	15
	13
	15
	14
	13
	17
	11
	12
	16
	9
	15
	12
	13
	11
	10
	12
	17
	15
	12
	12
	13
	13
	14
	19
	12
	15
	13
	17
	16
	15
	16
	15
	14
	13
	11
	27
	14
	20
	12
	14
	11
	12
	15
	14
	14
	11
	15
	16
	14
	14
	13
	15
	14
	9
	16
	13
	13
	16
	13
	11
	12
	14
	16
	16
	16
	11
	10
	15
	9
	15
	13
	21
	16
	15
	18
	14
	18
	12
	50
	23
	9
	18
	10
	14
	12
	12
	18
	13
	15
	16
	15
	15
	16
	15
	23
	13
	17
	16
	16
	10
	15
	14
	9
	16
	11
	10
	12
	12
	16
	14
	11
	17
	11
	15
	15
	14
	13
	17
	15
	17
	14
	11
	11
	11
	12
	14
	11
	16
	9
	16
	16
	16
	11
	15
	13
	10
	11
	11
	18
	15
	12
	14
	15
	14
	17
	18
	20
	15
	12
	16
	14
	10
	15
	15
	14
	16
	16
	12
	10
	16
	11
	16
	19
	20
	11
	15
	18
	13
	14
	18
	15
	12
	16
	11
	15
	13
	9
	17
	13
	18
	15
	16
	12
	14
	12
	14
	15
	12
	12
	10
	12
	13
	12
	13
	13
	12
	12
	18
	17
	16
	14
	14
	9
	14
	25
	10
	12
	16
	13
	9
	9
	26
	15
	9
	13
	18
	12
	9
	13
	19
	13
	14
	15
	16
	15
	26
	12
	14
	9
	15
	13
	13
	15
	12
	13
	14
	16
	13
	15
	15
	18
	13
	20
	12
	14
	13
	16
	10
	21
	16
	11
	19
	13
	11
	16
	20
	18
	13
	15
	13
	18
	15
	13
	13
	14
	8
	14
	14
	16
	11
	17
	15
	16
	19
	18
	13
	16
	14
	13
	13
	10
	17
	17
	36
	13
	13
	11
	12
	16
	9
	15
	10
	16
	14
	13
	13
	15
	16
	16
	13
	14
	14
	8
	11
	13
	7
	11
	17
	14
	15
	11
	20
	14
	15
	10
	17
	14
	15
	12
	13
	10
	17
	15
	13
	12
	14
	16
	15
	19
	7
	14
	14
	15
	18
	15
	15
	15
	13
	14
	16
	11
	20
	16
	14
	15
	13
	11
	13
	16
	13
	15
	16
	13
	7
	13
	16
	16
	13
	16
	14
	12
	10
	16
	17
	12
	20
	16
	15
	14
	15
	20
	10
	17
	10
	8
	27
	13
	14
	17
	14
	14
	17
	14
	11
	14
	14
	13
	23
	16
	15
	19
	15
	17
	14
	18
	10
	9
[truncated: 4,085 more rows]

## Sheet: Sheet 3 10-20mer Peptides
Peptide	Linear/Spliced	-10lgP	Mass	Length	ppm	m/z	RT	Area 9033 rep1 no ag	Fraction	Scan	Source File	#Feature	#Feature 9033 rep1 no ag	Accession	PTM
SKMLQKVVLPSYEEAL	Linear	21	1849.99	16	1.7	617.67	52.44	170410	2	F2:14396	F120190614_PF_9033_WT__SPV-L3_p2.raw	1	1	Q13571	Oxidation (M)
DDITHPIPDLT	Linear	21.01	1235.6	11	1.5	618.81	65.21	0	1	F1:17558	F120190614_PF_9033_WT__SPV-L3_p1.raw	0	0	P15313
GEAPKAAEAAAAPA	Linear	21.02	1223.61	14	0.9	612.815	25.09	32275	6	F6:5242	F120190614_PF_9033_WT__SPV-L3_p6.raw	1	1	P80723
KEHGLKPVVG	Linear	21.02	1062.62	10	0.7	532.317	21.54	16314	7	F7:3483	F120190614_PF_9033_WT__SPV-L3_p7.raw	1	1	P08582
DVFDKLSVIAEDSESGKQ	Linear	21.03	1965.95	18	0.9	656.326	70.97	53861	2	F2:21786	F120190614_PF_9033_WT__SPV-L3_p2.raw	1	1	Q08334
VPEQTEYATIVFPSG	Linear	21.04	1636.8	15	0.4	819.407	82.74	404410	2	F2:26381	F120190614_PF_9033_WT__SPV-L3_p2.raw	1	1	Q15116
RKEAESSPFVERLL	Linear	21.05	1659.89	14	0.3	554.306	44.13	88807	3	F3:10195	F120190614_PF_9033_WT__SPV-L3_p3.raw	1	1	P14625
LEKGCSFLPDPY	Linear	21.05	1557.69	12	7.8	779.859	78.6	523180	2	F2:24801	F120190614_PF_9033_WT__SPV-L3_p2.raw	1	1	P07602	Formylation; Hexose (NSY)
NSEEFAAAMSKYD	cis-spliced peptide	21.06	1477.6	13	1.4	739.81	36.69	347880	7	F7:9440	F120190614_PF_9033_WT__SPV-L3_p7.raw	1	1	|denovo_32	Oxidation (M)
TAADTAAQIT	Linear	21.06	943.461	10	1.3	944.47	35.53	113150	6	F6:9229	F120190614_PF_9033_WT__SPV-L3_p6.raw	1	1	P01889:Q29836:P30492:Q31612:P30510:P10321:Q29865:Q07000:P04222:P30504:Q29960:P30499:P18465:P18463:P30490:P18464:P30498:P30466:P30461	Dehydration
RPADVSPTSPQPE	Linear	21.07	1379.67	13	-0.5	690.841	26.66	90498	6	F6:5861	F120190614_PF_9033_WT__SPV-L3_p6.raw	1	1	P32927
KPPLPQEQATDPLVD	Linear	21.07	1646.85	15	0.3	824.433	50	494470	1	F1:11532	F120190614_PF_9033_WT__SPV-L3_p1.raw	1	1	P24394
SPPSTAPGGSGAGEERMPP	Linear	21.07	1780.8	19	0.6	891.41	31.99	841140	6	F6:8276	F120190614_PF_9033_WT__SPV-L3_p6.raw	1	1	P14784
VRFDSDAASQRMEPR	Linear	21.08	1761.82	15	0.1	441.463	23.96	347030	7	F7:4365	F120190614_PF_9033_WT__SPV-L3_p7.raw	1	1	P04439:P13746:P30459:P10314:P01892:P10316:P01891	Dehydration; Oxidation (M)
KSQGKVLQATVV	Linear	21.09	1378.72	12	-0.4	690.368	83.88	42525	3	F3:25575	F120190614_PF_9033_WT__SPV-L3_p3.raw	1	1	P61604	Phosphorylation (STY); Acetylation (K)
QQGRLDKLTVTS	Linear	21.09	1327.71	12	2.2	664.864	42.13	186850	7	F7:11584	F120190614_PF_9033_WT__SPV-L3_p7.raw	1	1	P04233	Pyro-glu from Q
KDYLALNEDLRSW	Linear	21.11	1797.88	13	6.1	600.304	63.43	369690	3	F3:17518	F120190614_PF_9033_WT__SPV-L3_p3.raw	1	1	P17693	Methylation(others); Hexose (NSY)
KDYLALNEDLHAQP	trans-spliced peptide	21.12	1625.8	14	-1.3	542.942	58.47	68608	3	F3:15687	F120190614_PF_9033_WT__SPV-L3_p3.raw	1	1	|denovo_27
KLKEAETRAEFAE	Linear	21.12	1520.78	13	-0.1	507.935	24.82	11663	7	F7:4735	F120190614_PF_9033_WT__SPV-L3_p7.raw	1	1	P67936:P06753:P09493
KTAFDEAIAELDTLN	Linear	21.12	1649.81	15	1.5	825.916	91.99	170670	4	F4:26158	F120190614_PF_9033_WT__SPV-L3_p4.raw	1	1	P27348:P31946
GDEEFYVDLEKRETV	trans-spliced peptide	21.13	1827.85	15	2.3	610.293	58.02	634880	2	F2:16603	F120190614_PF_9033_WT__SPV-L3_p2.raw	1	1	|denovo_17:|denovo_21
IYDIPTDLLPDIS	Linear	21.13	1473.76	13	1	737.888	108.47	492680	4	F4:32522	F120190614_PF_9033_WT__SPV-L3_p4.raw	1	1	Q9BT88
DLRSWTAVDTAAQIS	Linear	21.14	1632.81	15	2.4	817.415	73.84	127170	2	F2:22895	F120190614_PF_9033_WT__SPV-L3_p2.raw	1	1	P13747
GPKGGSGSGPTIEE	Linear	21.14	1271.6	14	-0.7	636.807	24.11	112680	6	F6:4888	F120190614_PF_9033_WT__SPV-L3_p6.raw	1	1	P0DMV9:P0DMV8
GERPADVSPTSPQPEG	Linear	21.15	1622.75	16	0.9	812.385	29.31	276470	6	F6:6850	F120190614_PF_9033_WT__SPV-L3_p6.raw	1	1	P32927
RGNTTAVVVPSGEEQR	trans-spliced peptide	21.16	1698.86	16	3.2	567.297	32.7	621350	1	F1:5447	F120190614_PF_9033_WT__SPV-L3_p1.raw	1	1	|denovo_35
GPEYWDQETRNVKAQSQTD	Linear	21.16	2251.01	19	2.1	751.347	38.06	802770	7	F7:10076	F120190614_PF_9033_WT__SPV-L3_p7.raw	1	1	P04439:P13746
DAESGAAAVDLSVELE	Linear	21.17	1574.73	16	2.5	788.375	44.19	269320	7	F7:12385	F120190614_PF_9033_WT__SPV-L3_p7.raw	1	1	Q6PGP7
LDGGTGPAREGGAVG	Linear	21.19	1312.64	15	1.5	657.327	26.01	60300	6	F6:5618	F120190614_PF_9033_WT__SPV-L3_p6.raw	1	1	Q7Z4F1
SSRGTRLVFPLEDNA	Linear	21.21	1660.85	15	-0.8	554.625	49.21	65677	2	F2:13111	F120190614_PF_9033_WT__SPV-L3_p2.raw	1	1	Q96T83
GPKPLFRRMSSLVGPTQ	Linear	21.21	1886.02	17	1.8	629.682	32.2	349330	2	F2:6475	F120190614_PF_9033_WT__SPV-L3_p2.raw	1	1	P11836	Oxidation (M)
GGGGGARPAAEPPR	Linear	21.21	1248.63	14	1.5	417.219	19.29	14247	5	F5:2994	F120190614_PF_9033_WT__SPV-L3_p5.raw	1	1	A4D1U4
QEEIPVVIAASEDR	Linear	21.22	1554.79	14	2.2	778.403	58.83	129530	2	F2:16935	F120190614_PF_9033_WT__SPV-L3_p2.raw	1	1	Q68CQ7
TFQKWASVVVPSGQEQR	Linear	21.22	1962	17	0.7	655.006	45.51	177010	2	F2:11707	F120190614_PF_9033_WT__SPV-L3_p2.raw	1	1	P30459:P10314	Oxidation (HW)
EPKSGEEALIIP	Linear	21.24	1281.68	12	1.7	641.849	56.49	942770	2	F2:15928	F120190614_PF_9033_WT__SPV-L3_p2.raw	1	1	Q9Y287
IKIIAPPERKYS	Linear	21.24	1413.83	12	1.5	472.286	30.13	0	7	F7:6825	F120190614_PF_9033_WT__SPV-L3_p7.raw	0	0	P60709:P63261:P62736:P63267:P68032:P68133
RFDSDAASQRMEP	Linear	21.24	1508.67	13	2.1	755.343	30.84	184690	7	F7:7083	F120190614_PF_9033_WT__SPV-L3_p7.raw	1	1	P04439:P13746:P30459:P10314:P01892:P10316:P01891
DSPSKSGSEAQTTKDVPN	Linear	21.24	1846.85	18	0.4	616.626	20.71	17589	5	F5:3460	F120190614_PF_9033_WT__SPV-L3_p5.raw	1	1	O43493
LIKYDCPMDSSS	Linear	21.25	1373.58	12	-2.6	1374.59	42.35	0	6	F6:11596	F120190614_PF_9033_WT__SPV-L3_p6.raw	0	0	Q9BTU6	Oxidation (M)
DSVDAVQELI	Linear	21.25	1087.54	10	1.2	544.778	71.64	40806	2	F2:22072	F120190614_PF_9033_WT__SPV-L3_p2.raw	1	1	O60229
GERAMTKDNNLLGKFELT	Linear	21.26	2052.03	18	3.3	514.017	46.74	44271	2	F2:12157	F120190614_PF_9033_WT__SPV-L3_p2.raw	1	1	P11142	Oxidation (M)
NEKEEIIHIAEEEA	Linear	21.27	1652.79	14	1.6	551.938	53.5	178840	2	F2:14799	F120190614_PF_9033_WT__SPV-L3_p2.raw	1	1	Q14596
FDGDEEFYVDLEKRE	trans-spliced peptide	21.29	1889.83	15	2.5	630.953	62.37	17772000	2	F2:18247	F120190614_PF_9033_WT__SPV-L3_p2.raw	1	1	|denovo_12:|denovo_17
SSVVEWTQAPKERGHR	Linear	21.29	1865.95	16	1	622.991	26.18	144090	7	F7:5270	F120190614_PF_9033_WT__SPV-L3_p7.raw	1	1	Q8TC07
DQRDLISNNEQL	Linear	21.29	1443.7	12	1.4	722.856	51.45	251460	1	F1:12097	F120190614_PF_9033_WT__SPV-L3_p1.raw	1	1	P04233
VFVDLASISAGEN	Linear	21.3	1320.66	13	1.6	661.336	84.11	108020	2	F2:26909	F120190614_PF_9033_WT__SPV-L3_p2.raw	1	1	Q63HN8
ADKPDMGEIASFDK	Linear	21.3	1580.7	14	1.4	791.36	45.58	643710	1	F1:9876	F120190614_PF_9033_WT__SPV-L3_p1.raw	1	1	P63313	Acetylation (K); Oxidation (M)
FYNELRVAPEEHPV	Linear	21.3	1698.84	14	0.6	567.286	45.54	124210	1	F1:9784	F120190614_PF_9033_WT__SPV-L3_p1.raw	1	1	P60709:P63261:A5A3E0
LDAGLEPSPGLEDP	Linear	21.31	1408.67	14	-0.5	705.343	69.36	202600	1	F1:19151	F120190614_PF_9033_WT__SPV-L3_p1.raw	1	1	Q9HBE5
KWASVVVPSGQE	Linear	21.31	1286.65	12	2.2	644.334	42.59	116580	7	F7:11756	F120190614_PF_9033_WT__SPV-L3_p7.raw	1	1	P30459:P10314	Deamidation (NQ)
YQQYQDATAEEEEDF	Linear	21.31	1864.73	15	1.2	933.372	59.96	285600	1	F1:15546	F120190614_PF_9033_WT__SPV-L3_p1.raw	1	1	P07437
DPTEATAVGAVEASF	Linear	21.32	1463.68	15	1.3	732.847	90.69	77754	2	F2:29442	F120190614_PF_9033_WT__SPV-L3_p2.raw	1	1	P14618
RPRPDEERPL	Linear	21.33	1263.67	10	-0.5	422.23	21.84	86186	7	F7:3552	F120190614_PF_9033_WT__SPV-L3_p7.raw	1	1	Q86YV0
DEVDTDQSGVLSDREIR	Linear	21.33	1932.9	17	3.8	645.311	42.74	105760	7	F7:11876	F120190614_PF_9033_WT__SPV-L3_p7.raw	1	1	Q3T906
GPYRIYDPGGSVPSGEASA	Linear	21.33	1878.87	19	1.3	940.446	50.27	948140	1	F1:11729	F120190614_PF_9033_WT__SPV-L3_p1.raw	1	1	Q15025
GFLVGGASLKPEFVDI	Linear	21.33	1647.89	16	1.4	824.952	86.38	462700	4	F4:23916	F120190614_PF_9033_WT__SPV-L3_p4.raw	1	1	P60174
VDPDLAVVTGVA	Linear	21.33	1154.62	12	0.9	578.317	79.75	114140	2	F2:25203	F120190614_PF_9033_WT__SPV-L3_p2.raw	1	1	P48723
NPGERPADVSPTSPQPEGL	Linear	21.33	1946.93	19	2.4	974.476	44.45	431700	7	F7:12500	F120190614_PF_9033_WT__SPV-L3_p7.raw	1	1	P32927
ERLREEVTKLRMELQ	Linear	21.33	1945.04	15	0.7	487.268	45.78	682810	2	F2:11794	F120190614_PF_9033_WT__SPV-L3_p2.raw	1	1	P06734	Oxidation (M)
WPGPSGYSSLATLEGSM	Linear	21.34	1754.78	17	2.2	878.4	85.6	388070	3	F3:26271	F120190614_PF_9033_WT__SPV-L3_p3.raw	1	1	Q99519	Oxidation (M)
AEPVTPTSKA	Linear	21.34	999.524	10	1.1	500.77	29.15	34978	6	F6:6839	F120190614_PF_9033_WT__SPV-L3_p6.raw	1	1	P00519
GNTEPVKAKEE	Linear	21.35	1200.6	11	1.1	1201.61	30.19	208380	3	F3:4878	F120190614_PF_9033_WT__SPV-L3_p3.raw	2	2	Q2NL82
IIPIQEEEEEE	Linear	21.35	1356.63	11	2.8	679.324	54.73	466580	7	F7:16719	F120190614_PF_9033_WT__SPV-L3_p7.raw	1	1	P11836
AGDFGSVGATEWLE	Linear	21.36	1437.64	14	1.5	719.829	88.22	518280	3	F3:27311	F120190614_PF_9033_WT__SPV-L3_p3.raw	1	1	P02786
GSKFDTGSFVGG	Linear	21.37	1157.54	12	1.2	579.776	43.67	428180	1	F1:9132	F120190614_PF_9033_WT__SPV-L3_p1.raw	1	1	Q8N131
VDVKPSPSAAEAD	Linear	21.37	1284.62	13	0.6	643.318	28.37	48184	6	F6:6520	F120190614_PF_9033_WT__SPV-L3_p6.raw	1	1	Q86VP1
GILNVSAVDKSTGKEN	Linear	21.37	1630.85	16	0.3	544.625	36.29	67481	1	F1:6380	F120190614_PF_9033_WT__SPV-L3_p1.raw	1	1	P11142
IPALDSLTPANEDQK	Linear	21.37	1610.82	15	1.3	806.416	55.44	158760	1	F1:13674	F120190614_PF_9033_WT__SPV-L3_p1.raw	1	1	P10809
PPKPVSKMRMATPLLMQALP	Linear	21.37	2630.47	20	6.3	658.629	54.82	950940	3	F3:14303	F120190614_PF_9033_WT__SPV-L3_p3.raw	1	1	P04233	Ubiquitination; Guanidination
EEDEEEDVPGQAKDEL	Linear	21.38	1830.76	16	2.1	916.391	45.38	622810	7	F7:12849	F120190614_PF_9033_WT__SPV-L3_p7.raw	1	1	P27797
FDGDEEFYVDLVRATDT	trans-spliced peptide	21.39	1990.88	17	-0.5	664.633	62.56	1825700	3	F3:17308	F120190614_PF_9033_WT__SPV-L3_p3.raw	1	1	|denovo_19
QKWASVVVPSGQE	Linear	21.39	1412.69	13	0.1	707.354	64.37	166110	1	F1:17230	F120190614_PF_9033_WT__SPV-L3_p1.raw	1	1	P30459:P10314	Pyro-glu from Q; Oxidation (HW)
AALSVSQENPEMEGPE	Linear	21.4	1702.74	16	1.9	852.377	46.71	192260	7	F7:13418	F120190614_PF_9033_WT__SPV-L3_p7.raw	1	1	Q8NBJ4	Oxidation (M)
GADSVPANTENEVEPV	Linear	21.4	1648.72	16	2.4	825.369	50.67	405600	7	F7:14977	F120190614_PF_9033_WT__SPV-L3_p7.raw	1	1	P05067	Sodium adduct
DGDEEFYVDLERKE	trans-spliced peptide	21.41	1742.76	14	2.4	581.93	58.39	2466800	2	F2:16717	F120190614_PF_9033_WT__SPV-L3_p2.raw	1	1	|denovo_12:|denovo_17
SSPPSASPAESEPQCDP	Linear	21.41	1684.69	17	-0.6	843.351	39.67	48414	6	F6:10638	F120190614_PF_9033_WT__SPV-L3_p6.raw	1	1	Q8NC42
KDILEEKRAVPDRM	Linear	21.41	1714.9	14	0.9	572.642	24.45	114530	7	F7:4576	F120190614_PF_9033_WT__SPV-L3_p7.raw	1	1	P04440	Oxidation (M)
LDDEEFALANHLIK	Linear	21.42	1626.83	14	0.7	543.283	64.76	152950	2	F2:19296	F120190614_PF_9033_WT__SPV-L3_p2.raw	1	1	Q9H4M9
QKWASVVVPSG	Linear	21.42	1156.62	11	0.7	579.32	39.73	102690	1	F1:7596	F120190614_PF_9033_WT__SPV-L3_p1.raw	1	1	P30459:P10314
LNHKLQDASAEVER	Linear	21.43	1678.83	14	0.9	840.422	37.07	490150	7	F7:9581	F120190614_PF_9033_WT__SPV-L3_p7.raw	1	1	Q10589	Acetylation (N-term); Formylation
KAAFDDAIAELDTLS	Linear	21.43	1578.78	15	1.2	790.397	84.22	342570	3	F3:25718	F120190614_PF_9033_WT__SPV-L3_p3.raw	1	1	P62258
INTEEVINAIAPEKDVD	Linear	21.43	1868.94	17	1	935.477	73.62	441080	2	F2:22850	F120190614_PF_9033_WT__SPV-L3_p2.raw	1	1	P11586
DSPLEPQDEPEPEP	Linear	21.43	1577.67	14	3.9	789.847	61.94	143590	7	F7:19535	F120190614_PF_9033_WT__SPV-L3_p7.raw	1	1	P09619
EWKEVAEAEDEPL	trans-spliced peptide	21.44	1543.7	13	0.9	772.86	81.46	904000	2	F2:25882	F120190614_PF_9033_WT__SPV-L3_p2.raw	1	1	|denovo_15
IPDEQIVVMMYDDIA	Linear	21.44	1782.81	15	5.6	892.415	83.65	125010	5	F5:21257	F120190614_PF_9033_WT__SPV-L3_p5.raw	1	1	Q99538	Oxidation (M)
AVTEQGAELSNEER	Linear	21.45	1531.71	14	1.9	766.864	28.67	15799	6	F6:6659	F120190614_PF_9033_WT__SPV-L3_p6.raw	1	1	P27348
EHENKSFLVSGDN	trans-spliced peptide	21.47	1474.67	13	1.5	738.343	40.04	1062400	7	F7:10737	F120190614_PF_9033_WT__SPV-L3_p7.raw	1	1	|denovo_13
EVGIAEAGPESEVR	Linear	21.48	1451.73	14	2.3	726.872	42.92	286420	7	F7:11900	F120190614_PF_9033_WT__SPV-L3_p7.raw	1	1	P55884	Dehydration; Dimethylation(KR)
VSETSFLSKSDHSFF	Linear	21.48	1716.8	15	2.5	573.275	60.46	84509	3	F3:16423	F120190614_PF_9033_WT__SPV-L3_p3.raw	1	1	P01909:P01906
EPREQGPREADPESE	Linear	21.48	1724.76	15	1.3	575.928	21.31	255240	5	F5:3625	F120190614_PF_9033_WT__SPV-L3_p5.raw	1	1	O00461
QAEFEKAAEE	Linear	21.49	1150.51	10	2.2	1151.52	45.73	55917000	7	F7:13043	F120190614_PF_9033_WT__SPV-L3_p7.raw	2	2	P07108
DLRSWTAADMAAQ	Linear	21.49	1450.65	13	1.7	726.334	53.94	55244	1	F1:13105	F120190614_PF_9033_WT__SPV-L3_p1.raw	1	1	P04439:P13746:P30443:P30455:P30459:P10314:P01892:P10316:P01891:Q09160	Oxidation (M)
RVGDYGSLSGREKM	Linear	21.5	1553.76	14	1.2	777.889	28.23	87922	7	F7:6075	F120190614_PF_9033_WT__SPV-L3_p7.raw	1	1	Q9UBR2
MAASANIENSGLPH	Linear	21.5	1426.65	14	2	714.334	36.66	87616	7	F7:9418	F120190614_PF_9033_WT__SPV-L3_p7.raw	1	1	Q8N131	Oxidation (M)
TVDVKPSPSAAEAD	Linear	21.5	1385.67	14	1	693.842	29.31	84041	6	F6:6887	F120190614_PF_9033_WT__SPV-L3_p6.raw	1	1	Q86VP1
QEQRYTCHMQHE	Linear	21.5	1669.59	12	-0.6	557.538	23.81	664550	6	F6:4728	F120190614_PF_9033_WT__SPV-L3_p6.raw	1	1	P10321	Deamidation (NQ); Sulfation
MYGCDVGPDGRLL	Linear	21.51	1545.64	13	7.6	773.831	65.66	77226	2	F2:19689	F120190614_PF_9033_WT__SPV-L3_p2.raw	1	1	P01889:Q29836:Q31610:P30486:P04222:P18465:P30490:P18464:P30498:P30466:P30459:P10314	Phosphorylation (STY); Propionamide
NPVASLGHSEAETPV	Linear	21.52	1506.73	15	1.2	754.374	41.79	357880	7	F7:11463	F120190614_PF_9033_WT__SPV-L3_p7.raw	1	1	P53794
WTAADTAAQITQR	Linear	21.52	1431.71	13	0.7	716.863	48.94	34217	1	F1:11138	F120190614_PF_9033_WT__SPV-L3_p1.raw	1	1	P01889:Q29836:P30492:Q31612:P30510:P10321:Q29865:Q07000:P04222:P30504:P30499:P18465:P18463:P30490:P18464:P30498:P30466
EIEYAMAYSKA	Linear	21.53	1274.59	11	-8.4	638.295	30.16	0	6	F6:7232	F120190614_PF_9033_WT__SPV-L3_p6.raw	0	0	Q969H8
QKWASVVVPSGQEQR	Linear	21.53	1681.84	15	1.8	561.622	48.19	227070	1	F1:10931	F120190614_PF_9033_WT__SPV-L3_p1.raw	1	1	P30459:P10314	Pyro-glu from Q; Citrullination
EPKKTEAPAAPAAQETK	Linear	21.54	1765.92	17	0	589.648	19.36	30132	5	F5:3012	F120190614_PF_9033_WT__SPV-L3_p5.raw	1	1	P80723
NMEIGTSLFDEEGAK	Linear	21.54	1655.73	15	1.8	828.876	56.08	65025	2	F2:15862	F120190614_PF_9033_WT__SPV-L3_p2.raw	1	1	P00558	Oxidation (M)
SPPPAATAAAATAD	Linear	21.56	1210.58	14	1.9	606.3	34.12	126360	6	F6:8804	F120190614_PF_9033_WT__SPV-L3_p6.raw	1	1	Q92783
FGADSVPANTEN	Linear	21.56	1220.53	12	1.4	611.274	41.57	54048	6	F6:11319	F120190614_PF_9033_WT__SPV-L3_p6.raw	1	1	P05067
IPPFHPFHPFPALPENED	Linear	21.57	2100.01	18	0.3	701.011	72.43	509000	3	F3:21079	F120190614_PF_9033_WT__SPV-L3_p3.raw	1	1	Q06481
YISIGSEAEK	Linear	21.58	1095.54	10	1.2	548.78	33.49	84903	7	F7:8202	F120190614_PF_9033_WT__SPV-L3_p7.raw	1	1	Q9UIQ6
SDYPPLGRFAVR	Linear	21.58	1376.72	12	1.7	459.915	48.29	101720	2	F2:12726	F120190614_PF_9033_WT__SPV-L3_p2.raw	1	1	Q5VTE0:P68104
TNPDAASRAIDYVQR	Linear	21.58	1675.83	15	0.9	838.922	38.53	70261	7	F7:10162	F120190614_PF_9033_WT__SPV-L3_p7.raw	1	1	O60637
RNIEEHASSDVER	Linear	21.59	1540.72	13	-1.3	514.581	19.89	13855	6	F6:3203	F120190614_PF_9033_WT__SPV-L3_p6.raw	1	1	Q92930
AFGEKITMTIRDRPFE	Linear	21.59	1925.97	16	2.4	642.998	51.22	505780	2	F2:13928	F120190614_PF_9033_WT__SPV-L3_p2.raw	1	1	O00560	Oxidation (M)
DDVQVETIEPEPEP	Linear	21.61	1595.72	14	4.7	798.871	69.61	146690	7	F7:22523	F120190614_PF_9033_WT__SPV-L3_p7.raw	1	1	Q92783
DPTLGGPARAAEEV	Linear	21.62	1381.68	14	-1.3	691.848	47.9	325920	7	F7:13870	F120190614_PF_9033_WT__SPV-L3_p7.raw	1	1	Q9Y3P8
DDDVIVQGDI	Linear	21.62	1087.5	10	0	544.759	74.29	16840	1	F1:20959	F120190614_PF_9033_WT__SPV-L3_p1.raw	1	1	Q68CQ7
LAEQQLVDCAQDFN	Linear	21.62	1592.71	14	1.1	797.365	77.44	323430	2	F2:24367	F120190614_PF_9033_WT__SPV-L3_p2.raw	1	1	P09668
VVESTGVFTTMEKA	Linear	21.62	1513.73	14	0.3	757.874	39.45	113850	1	F1:7531	F120190614_PF_9033_WT__SPV-L3_p1.raw	2	2	P04406	Oxidation (M)
SAGDFGSVGATEWLEG	Linear	21.62	1603.68	16	-0.4	802.845	90.34	118190	3	F3:28204	F120190614_PF_9033_WT__SPV-L3_p3.raw	1	1	P02786	Sodium adduct
RREEGAPGDPEAAL	Linear	21.64	1466.71	14	1.1	734.364	30.46	300460	7	F7:6966	F120190614_PF_9033_WT__SPV-L3_p7.raw	1	1	P33908
VMRIINEPTAAAIAYG	Linear	21.64	1704.89	16	1.5	853.452	55.81	0	2	F2:15743	F120190614_PF_9033_WT__SPV-L3_p2.raw	0	0	P11021	Oxidation (M)
DGLFPVSEAQVH	Linear	21.64	1297.63	12	1.6	649.823	66.62	0	2	F2:20062	F120190614_PF_9033_WT__SPV-L3_p2.raw	0	0	P05362
IEDGGARSDGSLE	Linear	21.65	1304.58	13	-0.7	653.299	26.59	73941	6	F6:5869	F120190614_PF_9033_WT__SPV-L3_p6.raw	1	1	Q9NRX5
DSKEDENVPTAPDPPSQH	Linear	21.65	1961.86	18	1.4	654.962	31.66	265430	6	F6:7686	F120190614_PF_9033_WT__SPV-L3_p6.raw	1	1	Q86VP1
KKAEGAATEEEGTPK	Linear	21.65	1544.77	15	1.2	773.392	18.9	15318	4	F4:2820	F120190614_PF_9033_WT__SPV-L3_p4.raw	1	1	P80723
KLTLDNAAFPFLA	Linear	21.65	1419.78	13	0.6	710.896	87.55	253190	4	F4:24280	F120190614_PF_9033_WT__SPV-L3_p4.raw	1	1	P02786
FVRFDSDAASQKMEPR	Linear	21.66	1878.9	16	1.3	627.31	32.07	0	7	F7:7603	F120190614_PF_9033_WT__SPV-L3_p7.raw	0	0	P30443:P30455	Dehydration; Methylation(others)
VPAISLAYEQAESDIM	Linear	21.66	1751.83	16	1.6	876.923	82.27	124600	3	F3:25003	F120190614_PF_9033_WT__SPV-L3_p3.raw	1	1	P05023	Oxidation (M)
SPGESEHLLEPAEA	Linear	21.67	1464.67	14	0.8	733.345	42.67	267980	1	F1:8734	F120190614_PF_9033_WT__SPV-L3_p1.raw	1	1	O14763
IINEPTAAAIAYGLDKKV	Linear	21.68	1886.05	18	0	629.691	61.35	39520	3	F3:16779	F120190614_PF_9033_WT__SPV-L3_p3.raw	1	1	P11142
KTTVELLPVNGEFSLD	Linear	21.68	1760.92	16	0.9	881.468	81.3	386020	3	F3:24625	F120190614_PF_9033_WT__SPV-L3_p3.raw	1	1	P05067
PDRFSGSSSGAER	Linear	21.68	1351.61	13	0.6	676.813	28.55	143150	7	F7:6202	F120190614_PF_9033_WT__SPV-L3_p7.raw	1	1	A0A075B6H9
IRNIEEHASADVEKMI	Linear	21.69	1869.93	16	1.8	624.317	33.71	45159	2	F2:7079	F120190614_PF_9033_WT__SPV-L3_p2.raw	1	1	P61006	Oxidation (M)
YGDEIGLDAAALPGQPM	Linear	21.69	1732.8	17	1.2	867.407	82.76	396830	2	F2:26387	F120190614_PF_9033_WT__SPV-L3_p2.raw	1	1	P08195	Oxidation (M)
GPREADPESE	Linear	21.69	1085.46	10	0.7	543.739	19.73	68909	5	F5:3148	F120190614_PF_9033_WT__SPV-L3_p5.raw	1	1	O00461
GYSFTTTAEREIVRD	Linear	21.7	1743.84	15	0.7	582.289	47.99	96255	2	F2:12692	F120190614_PF_9033_WT__SPV-L3_p2.raw	1	1	P60709:P63261
AVVVPSGEEQR	Linear	21.7	1197.6	11	1.1	599.807	32.21	259070	6	F6:8041	F120190614_PF_9033_WT__SPV-L3_p6.raw	1	1	P01889:Q29836:Q31610:P30492:P30486:P04439:P13746:P30510:Q29865:Q07000:P04222:P30504:Q29960:P18465:P18463:P30490:P18464:P30498:P30466:P30443:P30455:P13747:P30461:P17693	Formylation
EAGAEFEKAAEEVRH	trans-spliced peptide	21.71	1671.79	15	0.9	558.269	47.68	2446000	1	F1:10725	F120190614_PF_9033_WT__SPV-L3_p1.raw	1	1	|denovo_11
IPPAGQTEDAEPISEPE	Linear	21.71	1778.82	17	2.6	890.42	51.87	452630	7	F7:15402	F120190614_PF_9033_WT__SPV-L3_p7.raw	1	1	Q9Y4L1
FEGTNGVPLFPDLQ	Linear	21.71	1532.75	14	0.7	767.383	96.87	237890	3	F3:30845	F120190614_PF_9033_WT__SPV-L3_p3.raw	1	1	Q9BQT9
GAESGSAAGLLPT	Linear	21.71	1129.56	13	0	565.788	58.41	242540	1	F1:14923	F120190614_PF_9033_WT__SPV-L3_p1.raw	1	1	Q8NA29
TIPYQPMPASSPV	Linear	21.71	1402.68	13	1.6	702.348	56.87	116930	7	F7:17525	F120190614_PF_9033_WT__SPV-L3_p7.raw	1	1	Q15365	Oxidation (M)
DVSSLSRAEED	Linear	21.71	1206.54	11	1.3	604.276	33.05	30119	6	F6:8299	F120190614_PF_9033_WT__SPV-L3_p6.raw	1	1	P13612
IDFGEAARADD	Linear	21.71	1178.52	11	2.3	590.269	44.16	253300	7	F7:12536	F120190614_PF_9033_WT__SPV-L3_p7.raw	1	1	P08754
INIDAGTFSPYEH	Linear	21.72	1462.67	13	0.2	732.344	62.62	45588	1	F1:16569	F120190614_PF_9033_WT__SPV-L3_p1.raw	1	1	Q9NRF8:P17812
LPRAVGTQTL	Linear	21.72	1054.61	10	1.1	528.315	37.29	50812	1	F1:6752	F120190614_PF_9033_WT__SPV-L3_p1.raw	1	1	Q13596
VPDSSGPERIL	Linear	21.72	1168.61	11	1.1	585.312	42.59	285670	1	F1:8749	F120190614_PF_9033_WT__SPV-L3_p1.raw	1	1	P61978
LNEDLRSMSTAAD	trans-spliced peptide	21.73	1421.65	13	-1.6	711.829	50.53	3474300	1	F1:11814	F120190614_PF_9033_WT__SPV-L3_p1.raw	1	1	|denovo_30
LEDERVVPAED	Linear	21.73	1270.6	11	1.2	636.31	35.34	61627	7	F7:8943	F120190614_PF_9033_WT__SPV-L3_p7.raw	1	1	O95716
LPEDRSQHLGEELQ	Linear	21.73	1649.8	14	1	550.942	34.14	128890	7	F7:8426	F120190614_PF_9033_WT__SPV-L3_p7.raw	1	1	O15439
DVLLVPLAEP	Linear	21.74	1064.61	10	0.2	1065.62	102.19	85807	3	F3:32923	F120190614_PF_9033_WT__SPV-L3_p3.raw	1	1	Q7Z4F1
FDGDEEFYVDLERK	trans-spliced peptide	21.75	1760.79	14	1.3	587.938	60.35	4932000	2	F2:17596	F120190614_PF_9033_WT__SPV-L3_p2.raw	1	1	|denovo_12:|denovo_17
QKWASVVVPSG	Linear	21.75	1172.62	11	0.7	587.317	43.89	690670	1	F1:9152	F120190614_PF_9033_WT__SPV-L3_p1.raw	1	1	P30459:P10314	Oxidation (HW)
DPEVHPQSEDYWG	Linear	21.76	1557.64	13	1.1	779.827	53.34	146200	1	F1:12857	F120190614_PF_9033_WT__SPV-L3_p1.raw	1	1	Q8NBZ7
PEPSDIFSCIVTHEIDR	Linear	21.77	2105.97	17	-5	702.994	91.73	424130	4	F4:25905	F120190614_PF_9033_WT__SPV-L3_p4.raw	1	1	P28067	N-Succinimidyl-2-morpholine acetate; Sodium adduct
EPTGYSAELSSEGIRDD	Linear	21.77	1824.8	17	3.4	913.411	50.16	163090	7	F7:14798	F120190614_PF_9033_WT__SPV-L3_p7.raw	1	1	P15311
APSADAPMFVMGVNHEK	Linear	21.77	1831.82	17	1.7	611.616	34.31	181470	2	F2:7283	F120190614_PF_9033_WT__SPV-L3_p2.raw	1	1	P04406	Oxidation (M)
KWTAVVVPSG	Linear	21.78	1127.6	10	1.5	564.807	68.06	1421100	2	F2:20679	F120190614_PF_9033_WT__SPV-L3_p2.raw	1	1	Q31610:P30486	Carbamylation; Acetylation (K)
HLRSCTAADTAA	Linear	21.78	1420.63	12	-1.1	711.319	38.86	267180	1	F1:7353	F120190614_PF_9033_WT__SPV-L3_p1.raw	1	1	Q29960	Carbamylation; Hexose (NSY)
TPSGDKTSLETR	Linear	21.78	1290.64	12	-0.4	646.328	20.22	0	6	F6:3314	F120190614_PF_9033_WT__SPV-L3_p6.raw	0	0	P08133
GDDDWTHLSSKEVDPS	Linear	21.79	1786.76	16	1.4	596.596	48.83	1371800	1	F1:11055	F120190614_PF_9033_WT__SPV-L3_p1.raw	1	1	Q13501
VPSSRGGLPLEE	Linear	21.79	1239.65	12	0.1	620.83	39.54	129490	1	F1:7602	F120190614_PF_9033_WT__SPV-L3_p1.raw	1	1	P15289
DSDAASPREEPRAPWIE	Linear	21.79	1924.89	17	0.3	642.638	50	159640	1	F1:11605	F120190614_PF_9033_WT__SPV-L3_p1.raw	1	1	P01889:Q29836:Q31610:P30486:Q31612
KDLLTNSNLEVEK	trans-spliced peptide	21.8	1501.8	13	1.1	751.908	36.21	1663800	7	F7:9337	F120190614_PF_9033_WT__SPV-L3_p7.raw	1	1	|denovo_26
IGRRFDDAVVQSDMKHWP	Linear	21.8	2204.04	18	0.8	552.019	35.83	124690	2	F2:8006	F120190614_PF_9033_WT__SPV-L3_p2.raw	1	1	P11142	Sulphone; Oxidation (HW)
EGTPADTGDLSPGH	Linear	21.81	1352.58	14	5.1	677.303	54.78	120710	2	F2:15346	F120190614_PF_9033_WT__SPV-L3_p2.raw	1	1	Q6NUJ5
IDYTVPTVIAEEM	Linear	21.82	1495.71	13	1.3	748.864	81.61	554460	3	F3:24770	F120190614_PF_9033_WT__SPV-L3_p3.raw	1	1	Q9NUM4	Oxidation (M)
SPGAQPAGATVQEQ	Linear	21.82	1339.64	14	0.9	670.826	28.12	194240	5	F5:5486	F120190614_PF_9033_WT__SPV-L3_p5.raw	1	1	Q96BZ4
DRNLPSDSQDLGQHGLEEDF	Linear	21.82	2271	20	0	758.009	57.83	70990	1	F1:14636	F120190614_PF_9033_WT__SPV-L3_p1.raw	1	1	P10124
ALPMVTTAPPPLP	Linear	21.83	1303.72	13	9.3	652.874	101.09	1044600	3	F3:32263	F120190614_PF_9033_WT__SPV-L3_p3.raw	1	1	Q12796
IPDFPEDEGIHYS	Linear	21.83	1517.67	13	0	759.841	62.32	160660	1	F1:16541	F120190614_PF_9033_WT__SPV-L3_p1.raw	1	1	P20273
IPYPGRTNADVMTAL	Linear	21.83	1633.81	15	1.8	817.915	51.03	231130	2	F2:13812	F120190614_PF_9033_WT__SPV-L3_p2.raw	1	1	P07948	Oxidation (M)
TSGEVAEVAEEAME	Linear	21.84	1466.61	14	1.2	734.312	50.82	124550	1	F1:11896	F120190614_PF_9033_WT__SPV-L3_p1.raw	1	1	Q63HN8	Oxidation (M)
DEDGVVRGASIPFQ	Linear	21.84	1488.72	14	1.3	745.369	64.52	348020	1	F1:17287	F120190614_PF_9033_WT__SPV-L3_p1.raw	1	1	Q13137
YGVTQAFPHTEEEV	Linear	21.85	1605.73	14	1.4	803.874	52.23	437350	1	F1:12391	F120190614_PF_9033_WT__SPV-L3_p1.raw	1	1	Q6UX71
SGQAKETIPLQET	Linear	21.85	1400.71	13	1	701.365	35.12	154620	7	F7:8816	F120190614_PF_9033_WT__SPV-L3_p7.raw	1	1	P50897
DHDVEYFLRLAHELG	Linear	21.85	1812.88	15	-0.7	605.3	82.11	87971	4	F4:22144	F120190614_PF_9033_WT__SPV-L3_p4.raw	1	1	P16278
SFSPGGLAPEISPLE	Linear	21.85	1499.75	15	0.8	750.883	87.42	243890	2	F2:28111	F120190614_PF_9033_WT__SPV-L3_p2.raw	1	1	P14784
AKRVIISAPSADAP	Linear	21.85	1394.79	14	2	698.403	32.5	40740	7	F7:7781	F120190614_PF_9033_WT__SPV-L3_p7.raw	1	1	P04406
TASSDNSETEGTP	Linear	21.87	1294.52	13	7.9	648.27	40.05	1037000	6	F6:10845	F120190614_PF_9033_WT__SPV-L3_p6.raw	1	1	Q8NBZ0
GPGAPPEQEAAPAEEPAAA	Linear	21.87	1758.81	19	1.7	880.412	41.3	658930	6	F6:11243	F120190614_PF_9033_WT__SPV-L3_p6.raw	1	1	P29966
AYERDLEADIIGDTSGHFQ	Linear	21.87	2135.98	19	0	712.999	66.01	87275	2	F2:19779	F120190614_PF_9033_WT__SPV-L3_p2.raw	1	1	P08133
QKWAAVVVPSG	Linear	21.88	1140.63	11	0.8	571.322	48.78	906510	1	F1:11024	F120190614_PF_9033_WT__SPV-L3_p1.raw	1	1	P01889:Q29836:P30492:Q31612:P04439:P13746:P30510:P10321:Q29865:Q07000:P04222:P30504:Q29960:P18465:P18463:P30490:P18464:P30498:P30466:P30443:P30455:Q95604:P13747:P30461:P17693:P01892:P10316:Q09160
EGAERSLSALRER	trans-spliced peptide	21.89	1472.77	13	0	491.93	25.1	378650	7	F7:4833	F120190614_PF_9033_WT__SPV-L3_p7.raw	1	1	|denovo_12
VPGSHLTPIERESSSP	Linear	21.89	1691.85	16	1.2	564.957	31.54	79684	7	F7:7384	F120190614_PF_9033_WT__SPV-L3_p7.raw	1	1	P15260
DALMPSLTETKTTVELLPVN	Linear	21.9	2187.13	20	4.5	1094.58	81.7	503160	3	F3:24619	F120190614_PF_9033_WT__SPV-L3_p3.raw	1	1	P05067	Oxidation (M)
NSEEFAAAMSKYDLK	trans-spliced peptide	21.92	1718.78	15	1.9	573.936	37.48	3182400	2	F2:8512	F120190614_PF_9033_WT__SPV-L3_p2.raw	2	2	|denovo_32	Oxidation (M)
EPSCMAEAEAAAGPGP	trans-spliced peptide	21.92	1502.6	16	7.9	501.878	46.27	858310	7	F7:13201	F120190614_PF_9033_WT__SPV-L3_p7.raw	1	1	|denovo_14	Oxidation (M)
WEAVDGSQTETEKKH	Linear	21.92	1759.8	15	-0.5	587.607	21.5	0	6	F6:3825	F120190614_PF_9033_WT__SPV-L3_p6.raw	0	0	P11717	Oxidation (HW)
EAEVEPAASAEEQKE	trans-spliced peptide	21.93	1615.72	15	1.9	808.869	45.43	1859800	6	F6:12683	F120190614_PF_9033_WT__SPV-L3_p6.raw	1	1	|denovo_11
HPVSDHEATLRCWALGFYPA	Linear	21.93	2395.02	20	1.8	799.348	81.52	584450	4	F4:21865	F120190614_PF_9033_WT__SPV-L3_p4.raw	1	1	P30510:Q29865:Q07000:P04222:P30504:P30499:P30490:P18464:P30498:Q95604	Sulfation; Beta-methylthiolation
AEEKKEQTIEIKEE	Linear	21.93	1702.86	14	1.4	568.629	23.04	34547	7	F7:4027	F120190614_PF_9033_WT__SPV-L3_p7.raw	1	1	P11836
NEDLRSWTAADTAA	Linear	21.93	1647.75	14	1	824.883	44.68	4057400	1	F1:9514	F120190614_PF_9033_WT__SPV-L3_p1.raw	1	1	P01889:Q31610:P30486:Q31612:P30510:P10321:Q29865:Q07000:P04222:P30504:P30499:Q95604:P17693	Methylation(KR); Ubiquitin
SRGALYTGFS	Linear	21.94	1057.52	10	2.2	529.768	41.91	48793	1	F1:8380	F120190614_PF_9033_WT__SPV-L3_p1.raw	1	1	P04233
AGPGGDEDEDEEDTAPE	Linear	21.95	1731.62	17	-8.1	866.812	31.37	731730	7	F7:7353	F120190614_PF_9033_WT__SPV-L3_p7.raw	1	1	Q27J81
MVTKLQDASAEVER	trans-spliced peptide	21.96	1591.79	14	6.9	796.907	34.83	2892000	7	F7:8683	F120190614_PF_9033_WT__SPV-L3_p7.raw	1	1	|denovo_31	Oxidation (M)
DPYGSQARLG	Linear	21.96	1062.51	10	1.5	532.263	32.13	19704	6	F6:7997	F120190614_PF_9033_WT__SPV-L3_p6.raw	1	1	Q5FWE3
LSDNRISGASE	Linear	21.98	1147.55	11	-0.6	574.78	24.57	18956	6	F6:5053	F120190614_PF_9033_WT__SPV-L3_p6.raw	1	1	Q9NR96
IDPDAKVEEEPE	Linear	21.98	1369.62	12	0.9	685.82	32.94	262250	6	F6:8219	F120190614_PF_9033_WT__SPV-L3_p6.raw	1	1	P14625
LPIPESQVITINPELPV	Linear	21.98	1858.05	17	1.1	930.031	100.99	260690	3	F3:32421	F120190614_PF_9033_WT__SPV-L3_p3.raw	1	1	O95336
THYYAVAVVKKESD	trans-spliced peptide	21.99	1608.81	14	1.2	537.279	28.32	2833400	7	F7:6073	F120190614_PF_9033_WT__SPV-L3_p7.raw	1	1	|denovo_38
HSTTSSFSIEMEKVG	Linear	21.99	1654.75	15	-0.4	552.591	33.68	71099	1	F1:5659	F120190614_PF_9033_WT__SPV-L3_p1.raw	1	1	Q13772	Oxidation (M)
EVIPKRISPVEE	Linear	21.99	1394.78	12	1.2	465.933	36.4	36154	7	F7:9396	F120190614_PF_9033_WT__SPV-L3_p7.raw	1	1	P31431
VQPEVTVYPERTP	Linear	21.99	1513.78	13	2.3	757.898	44.29	109530	7	F7:12438	F120190614_PF_9033_WT__SPV-L3_p7.raw	1	1	P13765
PPKPVSKMRMATPLLMQALP	Linear	21.99	2249.25	20	1.1	563.319	51.36	1587300	3	F3:12887	F120190614_PF_9033_WT__SPV-L3_p3.raw	1	1	P04233	Dimethylation(KR); Oxidation (M)
QPYPSGADVPFGPP	Linear	21.99	1427.67	14	1.8	714.845	75.02	373160	2	F2:23366	F120190614_PF_9033_WT__SPV-L3_p2.raw	1	1	O15118
EETAKESTAEKDEL	Linear	22	1578.73	14	-0.2	790.37	23.05	88894	6	F6:4448	F120190614_PF_9033_WT__SPV-L3_p6.raw	1	1	P14625
APAAPAAQETK	Linear	22.01	1053.55	11	0	527.78	19.71	14270	5	F5:3143	F120190614_PF_9033_WT__SPV-L3_p5.raw	1	1	P80723
DPEDVNLEGSKENVE	Linear	22.02	1672.74	15	0.4	837.379	41.79	130300	7	F7:11503	F120190614_PF_9033_WT__SPV-L3_p7.raw	1	1	Q2T9K0
DPPELHAAASSESTG	Linear	22.03	1467.65	15	1.8	734.832	33.31	278580	6	F6:8401	F120190614_PF_9033_WT__SPV-L3_p6.raw	1	1	Q9ULH0
KKVLVAPPPDEE	Linear	22.03	1320.73	12	0.6	661.372	66.25	0	5	F5:14460	F120190614_PF_9033_WT__SPV-L3_p5.raw	0	0	P43004
NPGYVLVGEESIQ	Linear	22.03	1403.69	13	0.2	702.854	69.56	171280	1	F1:19188	F120190614_PF_9033_WT__SPV-L3_p1.raw	1	1	P20023
DTELVETRPAGDGTFQ	Linear	22.04	1734.81	16	1.3	868.411	52.37	49952	7	F7:15763	F120190614_PF_9033_WT__SPV-L3_p7.raw	1	1	Q31612:P04439:P13746:P30510:P10321:Q29865:Q07000:P04222:P30504:Q29960:P30499:P30443:P30455:P30459:P10314:Q95604:P13747:P01892:P10316:P01891:Q09160:P30511
DPSFPYESFTFPELMRK	Linear	22.04	2105.98	17	1.3	703	80.53	211770	4	F4:21457	F120190614_PF_9033_WT__SPV-L3_p4.raw	1	1	P06865	Oxidation (M)
FPVDLTGLIAEEKGL	Linear	22.06	1600.87	15	-0.2	801.443	93.36	115660	4	F4:26630	F120190614_PF_9033_WT__SPV-L3_p4.raw	1	1	P49588
LPAGPRPSTPGRAH	Linear	22.06	1412.76	14	-0.8	471.928	22.29	265040	6	F6:4156	F120190614_PF_9033_WT__SPV-L3_p6.raw	1	1	P46092
SEIETQTEGSTEK	Linear	22.07	1437.65	13	-0.1	719.831	22.1	12237	5	F5:3895	F120190614_PF_9033_WT__SPV-L3_p5.raw	1	1	Q96CV9
KDYIALNEHLRSCT	Linear	22.07	1625.8	14	4.5	542.942	58.67	159030	2	F2:16866	F120190614_PF_9033_WT__SPV-L3_p2.raw	1	1	Q29960	Dehydration
KPARPVGIEKSLQLSTEGFI	Linear	22.07	2169.22	20	0.5	724.08	56.85	281650	3	F3:15138	F120190614_PF_9033_WT__SPV-L3_p3.raw	1	1	P11717
PPVSGPDVPSTPAAEAKAA	Linear	22.08	1760.89	19	1.9	881.456	41.22	56198	7	F7:11268	F120190614_PF_9033_WT__SPV-L3_p7.raw	1	1	Q969T9
NPDSNSANCLEEKGPM	Linear	22.08	1720.7	16	0.3	861.359	32.22	724140	7	F7:7606	F120190614_PF_9033_WT__SPV-L3_p7.raw	1	1	P10124	Oxidation (M)
RPAGDGTFQKWASVVVPSG	Linear	22.09	1974	19	1.5	659.007	58.95	98880	2	F2:17015	F120190614_PF_9033_WT__SPV-L3_p2.raw	1	1	P30459:P10314	Oxidation (HW)
DGAVDAPAPDEPEGGDG	Linear	22.09	1567.63	17	1.1	784.822	46.01	162380	6	F6:12754	F120190614_PF_9033_WT__SPV-L3_p6.raw	1	1	P16150
SFLAAAETLKERGAY	Linear	22.09	1625.84	15	2.9	813.93	54.99	49931	2	F2:15451	F120190614_PF_9033_WT__SPV-L3_p2.raw	1	1	O60256
EPGWTRGSEEGSPK	Linear	22.1	1515.7	14	0.2	506.239	24.45	57746	6	F6:4997	F120190614_PF_9033_WT__SPV-L3_p6.raw	1	1	Q9H013
EAGAEFEKAA	trans-spliced peptide	22.11	1021.47	10	2.2	511.744	42.16	11073000	7	F7:11662	F120190614_PF_9033_WT__SPV-L3_p7.raw	2	2	|denovo_11
EQGPREADPESE	Linear	22.11	1342.56	12	0.4	672.289	21.78	172000	5	F5:3853	F120190614_PF_9033_WT__SPV-L3_p5.raw	1	1	O00461
YDCVCSPGYEPVS	Linear	22.12	1559.59	13	0.8	780.803	63.21	626910	1	F1:16809	F120190614_PF_9033_WT__SPV-L3_p1.raw	1	1	P48960	Formylation; Ubiquitin
LPFLPSTEDVY	Linear	22.12	1279.63	11	1	640.825	92.76	228340	3	F3:29128	F120190614_PF_9033_WT__SPV-L3_p3.raw	1	1	P01903
TYDDGATKLNDEARR	Linear	22.13	1723.81	15	1.3	575.612	24.3	99540	6	F6:4934	F120190614_PF_9033_WT__SPV-L3_p6.raw	1	1	Q92520
GSDDSSPPSASPAE	Linear	22.13	1316.54	14	0.4	659.276	27.12	221600	5	F5:5240	F120190614_PF_9033_WT__SPV-L3_p5.raw	1	1	Q8NC42	Methylation(others)
KFDTGSFVGG	Linear	22.13	1013.48	10	1	507.749	44.88	18701	1	F1:9566	F120190614_PF_9033_WT__SPV-L3_p1.raw	1	1	Q8N131
YPGDVDRSSSAGGQG	Linear	22.13	1451.63	15	0.2	726.821	24.51	137860	6	F6:5036	F120190614_PF_9033_WT__SPV-L3_p6.raw	1	1	Q86X29
KTKESREAVEKEFE	Linear	22.13	1708.86	14	0.5	570.629	22.98	46074	7	F7:4003	F120190614_PF_9033_WT__SPV-L3_p7.raw	1	1	P14625
DPDAKVEEEPEEEP	Linear	22.13	1611.68	14	1	806.847	35.67	221730	6	F6:9286	F120190614_PF_9033_WT__SPV-L3_p6.raw	1	1	P14625
FQKWASVVVPSGQ	Linear	22.14	1448.73	13	1.8	725.374	54.03	148380	2	F2:15043	F120190614_PF_9033_WT__SPV-L3_p2.raw	1	1	P30459:P10314	Oxidation (HW); Deamidation (NQ)
SERTPSALAILEN	Linear	22.14	1399.73	13	2.9	700.875	59.92	104370	2	F2:17332	F120190614_PF_9033_WT__SPV-L3_p2.raw	1	1	P09972
NVATETQLKGGQ	Linear	22.15	1244.64	12	1.9	623.327	39.73	739400	7	F7:10681	F120190614_PF_9033_WT__SPV-L3_p7.raw	1	1	Q5T3J3
KFISSPMKEK	Linear	22.15	1209.64	10	0.3	605.829	19.8	18261	7	F7:3008	F120190614_PF_9033_WT__SPV-L3_p7.raw	1	1	P11717	Oxidation (M)
TIYDEEAMVEAV	Linear	22.15	1384.61	12	1.7	693.312	65.72	79540	2	F2:19700	F120190614_PF_9033_WT__SPV-L3_p2.raw	1	1	P09668	Oxidation (M)
EPKSGEEALIIPPDAVA	Linear	22.16	1734.9	17	1.7	868.461	65.98	2301400	2	F2:19820	F120190614_PF_9033_WT__SPV-L3_p2.raw	1	1	Q9Y287
TPGRDTAEGVSQELIS	Linear	22.16	1658.81	16	1.1	830.414	47.89	168930	1	F1:10762	F120190614_PF_9033_WT__SPV-L3_p1.raw	1	1	O95747
AYLEKGDIVEKHG	Linear	22.17	1457.75	13	0.6	486.925	26.38	93959	7	F7:5316	F120190614_PF_9033_WT__SPV-L3_p7.raw	1	1	Q9UP95
FDSDAASQRMEPR	Linear	22.17	1524.66	13	-0.8	509.228	21.68	433010	6	F6:3880	F120190614_PF_9033_WT__SPV-L3_p6.raw	1	1	P04439:P13746:P30459:P10314:P01892:P10316:P01891:Q09160	Oxidation (M)
EILELAGNAARDN	Linear	22.18	1384.69	13	1.3	693.356	49.6	57200	1	F1:11407	F120190614_PF_9033_WT__SPV-L3_p1.raw	1	1	Q99878:Q96KK5:Q9BTM1:Q16777:P20671:P04908:Q93077:Q7L7L0:P0C0S8:Q6FI13:Q8IUE6:P16104:O75367:Q9P0M6
GPDVPSTPAAEAKAAEA	Linear	22.18	1580.77	17	0.4	791.392	37.83	242870	7	F7:9965	F120190614_PF_9033_WT__SPV-L3_p7.raw	1	1	Q969T9
AEEERQEEPEYENVVP	Linear	22.18	1945.85	16	0.6	973.935	48.94	433790	1	F1:11204	F120190614_PF_9033_WT__SPV-L3_p1.raw	1	1	Q14162
VPRAILVDLEPG	Linear	22.18	1277.73	12	1.6	639.875	64.91	80464	2	F2:19375	F120190614_PF_9033_WT__SPV-L3_p2.raw	1	1	P07437
TSFRTGNPTGTYQNGYDSTQ	Linear	22.19	2193.96	20	1.9	1097.99	38.28	426170	7	F7:10064	F120190614_PF_9033_WT__SPV-L3_p7.raw	1	1	P17844
NSEEFAAAMSKDYLK	trans-spliced peptide	22.21	1718.78	15	1.5	860.4	37.89	982270	2	F2:8733	F120190614_PF_9033_WT__SPV-L3_p2.raw	1	1	|denovo_32	Oxidation (M)
SDKLKEAETRAEFAE	Linear	22.21	1722.84	15	0.8	575.288	32.44	126350	7	F7:7753	F120190614_PF_9033_WT__SPV-L3_p7.raw	1	1	P67936:P09493
GPTDSYAAISQVDRL	Linear	22.21	1591.78	15	3.4	796.902	63.99	0	2	F2:19012	F120190614_PF_9033_WT__SPV-L3_p2.raw	0	0	P09496
VAIVQAVSAHRHR	Linear	22.22	1442.82	13	0.4	481.948	24.49	29846	7	F7:4605	F120190614_PF_9033_WT__SPV-L3_p7.raw	1	1	P32248
LVEEIQLFPDPEPVRN	Linear	22.23	1893.98	16	1	948	78.34	36299	3	F3:23408	F120190614_PF_9033_WT__SPV-L3_p3.raw	1	1	Q9H3S1
GNDRVRNLQSEVEGVK	Linear	22.23	1798.93	16	-0.3	600.65	32.78	264280	7	F7:7869	F120190614_PF_9033_WT__SPV-L3_p7.raw	1	1	Q9BV40
DPNFVKDLEE	Linear	22.23	1204.56	10	0.8	603.288	61.49	34521	2	F2:18000	F120190614_PF_9033_WT__SPV-L3_p2.raw	1	1	Q9BTU6
LVPGGGATEIELAK	Linear	22.23	1353.75	14	2	677.884	48.25	93392	1	F1:10851	F120190614_PF_9033_WT__SPV-L3_p1.raw	1	1	P50990
ETPDQFMTADETRN	Linear	22.24	1653.69	14	1.8	827.856	46.67	92705	1	F1:10254	F120190614_PF_9033_WT__SPV-L3_p1.raw	1	1	P16070
AKAIAKGVGIISE	Linear	22.24	1255.75	13	0.4	628.882	32.75	71512	1	F1:5436	F120190614_PF_9033_WT__SPV-L3_p1.raw	1	1	P05023
NIRYMSGGTATGDA	Linear	22.24	1428.63	14	0.8	715.323	26.15	199180	7	F7:5211	F120190614_PF_9033_WT__SPV-L3_p7.raw	1	1	O43405	Oxidation (M)
EEVDGKADGAEAKPAE	Linear	22.25	1614.74	16	0.7	539.253	20.62	26076	5	F5:3414	F120190614_PF_9033_WT__SPV-L3_p5.raw	1	1	P35579
HMVSPTAVAFLERN	Linear	22.25	1586.79	14	1.7	529.937	46.62	0	2	F2:12114	F120190614_PF_9033_WT__SPV-L3_p2.raw	0	0	O60499	Oxidation (M)
ELSLDLSDASAEVER	trans-spliced peptide	22.26	1632.78	15	-3.1	545.267	25.1	1073000	7	F7:4844	F120190614_PF_9033_WT__SPV-L3_p7.raw	1	1	|denovo_13
SPDLTGVVTIYEDLRR	Linear	22.26	1832.96	16	1	611.996	79.16	201800	4	F4:21061	F120190614_PF_9033_WT__SPV-L3_p4.raw	1	1	O60784
SQSTQISQELEELRAEQQR	Linear	22.27	2259.11	19	2.9	754.046	55.1	0	2	F2:15461	F120190614_PF_9033_WT__SPV-L3_p2.raw	0	0	P06734
IQAEFYLNPDQSGEF	Linear	22.27	1756.79	15	0.1	879.405	88.47	443690	3	F3:27499	F120190614_PF_9033_WT__SPV-L3_p3.raw	1	1	P01903
ASFEAQGALANIAVD	Linear	22.27	1475.73	15	1.6	738.871	78.4	160800	2	F2:24668	F120190614_PF_9033_WT__SPV-L3_p2.raw	1	1	P01903
VEFATDRVEE	Linear	22.28	1193.56	10	1.1	597.786	34.45	25568	6	F6:8833	F120190614_PF_9033_WT__SPV-L3_p6.raw	1	1	P16885
DDNFASIVTG	Linear	22.28	1037.47	10	0.5	1038.47	82.43	473330	2	F2:26225	F120190614_PF_9033_WT__SPV-L3_p2.raw	1	1	P05023
PSQAEGTPAAVLR	trans-spliced peptide	22.29	1295.68	13	-0.1	432.902	77.78	507200	5	F5:19013	F120190614_PF_9033_WT__SPV-L3_p5.raw	1	1	|denovo_33
HPAVLPIYEELK	Linear	22.29	1407.78	12	2.7	704.897	52.74	108000	2	F2:14514	F120190614_PF_9033_WT__SPV-L3_p2.raw	1	1	Q96QD8
YSSALSQPGLERGAE	Linear	22.29	1563.75	15	1.5	782.885	39.1	134150	7	F7:10409	F120190614_PF_9033_WT__SPV-L3_p7.raw	1	1	Q14596
REVKKEEGEAFAREHG	Linear	22.3	1870.93	16	0.5	624.65	20.53	27147	6	F6:3445	F120190614_PF_9033_WT__SPV-L3_p6.raw	1	1	P61019
APPEQEAAPAEEPA	Linear	22.3	1405.64	14	1	703.826	33.81	196420	6	F6:8667	F120190614_PF_9033_WT__SPV-L3_p6.raw	1	1	P29966
LYQQQGRLDKLTVTSQN	Linear	22.3	1991.04	17	1.6	664.689	37.78	291340	7	F7:9875	F120190614_PF_9033_WT__SPV-L3_p7.raw	1	1	P04233
GQEEKAGVVSTGLIQ	Linear	22.3	1514.79	15	1.2	758.405	44.32	539060	1	F1:9286	F120190614_PF_9033_WT__SPV-L3_p1.raw	1	1	P04229:P13761:Q9TQE0:P79483:P13762
DDDDTVHLPFEGG	Linear	22.32	1415.58	13	2.2	708.801	76.75	181810	2	F2:24090	F120190614_PF_9033_WT__SPV-L3_p2.raw	1	1	Q9Y6M7
TPGQAAAIASTTIM	Linear	22.32	1347.67	14	0.7	674.843	52.23	197750	1	F1:12416	F120190614_PF_9033_WT__SPV-L3_p1.raw	1	1	Q96D31	Oxidation (M)
VPEPFGGAIIIGQES	Linear	22.32	1512.78	15	0.3	757.399	88.81	136830	3	F3:27591	F120190614_PF_9033_WT__SPV-L3_p3.raw	1	1	Q16531
GNPVASLGHSEAETP	Linear	22.32	1464.68	15	2.1	733.351	38.91	352950	7	F7:10330	F120190614_PF_9033_WT__SPV-L3_p7.raw	1	1	P53794
FTGATGAIMTTETTK	Linear	22.34	1528.74	15	0.5	765.38	41.97	0	7	F7:11562	F120190614_PF_9033_WT__SPV-L3_p7.raw	0	0	Q14126
KISYLTFLPSADEIYD	Linear	22.34	1873.93	16	1.2	937.976	89.97	380430	4	F4:25331	F120190614_PF_9033_WT__SPV-L3_p4.raw	1	1	P01906
VTTVGGTSFQEP	Linear	22.34	1221.59	12	2.4	611.803	52.58	1212900	7	F7:15806	F120190614_PF_9033_WT__SPV-L3_p7.raw	1	1	O14773
YDEEAMVEAVAL	Linear	22.35	1354.6	12	1	678.306	73.91	75473	3	F3:21662	F120190614_PF_9033_WT__SPV-L3_p3.raw	1	1	P09668	Oxidation (M)
LKPEDSTVLLFEADT	Linear	22.36	1676.85	15	2.4	839.435	76.59	216380	3	F3:22693	F120190614_PF_9033_WT__SPV-L3_p3.raw	1	1	Q13772
IKVDKGVVPLAGTN	Linear	22.36	1409.82	14	0.9	705.92	40.24	28066	1	F1:7812	F120190614_PF_9033_WT__SPV-L3_p1.raw	1	1	P04075
FDGDEEFYVDLERKE	trans-spliced peptide	22.37	1889.83	15	2.5	630.953	62.37	21578000	2	F2:18365	F120190614_PF_9033_WT__SPV-L3_p2.raw	2	2	|denovo_12:|denovo_17
ESTGVFTTMEKAGA	Linear	22.37	1443.66	14	1	722.836	33.68	127630	1	F1:5698	F120190614_PF_9033_WT__SPV-L3_p1.raw	1	1	P04406	Oxidation (M)
DSDAASPREEPRA	Linear	22.37	1399.63	13	1.2	467.552	20.25	68604	5	F5:3301	F120190614_PF_9033_WT__SPV-L3_p5.raw	1	1	P01889:Q29836:Q31610:P30486:Q31612
EANETLAEMEEELR	Linear	22.38	1678.74	14	1.1	840.376	43.8	181290	2	F2:11003	F120190614_PF_9033_WT__SPV-L3_p2.raw	1	1	Q9UEU0	Oxidation (M)
RDASVHTLLDALE	Linear	22.4	1438.74	13	-1.6	480.587	63.47	0	3	F3:17578	F120190614_PF_9033_WT__SPV-L3_p3.raw	0	0	O14763
THYYAVAVVKKDSE	trans-spliced peptide	22.41	1608.81	14	1.2	537.279	28.32	2833400	7	F7:6185	F120190614_PF_9033_WT__SPV-L3_p7.raw	1	1	|denovo_38
VLPGKKKKKT	Linear	22.41	1125.76	10	-2.9	1126.76	116.07	123110000	4	F4:35319	F120190614_PF_9033_WT__SPV-L3_p4.raw	1	1	Q8IY37
DDQRDLISNNEQLPM	Linear	22.41	1802.81	15	0.8	601.945	55.92	33895	1	F1:13877	F120190614_PF_9033_WT__SPV-L3_p1.raw	1	1	P04233	Oxidation (M)
SDVGEYRAVTELGRPDAE	Linear	22.42	1962.93	18	3.4	655.319	47.55	0	1	F1:10598	F120190614_PF_9033_WT__SPV-L3_p1.raw	0	0	P13760:P04229
NTEPVKAKEE	Linear	22.43	1143.58	10	0.5	572.796	29.43	538410	5	F5:5784	F120190614_PF_9033_WT__SPV-L3_p5.raw	1	1	Q2NL82
IPESPQGAFVHKEN	Linear	22.43	1551.77	14	0.7	776.892	31.97	233590	7	F7:7556	F120190614_PF_9033_WT__SPV-L3_p7.raw	1	1	P51512
VSHVSTGGGASLEL	Linear	22.43	1312.66	14	1.7	657.34	42.05	58319	1	F1:8431	F120190614_PF_9033_WT__SPV-L3_p1.raw	1	1	P00558
DDIEEAGIVAREF	Linear	22.43	1462.69	13	2.5	732.356	75.77	28229	2	F2:23627	F120190614_PF_9033_WT__SPV-L3_p2.raw	1	1	O43405
NEDLRSWTAADTAAQ	Linear	22.44	1775.81	15	2	888.913	44.17	1187300	1	F1:9309	F120190614_PF_9033_WT__SPV-L3_p1.raw	1	1	P01889:Q31610:P30486:Q31612:P30510:P10321:Q29865:Q07000:P04222:P30504:P30499:Q95604:P17693	Methylation(others); Ubiquitin
DNESDQASGAYIFRPNQQ	Linear	22.44	2038.9	18	0.6	1020.46	55.91	111230	1	F1:13866	F120190614_PF_9033_WT__SPV-L3_p1.raw	1	1	O00754
DKKEDVGTVVGIDLGT	Linear	22.45	1644.86	16	2.2	549.294	60.74	100810	2	F2:17726	F120190614_PF_9033_WT__SPV-L3_p2.raw	1	1	P11021
LPSRDSSGTAVAPENRH	Linear	22.45	1792.88	17	0.1	598.635	21.45	20813	6	F6:3826	F120190614_PF_9033_WT__SPV-L3_p6.raw	1	1	O00308
DARSYTAAVAN	Linear	22.46	1137.54	11	-0.6	569.778	31.91	15435	6	F6:7889	F120190614_PF_9033_WT__SPV-L3_p6.raw	1	1	Q9NYA4
SYADDNSLLFMETSAK	Linear	22.46	1806.8	16	2.3	904.408	59.83	156650	2	F2:17302	F120190614_PF_9033_WT__SPV-L3_p2.raw	1	1	P20339	Oxidation (M)
SPPGVGPEEEEGEG	Linear	22.48	1390.55	14	2	696.284	36.23	225660	6	F6:9524	F120190614_PF_9033_WT__SPV-L3_p6.raw	1	1	P15391	Sodium adduct
RPGREYFYISSAIPDN	Linear	22.49	1883.92	16	1.8	628.981	55.12	366140	2	F2:15455	F120190614_PF_9033_WT__SPV-L3_p2.raw	1	1	P52803
AYAHRDFSAEYEED	cis-spliced peptide	22.5	1701.69	14	2	851.854	37.01	11726000	7	F7:9643	F120190614_PF_9033_WT__SPV-L3_p7.raw	2	2	|denovo_7
DLGEYQAVTELGRPD	Linear	22.5	1661.79	15	-1.6	831.901	69	31656	1	F1:18965	F120190614_PF_9033_WT__SPV-L3_p1.raw	1	1	P13762
AEGEAASAASSTSSP	Linear	22.51	1321.56	15	-0.1	661.789	25.07	81497	5	F5:4725	F120190614_PF_9033_WT__SPV-L3_p5.raw	1	1	P29966
DQETRNVKAQSQTD	Linear	22.51	1618.75	14	0.2	810.385	19.01	41206	4	F4:2859	F120190614_PF_9033_WT__SPV-L3_p4.raw	1	1	P04439:P13746
SGVHHFARAASEFESSEG	Linear	22.53	1903.84	18	0.8	635.623	31.41	359930	7	F7:7310	F120190614_PF_9033_WT__SPV-L3_p7.raw	1	1	O94985
EAGAEFEKAAEE	trans-spliced peptide	22.54	1279.56	12	3	640.788	50.67	20355000	7	F7:14949	F120190614_PF_9033_WT__SPV-L3_p7.raw	1	1	|denovo_11
RSTDVAAVVVP	Linear	22.54	1112.62	11	0.3	557.317	45.99	30597	1	F1:9996	F120190614_PF_9033_WT__SPV-L3_p1.raw	1	1	Q92673
LAYSIQAATEEEPQ	Linear	22.54	1548.73	14	0.8	775.373	60.83	356700	1	F1:15911	F120190614_PF_9033_WT__SPV-L3_p1.raw	1	1	P05023
APGPAGPPPP	Linear	22.55	856.444	10	1.6	857.453	112.54	518090	4	F4:34239	F120190614_PF_9033_WT__SPV-L3_p4.raw	1	1	Q9BTV7
ISISRDNTPALEPQPQ	Linear	22.55	1764.9	16	2.3	883.46	47.25	92598	7	F7:13658	F120190614_PF_9033_WT__SPV-L3_p7.raw	1	1	Q96LC7
KSVDDVLSHF	Linear	22.55	1145.57	10	1.3	573.794	49.92	57923	2	F2:13426	F120190614_PF_9033_WT__SPV-L3_p2.raw	1	1	Q86Y56
EAGAEFEKAAE	trans-spliced peptide	22.56	1150.51	11	3.6	576.266	45.73	51926000	7	F7:13047	F120190614_PF_9033_WT__SPV-L3_p7.raw	1	1	|denovo_11
IHIAEEEAVMEEEED	Linear	22.57	1787.74	15	1.2	894.879	44.88	350280	1	F1:9598	F120190614_PF_9033_WT__SPV-L3_p1.raw	1	1	Q14596	Oxidation (M)
KMLQKVVLPSYEEAL	Linear	22.57	1762.95	15	1.4	588.659	51.49	233260	2	F2:14024	F120190614_PF_9033_WT__SPV-L3_p2.raw	1	1	Q13571	Oxidation (M)
YGNDALMPSLTETKT	Linear	22.57	1639.78	15	1.3	820.896	57.37	237530	1	F1:14456	F120190614_PF_9033_WT__SPV-L3_p1.raw	1	1	P05067
WEPVVPLEEGLN	Linear	22.58	1380.69	12	0.9	691.354	90.5	92520	3	F3:28276	F120190614_PF_9033_WT__SPV-L3_p3.raw	1	1	Q8NBZ7
GPSGQKTIHSEQAVFDIYYP	Linear	22.58	2236.08	20	-0.5	746.367	59.41	29745	3	F3:16003	F120190614_PF_9033_WT__SPV-L3_p3.raw	1	1	Q13740
KTVSPALISRF	Linear	22.6	1217.71	11	1.1	406.912	41.82	40620	2	F2:10253	F120190614_PF_9033_WT__SPV-L3_p2.raw	1	1	Q86VP6
RVAGESAEPEPEPEAD	Linear	22.6	1681.74	16	0.8	841.88	28.62	1575800	6	F6:6690	F120190614_PF_9033_WT__SPV-L3_p6.raw	1	1	P01137
KSFSDLFKRF	Linear	22.61	1273.68	10	2.2	425.569	52.33	26796	3	F3:13378	F120190614_PF_9033_WT__SPV-L3_p3.raw	1	1	Q9Y6A5
KEEIIHIAEEE	Linear	22.62	1338.67	11	-0.1	670.341	37.29	32409	1	F1:6768	F120190614_PF_9033_WT__SPV-L3_p1.raw	1	1	Q14596
GAVITGAVVA	Linear	22.63	856.502	10	1.2	857.51	52.7	3088800	1	F1:12649	F120190614_PF_9033_WT__SPV-L3_p1.raw	1	1	P04439:P13746:P30443:P30455:P01892:P10316:P01891
APRDVRVRKIKPLSEIHSG	Linear	22.64	2157.25	19	-0.2	720.09	27.46	162240	7	F7:5759	F120190614_PF_9033_WT__SPV-L3_p7.raw	1	1	P20273
MLKESKADIFVDPV	Linear	22.65	1606.83	14	1.9	536.617	48.57	313110	2	F2:12850	F120190614_PF_9033_WT__SPV-L3_p2.raw	1	1	Q92896	Oxidation (M)
FSGREHFSAEYEEDGK	trans-spliced peptide	22.66	1886.81	16	0.6	472.709	31.22	479690	7	F7:7374	F120190614_PF_9033_WT__SPV-L3_p7.raw	1	1	|denovo_21
SPYPGVPVEELFK	Linear	22.66	1460.76	13	1.9	731.386	75.7	124610	3	F3:22355	F120190614_PF_9033_WT__SPV-L3_p3.raw	1	1	P11362
IVRKLVTALAIFVPSYGC	Linear	22.68	1949.12	18	1.6	650.714	70.16	332840	4	F4:17606	F120190614_PF_9033_WT__SPV-L3_p4.raw	1	1	Q8TEV9
NPDSNSANCLEEKGP	Linear	22.68	1573.67	15	1.1	787.842	32.75	149640	7	F7:7880	F120190614_PF_9033_WT__SPV-L3_p7.raw	1	1	P10124
ISYLTFLPSADEIYD	Linear	22.68	1745.84	15	2.2	873.929	109.56	352150	4	F4:33019	F120190614_PF_9033_WT__SPV-L3_p4.raw	1	1	P01906
SPRPPLGSSL	Linear	22.69	1009.56	10	1	505.786	37.47	0	1	F1:6835	F120190614_PF_9033_WT__SPV-L3_p1.raw	0	0	Q8NHM5
GTFQKWAAVVVPSGQEQR	Linear	22.7	1987.03	18	2.2	663.351	55.3	135320	2	F2:15522	F120190614_PF_9033_WT__SPV-L3_p2.raw	1	1	Q31612:P10321:Q95604:P01892:P10316
SPEPEAEAEAAAGPGPC	Linear	22.7	1581.66	17	2.7	791.84	51.07	275850	7	F7:15200	F120190614_PF_9033_WT__SPV-L3_p7.raw	1	1	Q13501
LPSYIRSTVHASRESN	Linear	22.71	1815.92	16	1.2	606.316	29.58	128470	7	F7:6646	F120190614_PF_9033_WT__SPV-L3_p7.raw	1	1	Q9ULI3
KTSPKPLPSRF	Linear	22.71	1256.72	11	1	419.916	24.7	63341	7	F7:4676	F120190614_PF_9033_WT__SPV-L3_p7.raw	1	1	Q7Z591
SIGQTASKAWT	Linear	22.71	1148.58	11	1.7	575.299	34.17	28163	7	F7:8451	F120190614_PF_9033_WT__SPV-L3_p7.raw	1	1	P20273
RIQDLNRIFPLSEDYS	Linear	22.71	1965	16	-0.1	656.006	71.58	263950	3	F3:20710	F120190614_PF_9033_WT__SPV-L3_p3.raw	1	1	P10124
WAAVVVPSGE	Linear	22.71	1013.52	10	0.2	1014.53	66.2	61110	1	F1:17897	F120190614_PF_9033_WT__SPV-L3_p1.raw	1	1	P01889:Q29836:P30492:P04439:P13746:P30510:Q29865:Q07000:P04222:P30504:Q29960:P18465:P18463:P30490:P18464:P30498:P30466:P30443:P30455:P13747:P30461:P17693
ADFKDALARVY	Linear	22.71	1267.66	11	1.6	423.56	56.17	42782	2	F2:15903	F120190614_PF_9033_WT__SPV-L3_p2.raw	1	1	O00584
IYDPGGSVPSGEASAA	Linear	22.73	1476.67	16	2	739.345	48.53	565240	7	F7:14239	F120190614_PF_9033_WT__SPV-L3_p7.raw	1	1	Q15025
DDEDEEEGEEVVEDR	Linear	22.73	1792.68	15	2.8	897.348	44.41	55616	7	F7:12472	F120190614_PF_9033_WT__SPV-L3_p7.raw	1	1	Q06481
KDVQIIVFPED	Linear	22.73	1301.69	11	1.1	651.851	68.15	85993	2	F2:20648	F120190614_PF_9033_WT__SPV-L3_p2.raw	1	1	P43251
VRFDSDAASPRGEPRA	Linear	22.74	1728.87	16	8.7	577.301	25.69	127010	7	F7:5080	F120190614_PF_9033_WT__SPV-L3_p7.raw	1	1	P30492:P30510:P10321:Q29865:Q07000:P04222:Q29960:P30499:Q95604	Amidation
SLNSHGLELNADILG	Linear	22.75	1551.79	15	1.4	776.903	69.83	103320	2	F2:21301	F120190614_PF_9033_WT__SPV-L3_p2.raw	1	1	P04114
SPMPEHYVEGSTVN	Linear	22.76	1561.67	14	0	781.843	33.33	207930	7	F7:8102	F120190614_PF_9033_WT__SPV-L3_p7.raw	1	1	Q86VP1	Oxidation (M)
GGQASSDPGAEERE	trans-spliced peptide	22.77	1388.58	14	-7.4	695.292	29.59	1519900	5	F5:5864	F120190614_PF_9033_WT__SPV-L3_p5.raw	1	1	|denovo_24
ASPTAPACPS	Linear	22.78	980.367	10	4.3	981.379	29.58	36782	3	F3:4790	F120190614_PF_9033_WT__SPV-L3_p3.raw	1	1	Q15025	Phosphorylation (HCDR)
ASPAFLAVPVEK	Linear	22.78	1385.72	12	2.1	693.868	50.81	103270	1	F1:11861	F120190614_PF_9033_WT__SPV-L3_p1.raw	1	1	P01023	Carboxylation (E); Ubiquitin
EIYTTSVTLDREEHSS	Linear	22.79	1865.86	16	2.5	622.964	39.28	108420	7	F7:10448	F120190614_PF_9033_WT__SPV-L3_p7.raw	1	1	Q14126
KEGTYSLPKSEFVVP	Linear	22.79	1679.88	15	1.4	560.967	54.03	366980	2	F2:14960	F120190614_PF_9033_WT__SPV-L3_p2.raw	1	1	P17900
VPPSTEDARSCQFPEEERG	Linear	22.8	2132.94	19	2.4	711.99	36.05	83437	7	F7:9087	F120190614_PF_9033_WT__SPV-L3_p7.raw	1	1	Q9Y5U5
VVPGSHLTPIERESS	Linear	22.8	1606.83	15	1.8	804.424	32.38	48110	7	F7:7738	F120190614_PF_9033_WT__SPV-L3_p7.raw	1	1	P15260
LRHDGRLVARPEP	Linear	22.81	1514.84	13	1.6	505.956	23.73	16024	7	F7:4289	F120190614_PF_9033_WT__SPV-L3_p7.raw	1	1	Q16658
SLYQSKYEEL	Linear	22.83	1258.61	10	2.2	630.313	44.96	102210	2	F2:11457	F120190614_PF_9033_WT__SPV-L3_p2.raw	1	1	P04264
SPSKSSAEAQTPED	Linear	22.83	1432.63	14	1.9	717.324	19.69	257890	5	F5:3104	F120190614_PF_9033_WT__SPV-L3_p5.raw	1	1	O43493
EEADNNEDPSIEE	Linear	22.84	1489.57	13	1.7	745.793	38.52	164930	6	F6:10269	F120190614_PF_9033_WT__SPV-L3_p6.raw	1	1	Q8NC54
VPIYEGYALP	Linear	22.84	1120.58	10	0.7	561.298	80.14	542100	2	F2:25360	F120190614_PF_9033_WT__SPV-L3_p2.raw	1	1	P60709:P63261:P62736:P63267:P68032:P68133
VARGDLGIEIPAEKVFL	Linear	22.84	1826.03	17	-0.2	609.684	74.1	21410	3	F3:21771	F120190614_PF_9033_WT__SPV-L3_p3.raw	1	1	P14618
REIFDSRGNPTVE	Linear	22.84	1518.74	13	-0.1	507.255	34.45	172350	7	F7:8534	F120190614_PF_9033_WT__SPV-L3_p7.raw	1	1	P06733
SLYPSLEDLK	Linear	22.84	1205.62	10	0.9	603.817	86.41	93886	3	F3:26570	F120190614_PF_9033_WT__SPV-L3_p3.raw	1	1	O00560	Acetylation (Protein N-term)
EPKSQASGPEPELYA	Linear	22.85	1601.76	15	2.2	801.888	40.32	482820	7	F7:10983	F120190614_PF_9033_WT__SPV-L3_p7.raw	1	1	Q9Y3P8
IELQDSYLLPISED	Linear	22.85	1633.81	14	1.1	817.913	98.27	557960	3	F3:31276	F120190614_PF_9033_WT__SPV-L3_p3.raw	1	1	Q9H3S1
AKVFGGFQVVPAPDGQFA	Linear	22.85	1833.94	18	-1.4	612.32	44.1	859130	1	F1:9314	F120190614_PF_9033_WT__SPV-L3_p1.raw	1	1	Q14469
RPSQVVAETRKR	Linear	22.85	1425.82	12	0.1	476.279	19.11	31913	6	F6:2879	F120190614_PF_9033_WT__SPV-L3_p6.raw	1	1	P13639
ADTAAQITQRKL	Linear	22.85	1314.73	12	1.6	658.371	36.24	149540	7	F7:9249	F120190614_PF_9033_WT__SPV-L3_p7.raw	1	1	P10321
QKSQSTQISQELE	Linear	22.85	1487.71	13	2.7	744.864	46.05	484000	7	F7:13168	F120190614_PF_9033_WT__SPV-L3_p7.raw	1	1	P06734	Pyro-glu from Q
FSIESSTKGDV	Linear	22.85	1296.62	11	2.5	649.319	37.9	344240	7	F7:9911	F120190614_PF_9033_WT__SPV-L3_p7.raw	1	1	P04114	Ubiquitin; Methylation(others)
AKAAEAAASAYYNPGNP	Linear	22.86	1664.78	17	0.8	833.398	37.52	153420	7	F7:9787	F120190614_PF_9033_WT__SPV-L3_p7.raw	1	1	Q969T9
DGKLDGLVPSYAEKE	Linear	22.86	1619.8	15	0	540.942	51.66	119250	1	F1:12163	F120190614_PF_9033_WT__SPV-L3_p1.raw	1	1	P58335
LSMDGGGSPKGDVDP	Linear	22.86	1430.63	15	3.8	716.327	36.33	59326	7	F7:9302	F120190614_PF_9033_WT__SPV-L3_p7.raw	1	1	P54710
GGQASSDPGAEEREE	trans-spliced peptide	22.87	1517.62	15	-7.2	759.813	31.55	3565500	5	F5:6350	F120190614_PF_9033_WT__SPV-L3_p5.raw	1	1	|denovo_24
EQGDAPAILFDK	Linear	22.87	1302.65	12	3	652.332	57.32	28930	2	F2:16373	F120190614_PF_9033_WT__SPV-L3_p2.raw	1	1	P28067
LDAAALPGQPME	Linear	22.87	1227.58	12	0.2	614.798	55.54	62187	1	F1:13736	F120190614_PF_9033_WT__SPV-L3_p1.raw	1	1	P08195	Oxidation (M)
GTFQKWASVVVPSGQE	Linear	22.88	1734.86	16	1.7	868.438	62.11	269690	2	F2:18218	F120190614_PF_9033_WT__SPV-L3_p2.raw	1	1	P30459:P10314	Oxidation (HW)
[truncated: 5,278 more rows]

## Sheet: Sheet 4 PTM Analysis
						Peptide	Linear/Spliced	PTM (1)	PTM (2)	PTM (3)			PTM
[truncated: 5,656 more rows]

[truncated: 1 more sheets: Sheet 5 NetMHCII]
