# Supplementary material for: T cell receptor recognition of hybrid insulin peptides bound to HLA-DQ8
Source: Nat Commun. 2021 Aug 25;12:5110. doi: 10.1038/s41467-021-25404-x (PMC8387461; doi:10.1038/s41467-021-25404-x)
Supplement: Supplementary file 5 — Source Data [file 41467_2021_25404_MOESM5_ESM.zip]

Archive with 8 entries (7 files):
- Source Data/
- __MACOSX/._Source Data
- Source Data/Source_data_Supp_Fig_2_DQ8HIPwt_L11C_gliaa1_CircularDichroism.xlsx
- __MACOSX/Source Data/._Source_data_Supp_Fig_2_DQ8HIPwt_L11C_gliaa1_CircularDichroism.xlsx
- Source Data/Source_data_Fig_3_Supp_Figs_3_4_10_TCRs_DQ8HIP_DQ8Cpep_SPR.xlsx
- __MACOSX/Source Data/._Source_data_Fig_3_Supp_Figs_3_4_10_TCRs_DQ8HIP_DQ8Cpep_SPR.xlsx
- Source Data/Source_data_Supp_Fig_1_TCR_Transduced_T_cell_stimulation.xlsx
- __MACOSX/Source Data/._Source_data_Supp_Fig_1_TCR_Transduced_T_cell_stimulation.xlsx
