# Supplementary material for: T cell receptor recognition of hybrid insulin peptides bound to HLA-DQ8
Source: Nat Commun. 2021 Aug 25;12:5110. doi: 10.1038/s41467-021-25404-x (PMC8387461; doi:10.1038/s41467-021-25404-x)
Supplement: Supplementary file 5 — Source Data [file 41467_2021_25404_MOESM5_ESM.zip › Source Data/Source_data_Supp_Fig_2_DQ8HIPwt_L11C_gliaa1_CircularDichroism.xlsx]

## Sheet: Supp Fig 2 Exp1
	DQ8-HIP WT	DQ8-HIPL11C	DQ8-gliaa1
260	0.28166	0.246316	0.290867
259.9	0.316285	0.280588	0.25279
259.8	0.322586	0.309396	0.223999
259.7	0.318086	0.328138	0.217006
259.6	0.318751	0.332708	0.227283
259.5	0.310455	0.318655	0.222666
259.4	0.302779	0.328301	0.190144
259.3	0.294777	0.32752	0.166776
259.2	0.267698	0.319526	0.151935
259.1	0.246365	0.326965	0.123601
259	0.213771	0.322058	0.0704041
258.9	0.189945	0.326264	0.0238881
258.8	0.156474	0.330087	-0.00618896
258.7	0.125453	0.323379	-0.0123912
258.6	0.103943	0.314548	-0.0147807
258.5	0.0801392	0.305814	-0.0227651
258.4	0.0432149	0.296587	-0.0360148
258.3	-0.0091217	0.286496	-0.0713969
258.2	-0.0441193	0.258081	-0.0962077
258.1	-0.0574656	0.234313	-0.105033
258	-0.0815063	0.212748	-0.131963
257.9	-0.100066	0.206205	-0.162618
257.8	-0.123311	0.203183	-0.180436
257.7	-0.156021	0.198546	-0.162245
257.6	-0.178713	0.21329	-0.147404
257.5	-0.198679	0.213112	-0.140766
257.4	-0.200104	0.201787	-0.121295
257.3	-0.192465	0.187544	-0.0916107
257.2	-0.177816	0.152743	-0.0878713
257.1	-0.156637	0.122567	-0.0845062
257	-0.155956	0.118459	-0.0720367
256.9	-0.159237	0.120789	-0.0520223
256.8	-0.172107	0.115239	-0.0336365
256.7	-0.16103	0.110753	0.00264994
256.6	-0.141482	0.115115	0.0538269
256.5	-0.126976	0.146481	0.0838704
256.4	-0.11962	0.180382	0.0880158
256.3	-0.116833	0.195401	0.11773
256.2	-0.0930227	0.206981	0.158574
256.1	-0.0713399	0.226568	0.182281
256	-0.046465	0.245864	0.180828
255.9	-0.0376465	0.243543	0.178807
255.8	-0.0322876	0.24166	0.179319
255.7	-0.0554596	0.242776	0.17695
255.6	-0.0841838	0.250149	0.16188
255.5	-0.10457	0.268184	0.170768
255.4	-0.108854	0.287953	0.171699
255.3	-0.120684	0.292828	0.175174
255.2	-0.128317	0.286148	0.179115
255.1	-0.144416	0.281624	0.190975
255	-0.14948	0.27447	0.173632
254.9	-0.157514	0.258721	0.142813
254.8	-0.167658	0.220645	0.123346
254.7	-0.15215	0.193441	0.0976898
254.6	-0.132278	0.188423	0.0855245
254.5	-0.113359	0.175534	0.0523397
254.4	-0.096991	0.142454	0.0305939
254.3	-0.0776021	0.118814	0.0111379
254.2	-0.0612132	0.106157	-0.00190837
254.1	-0.0453176	0.0924937	-0.0138987
254	-0.00552165	0.0873189	-0.0409546
253.9	0.0347819	0.0745687	-0.0501902
253.8	0.0552816	0.0576396	-0.065741
253.7	0.0737539	0.0425232	-0.0840312
253.6	0.106554	0.0398509	-0.106386
253.5	0.14703	0.0505157	-0.145442
253.4	0.177424	0.0860291	-0.163118
253.3	0.198427	0.102698	-0.148874
253.2	0.224218	0.111335	-0.118418
253.1	0.235783	0.130195	-0.0659566
253	0.220274	0.128199	-0.0192373
252.9	0.201863	0.119315	0.00745951
252.8	0.168852	0.118747	0.0365173
252.7	0.132732	0.141958	0.0546
252.6	0.101738	0.155923	0.0726898
252.5	0.0742645	0.176867	0.0724243
252.4	0.0565918	0.194717	0.0924927
252.3	0.0184489	0.204662	0.10965
252.2	0.00407003	0.214379	0.0941345
252.1	-0.00783386	0.238901	0.104288
252	-0.031252	0.256036	0.111734
251.9	-0.0495728	0.263434	0.119167
251.8	-0.0693207	0.249169	0.136496
251.7	-0.0923462	0.227651	0.136468
251.6	-0.124462	0.216911	0.125057
251.5	-0.153259	0.20422	0.0775248
251.4	-0.155694	0.190651	0.0104665
251.3	-0.163814	0.198026	-0.0354187
251.2	-0.180224	0.200126	-0.0655385
251.1	-0.164649	0.191355	-0.0905965
251	-0.155533	0.174414	-0.129328
250.9	-0.143429	0.175876	-0.142442
250.8	-0.140248	0.17289	-0.149329
250.7	-0.153722	0.17942	-0.145042
250.6	-0.148092	0.204426	-0.130474
250.5	-0.142308	0.225118	-0.104756
250.4	-0.135223	0.225769	-0.103906
250.3	-0.137237	0.213951	-0.103383
250.2	-0.140007	0.223203	-0.107432
250.1	-0.132044	0.236213	-0.101359
250	-0.12103	0.250932	-0.0994751
249.9	-0.116814	0.258975	-0.0918111
249.8	-0.12536	0.248848	-0.0714386
249.7	-0.120333	0.256717	-0.0580841
249.6	-0.0928538	0.25434	-0.0599274
249.5	-0.058961	0.273866	-0.0492696
249.4	-0.0227346	0.276518	-0.0190287
249.3	0.0217804	0.284625	0.0161153
249.2	0.0649302	0.299464	0.0382955
249.1	0.0701508	0.302587	0.0324951
249	0.0773824	0.316904	0.0121287
248.9	0.0701599	0.302675	-0.0114339
248.8	0.0550741	0.296176	-0.0530782
248.7	0.0592336	0.294837	-0.0657979
248.6	0.0650452	0.289349	-0.0785502
248.5	0.0588277	0.261474	-0.0948832
248.4	0.0718791	0.21674	-0.107409
248.3	0.102686	0.200426	-0.132294
248.2	0.155222	0.199131	-0.15607
248.1	0.189961	0.199614	-0.171768
248	0.194495	0.17701	-0.170675
247.9	0.161657	0.141695	-0.181943
247.8	0.137517	0.111167	-0.203304
247.7	0.0942627	0.0741486	-0.225305
247.6	0.0266724	0.015804	-0.248085
247.5	-0.01663	-0.0495351	-0.281493
247.4	-0.0147054	-0.101533	-0.300082
247.3	0.00333048	-0.1383	-0.316711
247.2	0.00730591	-0.178805	-0.317922
247.1	0.00573629	-0.184511	-0.329071
247	-0.00686849	-0.207561	-0.358557
246.9	-0.0352905	-0.230856	-0.374036
246.8	-0.0536855	-0.237568	-0.399894
246.7	-0.11874	-0.250853	-0.441413
246.6	-0.202923	-0.275697	-0.476308
246.5	-0.290483	-0.282865	-0.491949
246.4	-0.359248	-0.271921	-0.491408
246.3	-0.399733	-0.249943	-0.516144
246.2	-0.423903	-0.23841	-0.527021
246.1	-0.465635	-0.231505	-0.533502
246	-0.467316	-0.22802	-0.538719
245.9	-0.460836	-0.242818	-0.542993
245.8	-0.477484	-0.244896	-0.540237
245.7	-0.519463	-0.256316	-0.562874
245.6	-0.562193	-0.268306	-0.580874
245.5	-0.617716	-0.285514	-0.570547
245.4	-0.648816	-0.307168	-0.537317
245.3	-0.665134	-0.302996	-0.511862
245.2	-0.650796	-0.304382	-0.493764
245.1	-0.640577	-0.300493	-0.480068
245	-0.641234	-0.29569	-0.454565
244.9	-0.634092	-0.292332	-0.437118
244.8	-0.61274	-0.30711	-0.436625
244.7	-0.598485	-0.3198	-0.43374
244.6	-0.580623	-0.319089	-0.446228
244.5	-0.584369	-0.301705	-0.475168
244.4	-0.585639	-0.274798	-0.501527
244.3	-0.589543	-0.262376	-0.523804
244.2	-0.60008	-0.256231	-0.554917
244.1	-0.617743	-0.249448	-0.583739
244	-0.636197	-0.228755	-0.593602
243.9	-0.652588	-0.206392	-0.600173
243.8	-0.642776	-0.216138	-0.648537
243.7	-0.622897	-0.24453	-0.721598
243.6	-0.618217	-0.274355	-0.780538
243.5	-0.655704	-0.305099	-0.853657
243.4	-0.682872	-0.344445	-0.927295
243.3	-0.698245	-0.38005	-1.00458
243.2	-0.730679	-0.425509	-1.08506
243.1	-0.75715	-0.469783	-1.14966
243	-0.78003	-0.531484	-1.2155
242.9	-0.804197	-0.611652	-1.25574
242.8	-0.828127	-0.704072	-1.29059
242.7	-0.883013	-0.77229	-1.34715
242.6	-0.92591	-0.826674	-1.39952
242.5	-0.953917	-0.854862	-1.46018
242.4	-0.970278	-0.891421	-1.51793
242.3	-0.976034	-0.958669	-1.57866
242.2	-0.994273	-1.01979	-1.63479
242.1	-1.01364	-1.05836	-1.67913
242	-1.05514	-1.09914	-1.71629
241.9	-1.10961	-1.14495	-1.76789
241.8	-1.13796	-1.16168	-1.81114
241.7	-1.17203	-1.18352	-1.8287
241.6	-1.20442	-1.19462	-1.84187
241.5	-1.23406	-1.24654	-1.86481
241.4	-1.28347	-1.2977	-1.89659
241.3	-1.32833	-1.33198	-1.94546
241.2	-1.36383	-1.34681	-2.01476
241.1	-1.38678	-1.38731	-2.1022
241	-1.41376	-1.43804	-2.18989
240.9	-1.45438	-1.46002	-2.25633
240.8	-1.49134	-1.49434	-2.29763
240.7	-1.5307	-1.52512	-2.31666
240.6	-1.59794	-1.56174	-2.3558
240.5	-1.67513	-1.58337	-2.39263
240.4	-1.74686	-1.61681	-2.43008
240.3	-1.80569	-1.63423	-2.48062
240.2	-1.85257	-1.66375	-2.49709
240.1	-1.91587	-1.70519	-2.52218
240	-1.97776	-1.74478	-2.59355
239.9	-2.03678	-1.78349	-2.68171
239.8	-2.10848	-1.79608	-2.79906
239.7	-2.16237	-1.81591	-2.89905
239.6	-2.21068	-1.85412	-2.97448
239.5	-2.23875	-1.91444	-3.0435
239.4	-2.27484	-1.95283	-3.09519
239.3	-2.33318	-2.00287	-3.1279
239.2	-2.40377	-2.08049	-3.17062
239.1	-2.4777	-2.18318	-3.2455
239	-2.52777	-2.29428	-3.34502
238.9	-2.56867	-2.39259	-3.4305
238.8	-2.62607	-2.49052	-3.53739
238.7	-2.69544	-2.59862	-3.63802
238.6	-2.76231	-2.71364	-3.75461
238.5	-2.81438	-2.82441	-3.88525
238.4	-2.87615	-2.90683	-4.00608
238.3	-2.94885	-3.00408	-4.1043
238.2	-3.01577	-3.09072	-4.19997
238.1	-3.09919	-3.17836	-4.28339
238	-3.17573	-3.24132	-4.38905
237.9	-3.30192	-3.30138	-4.51289
237.8	-3.44939	-3.32112	-4.62471
237.7	-3.58056	-3.38571	-4.76628
237.6	-3.71287	-3.47131	-4.94306
237.5	-3.82815	-3.53248	-5.12083
237.4	-3.92539	-3.57832	-5.2856
237.3	-4.03689	-3.6294	-5.45143
237.2	-4.15965	-3.68331	-5.62094
237.1	-4.26955	-3.74037	-5.78332
237	-4.39768	-3.83258	-5.95657
236.9	-4.55575	-3.92577	-6.12224
236.8	-4.69884	-4.01832	-6.28855
236.7	-4.82787	-4.12328	-6.45015
236.6	-4.96517	-4.22894	-6.63424
236.5	-5.10664	-4.32324	-6.80924
236.4	-5.2332	-4.42916	-6.97444
236.3	-5.36761	-4.58461	-7.13474
236.2	-5.4867	-4.77117	-7.29308
236.1	-5.57827	-4.94825	-7.45916
236	-5.66222	-5.08557	-7.6161
235.9	-5.75504	-5.2277	-7.78012
235.8	-5.8727	-5.35657	-7.96432
235.7	-6.02183	-5.49197	-8.15369
235.6	-6.1444	-5.61188	-8.32747
235.5	-6.25376	-5.74975	-8.51428
235.4	-6.3836	-5.88194	-8.70215
235.3	-6.4913	-5.99811	-8.86413
235.2	-6.5826	-6.10281	-9.05002
235.1	-6.70437	-6.22202	-9.24519
235	-6.83486	-6.35419	-9.44519
234.9	-6.9489	-6.48198	-9.62292
234.8	-7.07295	-6.61733	-9.8039
234.7	-7.22006	-6.74512	-9.99854
234.6	-7.39203	-6.85187	-10.1444
234.5	-7.54245	-6.95993	-10.3053
234.4	-7.74168	-7.05938	-10.4711
234.3	-7.92347	-7.13904	-10.6449
234.2	-8.06746	-7.22965	-10.8041
234.1	-8.18991	-7.36103	-10.9788
234	-8.32647	-7.49726	-11.181
233.9	-8.48853	-7.70202	-11.376
233.8	-8.65643	-7.90053	-11.5849
233.7	-8.81534	-8.08178	-11.8073
233.6	-8.99186	-8.24874	-12.0315
233.5	-9.16493	-8.44415	-12.2331
233.4	-9.33625	-8.64641	-12.4458
233.3	-9.49645	-8.82283	-12.6616
233.2	-9.67345	-8.99042	-12.8609
233.1	-9.82158	-9.14885	-13.0837
233	-9.9878	-9.31327	-13.3325
232.9	-10.1612	-9.50738	-13.5996
232.8	-10.333	-9.72294	-13.833
232.7	-10.4602	-9.9715	-14.0378
232.6	-10.5948	-10.208	-14.2516
232.5	-10.7739	-10.4171	-14.4882
232.4	-10.9841	-10.5984	-14.7248
232.3	-11.1611	-10.7591	-14.9551
232.2	-11.3363	-10.882	-15.1667
232.1	-11.4922	-11.0109	-15.377
232	-11.6631	-11.146	-15.6001
231.9	-11.8471	-11.3624	-15.8495
231.8	-12.0392	-11.5817	-16.087
231.7	-12.2313	-11.7657	-16.3144
231.6	-12.4172	-11.9671	-16.5424
231.5	-12.6075	-12.1919	-16.772
231.4	-12.7909	-12.4063	-16.9753
231.3	-12.962	-12.5675	-17.1894
231.2	-13.1283	-12.6928	-17.4251
231.1	-13.3135	-12.81	-17.6892
231	-13.5259	-12.9192	-17.9803
230.9	-13.7454	-13.0708	-18.2625
230.8	-13.9664	-13.2431	-18.5122
230.7	-14.1796	-13.4412	-18.7635
230.6	-14.4045	-13.625	-19.0048
230.5	-14.657	-13.7816	-19.2628
230.4	-14.8816	-13.9495	-19.4934
230.3	-15.1063	-14.0953	-19.7515
230.2	-15.3309	-14.2017	-19.9964
230.1	-15.5547	-14.2909	-20.2364
230	-15.743	-14.4139	-20.4771
229.9	-15.9282	-14.558	-20.7496
229.8	-16.0993	-14.7088	-21.0486
229.7	-16.3151	-14.9017	-21.3248
229.6	-16.5151	-15.1188	-21.6172
229.5	-16.7166	-15.3295	-21.8927
229.4	-16.9303	-15.5426	-22.1589
229.3	-17.1294	-15.7373	-22.4068
229.2	-17.329	-15.9297	-22.6484
229.1	-17.4857	-16.1195	-22.8668
229	-17.6401	-16.3195	-23.0838
228.9	-17.8016	-16.5519	-23.3384
228.8	-17.956	-16.7986	-23.594
228.7	-18.1202	-17.0243	-23.8204
228.6	-18.2921	-17.2024	-24.0123
228.5	-18.4523	-17.3723	-24.2215
228.4	-18.5884	-17.5468	-24.4276
228.3	-18.7307	-17.6908	-24.6695
228.2	-18.8932	-17.8241	-24.8444
228.1	-19.0584	-17.9883	-25.0527
228	-19.1992	-18.1351	-25.25
227.9	-19.3589	-18.2504	-25.4118
227.8	-19.5085	-18.3483	-25.5962
227.7	-19.6595	-18.467	-25.7608
227.6	-19.8223	-18.5901	-25.9337
227.5	-19.9781	-18.6952	-26.0998
227.4	-20.1546	-18.8412	-26.3236
227.3	-20.314	-18.9519	-26.5117
227.2	-20.468	-19.0251	-26.6691
227.1	-20.6448	-19.0743	-26.8346
227	-20.7823	-19.1638	-27.0073
226.9	-20.9139	-19.2811	-27.2132
226.8	-21.0397	-19.4054	-27.45
226.7	-21.2172	-19.536	-27.6028
226.6	-21.4374	-19.6594	-27.733
226.5	-21.6814	-19.8186	-27.8682
226.4	-21.9123	-19.9566	-27.9856
226.3	-22.0983	-20.0832	-28.1358
226.2	-22.2698	-20.2319	-28.2964
226.1	-22.4007	-20.3749	-28.4635
226	-22.5307	-20.4732	-28.6317
225.9	-22.6486	-20.6139	-28.8371
225.8	-22.7796	-20.7372	-29.0186
225.7	-22.9246	-20.7703	-29.2099
225.6	-23.0564	-20.8672	-29.4269
225.5	-23.173	-21.0054	-29.6584
225.4	-23.2842	-21.1012	-29.8522
225.3	-23.4047	-21.2252	-30.0335
225.2	-23.5173	-21.3993	-30.107
225.1	-23.6544	-21.5249	-30.2129
225	-23.7546	-21.6572	-30.3583
224.9	-23.8603	-21.7369	-30.5176
224.8	-23.9238	-21.779	-30.731
224.7	-24.0271	-21.8494	-30.9021
224.6	-24.1597	-21.9136	-31.0877
224.5	-24.3155	-21.9689	-31.2243
224.4	-24.4455	-22.0321	-31.3807
224.3	-24.556	-22.1404	-31.5306
224.2	-24.6591	-22.2076	-31.6608
224.1	-24.743	-22.3105	-31.775
224	-24.8409	-22.437	-31.8804
223.9	-24.9872	-22.5145	-31.9977
223.8	-25.0932	-22.5635	-32.0752
223.7	-25.1389	-22.6483	-32.1618
223.6	-25.2084	-22.6474	-32.2225
223.5	-25.2996	-22.6426	-32.3162
223.4	-25.3957	-22.6495	-32.3721
223.3	-25.4542	-22.6977	-32.4363
223.2	-25.4929	-22.7878	-32.5092
223.1	-25.5725	-22.897	-32.56
223	-25.615	-22.9507	-32.5907
222.9	-25.6466	-23.0037	-32.5815
222.8	-25.6504	-23.0499	-32.6298
222.7	-25.7035	-23.1298	-32.6701
222.6	-25.7695	-23.1695	-32.6447
222.5	-25.831	-23.1693	-32.6567
222.4	-25.8886	-23.1666	-32.6776
222.3	-25.9075	-23.227	-32.7044
222.2	-25.884	-23.29	-32.6875
222.1	-25.9348	-23.3638	-32.6301
222	-26.0511	-23.4323	-32.6037
221.9	-26.1599	-23.5244	-32.6287
221.8	-26.2171	-23.5801	-32.672
221.7	-26.2432	-23.6283	-32.7611
221.6	-26.3372	-23.6441	-32.8319
221.5	-26.3873	-23.6589	-32.8568
221.4	-26.4395	-23.6509	-32.8919
221.3	-26.4871	-23.6782	-32.9575
221.2	-26.557	-23.7303	-32.9948
221.1	-26.6399	-23.8122	-32.9693
221	-26.6922	-23.8943	-32.9781
220.9	-26.7667	-23.9695	-33.0478
220.8	-26.8341	-24.0357	-33.058
220.7	-26.845	-24.1024	-33.0459
220.6	-26.8727	-24.1476	-33.0123
220.5	-26.8818	-24.1544	-32.9674
220.4	-26.9012	-24.1383	-32.9711
220.3	-26.8929	-24.1144	-32.9777
220.2	-26.9032	-24.142	-32.9941
220.1	-26.9112	-24.1267	-32.9519
220	-26.8679	-24.122	-32.91
219.9	-26.8466	-24.1422	-32.8133
219.8	-26.8605	-24.1262	-32.7361
219.7	-26.8822	-24.1226	-32.6986
219.6	-26.891	-24.1324	-32.6792
219.5	-26.9067	-24.1051	-32.7252
219.4	-26.8901	-24.0265	-32.7546
219.3	-26.8707	-23.9512	-32.7755
219.2	-26.8251	-23.9456	-32.7701
219.1	-26.8029	-23.946	-32.7886
219	-26.867	-23.8796	-32.7796
218.9	-26.9167	-23.83	-32.7542
218.8	-26.9393	-23.8209	-32.7712
218.7	-26.9299	-23.8571	-32.7939
218.6	-26.8986	-23.8475	-32.7623
218.5	-26.8653	-23.8099	-32.7475
218.4	-26.848	-23.8465	-32.7347
218.3	-26.8018	-23.8795	-32.7113
218.2	-26.7236	-23.8469	-32.77
218.1	-26.628	-23.8441	-32.8018
218	-26.5272	-23.8141	-32.8277
217.9	-26.4191	-23.8421	-32.8068
217.8	-26.3748	-23.8485	-32.7898
217.7	-26.2875	-23.8501	-32.7541
217.6	-26.2632	-23.7674	-32.7019
217.5	-26.2748	-23.6887	-32.6304
217.4	-26.2247	-23.6455	-32.6016
217.3	-26.1496	-23.5843	-32.5492
217.2	-26.06	-23.5392	-32.5933
217.1	-25.9739	-23.474	-32.623
217	-25.8948	-23.4207	-32.5972
216.9	-25.8238	-23.3512	-32.5883
216.8	-25.7129	-23.3453	-32.6069
216.7	-25.6211	-23.2668	-32.6358
216.6	-25.5857	-23.2067	-32.5649
216.5	-25.5688	-23.1613	-32.4578
216.4	-25.5244	-23.0869	-32.334
216.3	-25.4746	-22.9866	-32.2549
216.2	-25.423	-22.9718	-32.1653
216.1	-25.3586	-22.9517	-32.115
216	-25.3069	-22.9529	-32.0611
215.9	-25.1937	-22.9783	-31.9576
215.8	-25.084	-22.9754	-31.8313
215.7	-25.0099	-22.949	-31.7151
215.6	-24.9754	-22.8981	-31.6621
215.5	-24.9751	-22.8849	-31.5699
215.4	-24.9944	-22.8591	-31.4514
215.3	-24.9854	-22.8138	-31.3442
215.2	-24.8924	-22.7897	-31.2504
215.1	-24.8811	-22.6973	-31.1258
215	-24.8944	-22.6699	-31.0549
214.9	-24.923	-22.6928	-31.048
214.8	-24.8767	-22.6984	-31.0704
214.7	-24.8898	-22.7558	-30.993
214.6	-24.8272	-22.7809	-30.8692
214.5	-24.8253	-22.701	-30.7823
214.4	-24.7745	-22.6116	-30.6908
214.3	-24.7477	-22.6166	-30.6796
214.2	-24.7496	-22.5678	-30.7163
214.1	-24.7211	-22.5145	-30.774
214	-24.7213	-22.4539	-30.7437
213.9	-24.7513	-22.3925	-30.6702
213.8	-24.7704	-22.2555	-30.6351
213.7	-24.6785	-22.0749	-30.6485
213.6	-24.641	-21.9624	-30.6857
213.5	-24.638	-21.8566	-30.6333
213.4	-24.532	-21.7353	-30.5672
213.3	-24.4636	-21.6102	-30.426
213.2	-24.3855	-21.4586	-30.2989
213.1	-24.3234	-21.3092	-30.1652
213	-24.2434	-21.1224	-30.0843
212.9	-24.2162	-21.0055	-29.9914
212.8	-24.1462	-20.9944	-29.8441
212.7	-24.0939	-20.9801	-29.6253
212.6	-23.9541	-20.8537	-29.4473
212.5	-23.8098	-20.7433	-29.356
212.4	-23.6609	-20.686	-29.2327
212.3	-23.5632	-20.6839	-29.1419
212.2	-23.4436	-20.7627	-28.9633
212.1	-23.3713	-20.9085	-28.7656
212	-23.3691	-21.0249	-28.682
211.9	-23.3065	-21.1078	-28.5988
211.8	-23.2603	-21.1414	-28.5651
211.7	-23.2537	-21.1406	-28.5442
211.6	-23.1432	-21.0524	-28.5522
211.5	-23.0167	-21.0251	-28.5196
211.4	-22.8823	-21.011	-28.5543
211.3	-22.6609	-21.0106	-28.5918
211.2	-22.4748	-21.0147	-28.6247
211.1	-22.3852	-20.9458	-28.7502
211	-22.435	-20.9134	-28.811
210.9	-22.5613	-20.9136	-28.7853
210.8	-22.7071	-20.8791	-28.675
210.7	-22.7393	-20.8922	-28.514
210.6	-22.6872	-20.9404	-28.3969
210.5	-22.6397	-20.931	-28.4319
210.4	-22.5625	-20.8468	-28.4621
210.3	-22.4941	-20.7585	-28.4229
210.2	-22.4711	-20.5621	-28.4167
210.1	-22.5282	-20.4267	-28.327
210	-22.5427	-20.3993	-28.2093
209.9	-22.5767	-20.4932	-28.1487
209.8	-22.6062	-20.6182	-28.0958
209.7	-22.7353	-20.7629	-27.9623
209.6	-22.8975	-20.8747	-27.9646
209.5	-22.9491	-20.985	-27.9465
209.4	-22.809	-21.0083	-27.8087
209.3	-22.7794	-21.1654	-27.7493
209.2	-22.7035	-21.3405	-27.672
209.1	-22.6323	-21.4605	-27.6026
209	-22.6009	-21.5117	-27.6406
208.9	-22.538	-21.4411	-27.6089
208.8	-22.4279	-21.3042	-27.5461
208.7	-22.3381	-21.2456	-27.4848
208.6	-22.2815	-21.2692	-27.4017
208.5	-22.199	-21.385	-27.2453
208.4	-22.0689	-21.398	-27.2233
208.3	-21.9895	-21.3278	-27.1531
208.2	-21.947	-21.1602	-27.0783
208.1	-21.9068	-20.8441	-27.0435
208	-21.8287	-20.6112	-26.9483
207.9	-21.7151	-20.2628	-26.6117
207.8	-21.6122	-19.9248	-26.3023
207.7	-21.4102	-19.7315	-26.0482
207.6	-21.0965	-19.4916	-25.9307
207.5	-20.8067	-19.2533	-25.9036
207.4	-20.6041	-19.0345	-25.7959
207.3	-20.4111	-18.8879	-25.6062
207.2	-20.1545	-18.8875	-25.3955
207.1	-19.9553	-18.9329	-25.1606
207	-19.7968	-18.7535	-24.7487
206.9	-19.6106	-18.512	-24.4638
206.8	-19.3516	-18.29	-24.1224
206.7	-19.0156	-18.0547	-23.6823
206.6	-18.7153	-17.721	-23.336
206.5	-18.403	-17.4693	-22.909
206.4	-18.0664	-17.3152	-22.614
206.3	-17.7365	-17.0927	-22.2895
206.2	-17.3882	-16.8475	-22.0232
206.1	-17.1309	-16.5829	-21.8203
206	-17.0101	-16.3083	-21.6021
205.9	-16.9246	-16.1089	-21.112
205.8	-16.7755	-15.9533	-20.6474
205.7	-16.5346	-15.8838	-20.4757
205.6	-16.4453	-15.7	-20.3447
205.5	-16.4062	-15.4807	-19.9816
205.4	-16.1584	-15.3244	-19.6027
205.3	-15.8008	-15.2336	-19.1387
205.2	-15.5697	-15.0942	-18.6383
205.1	-15.4198	-14.9014	-18.1665
205	-15.1841	-14.8175	-17.847
204.9	-14.8865	-14.8955	-17.4135
204.8	-14.4782	-14.8968	-16.9042
204.7	-14.013	-14.6578	-16.28
204.6	-13.5644	-14.4343	-15.8563
204.5	-13.1916	-14.3947	-15.5281
204.4	-12.7308	-14.2372	-15.1211
204.3	-12.2288	-13.8884	-14.5688
204.2	-11.597	-13.4619	-14.2101
204.1	-11.0747	-12.8067	-13.5082
204	-10.764	-12.1229	-12.7167
203.9	-10.1551	-11.6325	-12.0554
203.8	-9.55181	-11.1956	-11.6761
203.7	-9.08617	-10.7282	-11.355
203.6	-8.69055	-10.209	-10.8475
203.5	-8.34404	-9.77714	-10.1599
203.4	-7.86659	-9.28724	-9.26673
203.3	-7.22893	-8.67321	-8.39039
203.2	-6.61503	-7.99043	-7.72883
203.1	-6.17979	-7.45183	-7.21987
203	-5.72937	-7.14198	-6.41202
202.9	-5.32125	-6.70413	-5.29843
202.8	-4.7912	-6.18088	-4.37287
202.7	-4.42347	-5.81986	-3.6435
202.6	-4.15855	-5.57003	-3.00199
202.5	-3.76176	-5.30893	-2.30228
202.4	-3.31288	-5.07982	-1.56324
202.3	-2.8282	-4.61609	-0.941755
202.2	-2.5389	-3.87004	-0.199123
202.1	-2.20388	-2.86669	0.668077
202	-1.61922	-1.76898	1.32393
201.9	-0.898003	-0.647991	1.7529
201.8	0.0296885	0.235122	2.17954
201.7	0.80986	0.914926	2.52529
201.6	1.23554	1.39045	3.09873
201.5	1.4951	1.74035	3.61437
201.4	1.97272	2.41842	4.17188
201.3	2.53234	3.20768	4.48108
201.2	3.32195	3.76079	5.00445
201.1	4.09217	4.48458	5.42834
201	4.98196	5.30345	5.9282
200.9	5.96311	6.31859	6.8755
200.8	6.8133	7.13756	7.80177
200.7	7.8251	7.74808	8.48013
200.6	8.85668	8.52947	9.3048
200.5	9.96902	8.99436	10.0126
200.4	10.9047	9.27069	11.0573
200.3	11.3676	9.18674	11.922
200.2	11.9901	9.29566	12.2944
200.1	12.4833	9.64193	12.445
200	12.929	10.1905	12.8075
199.9	13.8724	10.8028	13.0346
199.8	14.6326	11.5956	13.9026
199.7	14.9928	11.8751	14.6364
199.6	15.2664	12.2227	15.2013
199.5	15.467	12.8906	15.7165
199.4	15.9962	13.435	16.413
199.3	16.6121	13.9121	17.0064
199.2	17.2159	14.265	17.7999
199.1	17.7033	14.788	18.1544
199	18.1125	14.9115	18.6346
198.9	18.9817	15.2176	19.7037
198.8	19.7794	15.6521	20.6577
198.7	20.0638	16.0209	21.7114
198.6	20.415	16.3991	23.5863
198.5	20.7864	17.2518	26.2372
198.4	21.5998	17.8895	27.1175
198.3	22.5129	18.5064	27.4093
198.2	23.6277	19.6256	27.894
198.1	24.8612	20.6604	28.8046
198	25.834	22.3275	29.5434
197.9	26.8631	23.7598	30.148
197.8	27.3981	25.0246	31.1799
197.7	27.7989	25.9208	32.5376
197.6	28.3257	26.3648	33.1111
197.5	29.2316	26.9469	33.0841
197.4	29.8687	27.1921	33.4077
197.3	30.2337	27.5119	34.7031
197.2	29.1315	27.7282	35.0966
197.1	28.6882	28.23	34.8515
197	29.0876	28.9014	33.9211
196.9	29.5301	29.9144	33.2918
196.8	29.6415	30.9462	32.8847
196.7	28.682	31.3741	34.2179
196.6	28.1213	31.3196	37.9183
196.5	26.9334	30.8075	39.0989
196.4	26.1039	31.1765	39.0438
196.3	25.1566	30.5413	40.5542
196.2	24.7735	29.607	43.2625
196.1	26.4286	29.599	44.1577
196	28.119	30.5598	44.2059
195.9	29.3658	31.4469	45.1927
195.8	30.0095	30.7516	46.8206
195.7	30.9375	29.1471	48.3053
195.6	32.137	28.5984	49.7306
195.5	33.6631	29.0604	50.797
195.4	33.8617	29.191	53.4692
195.3	33.0824	28.0951	55.5885
195.2	31.7715	26.2211	56.0781
195.1	30.5045	23.3199	54.3623
195	30.3271	21.765	49.6024

## Sheet: Supp Fig 2 Exp2
	DQ8-HIP WT	DQ8-HIPL11C	DQ8-gliaa1
260	0.094338	0.0452037	0.256182			260		311.224
259.9	0.0914815	0.0663605	0.26601			259.9		311.289
259.8	0.0994334	0.0957794	0.26787			259.8		311.358
259.7	0.114208	0.136249	0.256205			259.7		311.426
259.6	0.116782	0.156187	0.243309			259.6		311.496
259.5	0.0912333	0.176704	0.231888			259.5		311.569
259.4	0.0550893	0.180639	0.239094			259.4		311.639
259.3	0.0425975	0.185712	0.258043			259.3		311.709
259.2	0.0545329	0.190882	0.264724			259.2		311.78
259.1	0.0832082	0.199462	0.261287			259.1		311.849
259	0.105016	0.2011	0.251741			259		311.92
258.9	0.108203	0.222523	0.255646			258.9		311.998
258.8	0.119335	0.244131	0.251863			258.8		312.069
258.7	0.129271	0.271225	0.259858			258.7		312.134
258.6	0.128627	0.280913	0.261168			258.6		312.201
258.5	0.129379	0.266627	0.285172			258.5		312.266
258.4	0.106681	0.241487	0.30356			258.4		312.332
258.3	0.0717885	0.225821	0.307573			258.3		312.404
258.2	0.0417796	0.214516	0.298424			258.2		312.472
258.1	0.0319061	0.213312	0.299712			258.1		312.538
258	0.0391998	0.212868	0.302206			258		312.608
257.9	0.0598846	0.22246	0.300085			257.9		312.675
257.8	0.0709686	0.2236	0.285803			257.8		312.742
257.7	0.0944875	0.231083	0.262626			257.7		312.807
257.6	0.0821004	0.242518	0.227028			257.6		312.873
257.5	0.0694956	0.247132	0.206791			257.5		312.939
257.4	0.0508626	0.240927	0.199064			257.4		313.004
257.3	0.0419586	0.21199	0.173505			257.3		313.066
257.2	0.0382029	0.18098	0.14844			257.2		313.127
257.1	0.0480062	0.193829	0.144683			257.1		313.196
257	0.0748128	0.208845	0.153636			257		313.267
256.9	0.0971375	0.219052	0.160715			256.9		313.334
256.8	0.122048	0.227863	0.135714			256.8		313.402
256.7	0.15201	0.221439	0.123506			256.7		313.467
256.6	0.193182	0.218691	0.117712			256.6		313.538
256.5	0.217839	0.211666	0.113843			256.5		313.613
256.4	0.222105	0.176596	0.0971497			256.4		313.685
256.3	0.219521	0.130932	0.0894696			256.3		313.753
256.2	0.233961	0.0848043	0.0958221			256.2		313.821
256.1	0.265094	0.0758687	0.109894			256.1		313.891
256	0.29837	0.0727895	0.124424			256		313.965
255.9	0.340873	0.0614288	0.142061			255.9		314.036
255.8	0.361115	0.0439799	0.149494			255.8		314.107
255.7	0.370396	0.0430003	0.159512			255.7		314.18
255.6	0.375967	0.0608988	0.180106			255.6		314.254
255.5	0.373151	0.0551941	0.172299			255.5		314.327
255.4	0.365762	0.0329152	0.151307			255.4		314.396
255.3	0.369105	0.0154215	0.125576			255.3		314.462
255.2	0.362063	0.0126526	0.115621			255.2		314.533
255.1	0.355272	0.0405263	0.116757			255.1		314.611
255	0.338299	0.0451518	0.119092			255		314.69
254.9	0.324077	0.0319753	0.124644			254.9		314.767
254.8	0.327524	0.0335236	0.13449			254.8		314.841
254.7	0.312758	0.0437958	0.132097			254.7		314.919
254.6	0.282325	0.0380809	0.116971			254.6		314.997
254.5	0.270351	0.0324402	0.106774			254.5		315.077
254.4	0.255904	0.021638	0.0911249			254.4		315.154
254.3	0.221562	0.0168081	0.0898944			254.3		315.232
254.2	0.195042	0.0346934	0.0938818			254.2		315.309
254.1	0.174049	0.0590525	0.0953137			254.1		315.387
254	0.164672	0.0802806	0.07992			254		315.465
253.9	0.171616	0.116477	0.0684326			253.9		315.542
253.8	0.172439	0.151917	0.0799591			253.8		315.619
253.7	0.15959	0.164006	0.0786224			253.7		315.703
253.6	0.152368	0.165562	0.0748755			253.6		315.788
253.5	0.149672	0.148503	0.0665887			253.5		315.871
253.4	0.131525	0.12772	0.0704102			253.4		315.949
253.3	0.129032	0.128867	0.0668121			253.3		316.028
253.2	0.12602	0.133294	0.0621899			253.2		316.105
253.1	0.13203	0.131626	0.0610626			253.1		316.186
253	0.14748	0.135863	0.0821246			253		316.264
252.9	0.135247	0.170627	0.108217			252.9		316.343
252.8	0.113911	0.176811	0.117209			252.8		316.419
252.7	0.100606	0.175251	0.129427			252.7		316.499
252.6	0.105021	0.175042	0.134615			252.6		316.578
252.5	0.105675	0.177155	0.131801			252.5		316.66
252.4	0.101692	0.187613	0.129507			252.4		316.739
252.3	0.0940338	0.177561	0.140914			252.3		316.82
252.2	0.0908834	0.156042	0.163269			252.2		316.903
252.1	0.0910177	0.150021	0.189053			252.1		316.985
252	0.080658	0.172294	0.215244			252		317.063
251.9	0.0652079	0.19305	0.214406			251.9		317.141
251.8	0.0604757	0.237487	0.219181			251.8		317.22
251.7	0.0664286	0.257089	0.21691			251.7		317.3
251.6	0.0686788	0.260273	0.211276			251.6		317.374
251.5	0.0633789	0.26915	0.197191			251.5		317.451
251.4	0.0600637	0.278771	0.184017			251.4		317.529
251.3	0.073409	0.294319	0.167027			251.3		317.611
251.2	0.119394	0.287639	0.15403			251.2		317.693
251.1	0.14205	0.290772	0.145289			251.1		317.78
251	0.163632	0.275157	0.132665			251		317.864
250.9	0.182481	0.241494	0.132552			250.9		317.948
250.8	0.204441	0.206215	0.137911			250.8		318.034
250.7	0.234869	0.169962	0.138986			250.7		318.121
250.6	0.240042	0.13954	0.158569			250.6		318.21
250.5	0.222626	0.0978221	0.154295			250.5		318.297
250.4	0.206015	0.0549723	0.132026			250.4		318.382
250.3	0.189967	0.0119873	0.108147			250.3		318.466
250.2	0.172736	-0.0286153	0.0942444			250.2		318.549
250.1	0.166054	-0.0551534	0.0692139			250.1		318.634
250	0.159653	-0.0600952	0.0465961			250		318.722
249.9	0.155807	-0.0599253	0.0416302			249.9		318.811
249.8	0.142382	-0.0652517	0.041228			249.8		318.896
249.7	0.113935	-0.080365	0.0415607			249.7		318.98
249.6	0.0996724	-0.0946655	0.0367535			249.6		319.063
249.5	0.0792358	-0.0979879	0.0376447			249.5		319.151
249.4	0.072524	-0.101391	0.0244379			249.4		319.237
249.3	0.0669118	-0.0986949	0.000195923			249.3		319.32
249.2	0.0294556	-0.0713867	-0.0235681			249.2		319.407
249.1	0.00181274	-0.0504852	-0.0407477			249.1		319.493
249	-0.00178528	-0.0295675	-0.0456042			249		319.578
248.9	0.0288157	-0.0142934	-0.0610577			248.9		319.664
248.8	0.0563517	-0.00195211	-0.0745123			248.8		319.752
248.7	0.0734843	0.0284831	-0.0884894			248.7		319.843
248.6	0.0999827	0.0539429	-0.097666			248.6		319.936
248.5	0.110153	0.0504771	-0.0987152			248.5		320.031
248.4	0.109657	0.0478048	-0.0880035			248.4		320.123
248.3	0.104617	0.0445302	-0.0886279			248.3		320.218
248.2	0.0963664	0.0488108	-0.0968024			248.2		320.312
248.1	0.0907633	0.0476044	-0.0862439			248.1		320.402
248	0.0832377	0.0366109	-0.0794171			248		320.498
247.9	0.0595256	0.0204407	-0.0772223			247.9		320.594
247.8	0.0336446	0.0244283	-0.0824121			247.8		320.684
247.7	0.015918	0.0364532	-0.0798358			247.7		320.775
247.6	0.00301412	0.0112183	-0.0703888			247.6		320.869
247.5	-0.00375366	-0.0345103	-0.0550226			247.5		320.959
247.4	-0.045576	-0.0659861	-0.0455041			247.4		321.05
247.3	-0.112008	-0.0882009	-0.0502789			247.3		321.145
247.2	-0.170571	-0.0786672	-0.0764679			247.2		321.24
247.1	-0.194242	-0.0643982	-0.102162			247.1		321.336
247	-0.188516	-0.0739644	-0.115726			247		321.434
246.9	-0.179206	-0.0861654	-0.124363			246.9		321.532
246.8	-0.182573	-0.0959534	-0.133791			246.8		321.631
246.7	-0.181665	-0.101818	-0.131632			246.7		321.733
246.6	-0.172739	-0.10297	-0.114666			246.6		321.834
246.5	-0.161416	-0.125923	-0.123235			246.5		321.941
246.4	-0.149732	-0.142968	-0.126913			246.4		322.049
246.3	-0.140211	-0.158383	-0.137903			246.3		322.153
246.2	-0.112407	-0.152728	-0.139173			246.2		322.258
246.1	-0.108734	-0.147007	-0.132379			246.1		322.369
246	-0.11094	-0.140844	-0.105691			246		322.484
245.9	-0.0990285	-0.107858	-0.09737			245.9		322.599
245.8	-0.0777995	-0.0896169	-0.10586			245.8		322.712
245.7	-0.0493052	-0.101598	-0.126904			245.7		322.824
245.6	-0.0175802	-0.121057	-0.144916			245.6		322.936
245.5	-0.0126373	-0.151124	-0.137769			245.5		323.05
245.4	-0.0350769	-0.157938	-0.12632			245.4		323.164
245.3	-0.0806671	-0.149316	-0.122365			245.3		323.278
245.2	-0.107623	-0.143098	-0.131952			245.2		323.393
245.1	-0.142549	-0.152333	-0.157174			245.1		323.511
245	-0.175731	-0.163232	-0.190679			245		323.624
244.9	-0.204443	-0.175577	-0.22568			244.9		323.737
244.8	-0.220919	-0.185304	-0.241774			244.8		323.848
244.7	-0.227843	-0.179025	-0.266984			244.7		323.96
244.6	-0.227679	-0.188698	-0.278939			244.6		324.074
244.5	-0.226235	-0.196842	-0.3022			244.5		324.191
244.4	-0.219298	-0.217531	-0.34285			244.4		324.308
244.3	-0.212912	-0.228074	-0.406502			244.3		324.424
244.2	-0.217159	-0.239032	-0.443225			244.2		324.54
244.1	-0.220671	-0.253975	-0.460824			244.1		324.656
244	-0.233271	-0.242835	-0.458021			244		324.775
243.9	-0.231379	-0.229365	-0.476923			243.9		324.893
243.8	-0.237855	-0.258891	-0.502883			243.8		325.017
243.7	-0.247007	-0.298492	-0.522805			243.7		325.143
243.6	-0.258044	-0.338875	-0.567205			243.6		325.269
243.5	-0.260601	-0.36974	-0.574333			243.5		325.395
243.4	-0.245382	-0.387747	-0.576191			243.4		325.522
243.3	-0.220609	-0.401652	-0.592971			243.3		325.653
243.2	-0.202461	-0.419396	-0.610016			243.2		325.785
243.1	-0.210462	-0.42433	-0.642912			243.1		325.917
243	-0.228178	-0.416983	-0.678361			243		326.054
242.9	-0.226371	-0.412521	-0.713315			242.9		326.193
242.8	-0.228562	-0.425231	-0.750327			242.8		326.336
242.7	-0.223579	-0.433181	-0.765001			242.7		326.475
242.6	-0.224348	-0.463902	-0.752886			242.6		326.616
242.5	-0.218082	-0.497112	-0.753536			242.5		326.763
242.4	-0.23212	-0.51924	-0.782242			242.4		326.912
242.3	-0.248012	-0.538516	-0.830237			242.3		327.062
242.2	-0.260756	-0.546115	-0.867513			242.2		327.21
242.1	-0.25717	-0.54087	-0.905226			242.1		327.353
242	-0.248812	-0.548298	-0.93995			242		327.497
241.9	-0.237599	-0.560109	-0.945639			241.9		327.644
241.8	-0.239991	-0.569016	-0.97346			241.8		327.798
241.7	-0.281206	-0.578872	-0.99189			241.7		327.951
241.6	-0.322594	-0.593126	-1.01053			241.6		328.105
241.5	-0.355593	-0.613628	-1.02869			241.5		328.261
241.4	-0.369883	-0.647839	-1.02839			241.4		328.425
241.3	-0.414468	-0.686887	-1.03249			241.3		328.587
241.2	-0.502384	-0.70138	-1.04599			241.2		328.747
241.1	-0.592372	-0.715024	-1.06644			241.1		328.906
241	-0.670006	-0.718166	-1.11454			241		329.069
240.9	-0.731596	-0.703303	-1.20481			240.9		329.234
240.8	-0.764675	-0.678314	-1.29316			240.8		329.399
240.7	-0.782821	-0.67141	-1.35296			240.7		329.567
240.6	-0.80186	-0.680483	-1.39049			240.6		329.737
240.5	-0.841519	-0.69011	-1.41223			240.5		329.91
240.4	-0.899441	-0.692432	-1.42397			240.4		330.087
240.3	-0.953435	-0.693459	-1.46009			240.3		330.267
240.2	-1.02177	-0.686348	-1.51968			240.2		330.447
240.1	-1.06191	-0.699574	-1.59214			240.1		330.622
240	-1.08522	-0.739034	-1.65348			240		330.8
239.9	-1.10856	-0.771776	-1.71653			239.9		330.984
239.8	-1.13273	-0.803655	-1.79367			239.8		331.169
239.7	-1.17405	-0.821325	-1.88203			239.7		331.356
239.6	-1.17237	-0.85212	-1.97435			239.6		331.547
239.5	-1.156	-0.907951	-2.04363			239.5		331.742
239.4	-1.16088	-0.95717	-2.10802			239.4		331.938
239.3	-1.17281	-1.00691	-2.15844			239.3		332.134
239.2	-1.18541	-1.05587	-2.1937			239.2		332.334
239.1	-1.22813	-1.09846	-2.22843			239.1		332.54
239	-1.25448	-1.13894	-2.28474			239		332.745
238.9	-1.3052	-1.18167	-2.36655			238.9		332.951
238.8	-1.32949	-1.2386	-2.44856			238.8		333.156
238.7	-1.34536	-1.28204	-2.51848			238.7		333.365
238.6	-1.3412	-1.32485	-2.56829			238.6		333.581
238.5	-1.33005	-1.36595	-2.61823			238.5		333.8
238.4	-1.32945	-1.42433	-2.67025			238.4		334.023
238.3	-1.33312	-1.47168	-2.73045			238.3		334.249
238.2	-1.34191	-1.51716	-2.80492			238.2		334.473
238.1	-1.36224	-1.5547	-2.88812			238.1		334.698
238	-1.40452	-1.60264	-2.9706			238		334.923
237.9	-1.47794	-1.60962	-3.06457			237.9		335.149
237.8	-1.5359	-1.62029	-3.15849			237.8		335.377
237.7	-1.57768	-1.63771	-3.23607			237.7		335.613
237.6	-1.61981	-1.66703	-3.3337			237.6		335.854
237.5	-1.66407	-1.71576	-3.43069			237.5		336.095
237.4	-1.70385	-1.78941	-3.531			237.4		336.334
237.3	-1.75178	-1.8628	-3.61876			237.3		336.578
237.2	-1.79497	-1.92681	-3.71417			237.2		336.827
237.1	-1.82358	-1.99178	-3.82992			237.1		337.082
237	-1.86161	-2.06086	-3.95198			237		337.334
236.9	-1.88616	-2.14108	-4.05213			236.9		337.587
236.8	-1.93094	-2.20319	-4.15793			236.8		337.843
236.7	-1.97498	-2.2442	-4.25804			236.7		338.103
236.6	-2.04666	-2.27304	-4.35661			236.6		338.366
236.5	-2.14407	-2.33544	-4.44067			236.5		338.629
236.4	-2.20074	-2.41424	-4.51759			236.4		338.897
236.3	-2.24605	-2.49698	-4.58853			236.3		339.17
236.2	-2.25941	-2.58033	-4.66919			236.2		339.448
236.1	-2.30195	-2.6625	-4.78186			236.1		339.727
236	-2.36228	-2.74147	-4.90666			236		340.009
235.9	-2.43469	-2.81602	-5.01034			235.9		340.29
235.8	-2.50991	-2.88314	-5.11677			235.8		340.579
235.7	-2.58058	-2.95026	-5.21126			235.7		340.874
235.6	-2.63257	-3.01955	-5.29815			235.6		341.172
235.5	-2.6934	-3.08808	-5.39644			235.5		341.467
235.4	-2.77534	-3.18612	-5.48236			235.4		341.764
235.3	-2.8451	-3.26067	-5.58473			235.3		342.066
235.2	-2.94943	-3.3383	-5.7003			235.2		342.372
235.1	-3.05461	-3.41133	-5.8196			235.1		342.686
235	-3.13222	-3.51061	-5.95348			235		343
234.9	-3.19215	-3.62466	-6.09226			234.9		343.318
234.8	-3.22919	-3.69597	-6.22883			234.8		343.638
234.7	-3.2603	-3.76724	-6.35477			234.7		343.956
234.6	-3.3114	-3.85589	-6.49271			234.6		344.281
234.5	-3.36264	-3.94824	-6.63044			234.5		344.61
234.4	-3.40427	-4.05143	-6.77846			234.4		344.939
234.3	-3.45101	-4.12348	-6.90521			234.3		345.272
234.2	-3.51154	-4.22227	-7.04241			234.2		345.607
234.1	-3.56488	-4.3159	-7.20096			234.1		345.943
234	-3.65321	-4.41006	-7.37251			234		346.282
233.9	-3.73769	-4.49508	-7.55108			233.9		346.627
233.8	-3.82268	-4.56663	-7.71443			233.8		346.977
233.7	-3.91932	-4.64944	-7.88533			233.7		347.331
233.6	-4.01248	-4.71813	-8.04432			233.6		347.692
233.5	-4.10098	-4.8006	-8.20411			233.5		348.051
233.4	-4.19043	-4.88688	-8.37432			233.4		348.408
233.3	-4.29968	-5.00337	-8.52891			233.3		348.765
233.2	-4.38222	-5.10244	-8.69875			233.2		349.126
233.1	-4.45467	-5.20146	-8.86311			233.1		349.497
233	-4.52117	-5.31278	-9.03442			233		349.874
232.9	-4.59386	-5.43401	-9.21291			232.9		350.25
232.8	-4.71308	-5.56086	-9.39595			232.8		350.625
232.7	-4.81631	-5.68107	-9.56086			232.7		351.004
232.6	-4.89385	-5.81775	-9.733			232.6		351.386
232.5	-4.96728	-5.93107	-9.88857			232.5		351.771
232.4	-5.057	-6.02368	-10.0397			232.4		352.155
232.3	-5.11382	-6.12467	-10.1978			232.3		352.541
232.2	-5.15408	-6.25655	-10.3328			232.2		352.924
232.1	-5.20628	-6.38292	-10.5053			232.1		353.312
232	-5.2639	-6.50296	-10.6992			232		353.703
231.9	-5.33436	-6.6445	-10.8877			231.9		354.09
231.8	-5.39997	-6.74823	-11.07			231.8		354.483
231.7	-5.4822	-6.8376	-11.2541			231.7		354.881
231.6	-5.55221	-6.89609	-11.4633			231.6		355.283
231.5	-5.63812	-6.96993	-11.6697			231.5		355.678
231.4	-5.77069	-7.07179	-11.882			231.4		356.062
231.3	-5.90377	-7.13746	-12.0936			231.3		356.451
231.2	-6.03507	-7.20619	-12.2632			231.2		356.842
231.1	-6.14567	-7.27312	-12.4138			231.1		357.239
231	-6.26269	-7.32506	-12.5984			231		357.631
230.9	-6.40488	-7.36159	-12.786			230.9		358.021
230.8	-6.55065	-7.40202	-12.9881			230.8		358.411
230.7	-6.6839	-7.46934	-13.158			230.7		358.803
230.6	-6.82392	-7.54302	-13.3159			230.6		359.189
230.5	-6.95091	-7.62141	-13.4987			230.5		359.576
230.4	-7.07045	-7.71438	-13.663			230.4		359.958
230.3	-7.17669	-7.79677	-13.7977			230.3		360.335
230.2	-7.28308	-7.8999	-13.9144			230.2		360.712
230.1	-7.36695	-8.01115	-14.0383			230.1		361.083
230	-7.43846	-8.09912	-14.1811			230		361.452
229.9	-7.52909	-8.21649	-14.3085			229.9		361.819
229.8	-7.60146	-8.34334	-14.4332			229.8		362.192
229.7	-7.66806	-8.44064	-14.5635			229.7		362.575
229.6	-7.71825	-8.55727	-14.7047			229.6		362.951
229.5	-7.75393	-8.64522	-14.8678			229.5		363.324
229.4	-7.79429	-8.72826	-15.0178			229.4		363.701
229.3	-7.81909	-8.82847	-15.1553			229.3		364.083
229.2	-7.85798	-8.92194	-15.3027			229.2		364.464
229.1	-7.87207	-8.98608	-15.4647			229.1		364.844
229	-7.90918	-9.03335	-15.6433			229		365.225
228.9	-7.95503	-9.06676	-15.8323			228.9		365.613
228.8	-8.00679	-9.09973	-16.0058			228.8		366.007
228.7	-8.07165	-9.14344	-16.1785			228.7		366.399
228.6	-8.17911	-9.16876	-16.3671			228.6		366.79
228.5	-8.27227	-9.20081	-16.5541			228.5		367.182
228.4	-8.358	-9.25851	-16.7018			228.4		367.576
228.3	-8.42218	-9.3125	-16.829			228.3		367.969
228.2	-8.47492	-9.30514	-16.959			228.2		368.364
228.1	-8.53591	-9.31134	-17.0786			228.1		368.754
228	-8.63802	-9.34032	-17.1991			228		369.137
227.9	-8.75262	-9.38742	-17.3151			227.9		369.52
227.8	-8.85884	-9.45985	-17.4131			227.8		369.902
227.7	-8.9601	-9.51781	-17.5412			227.7		370.281
227.6	-9.04134	-9.54976	-17.6875			227.6		370.657
227.5	-9.13801	-9.5994	-17.7788			227.5		371.033
227.4	-9.24474	-9.67073	-17.8711			227.4		371.41
227.3	-9.32261	-9.72203	-17.9586			227.3		371.785
227.2	-9.39611	-9.77451	-18.0373			227.2		372.156
227.1	-9.43375	-9.82559	-18.1106			227.1		372.521
227	-9.46181	-9.87919	-18.2233			227		372.886
226.9	-9.47888	-9.95776	-18.3611			226.9		373.254
226.8	-9.51972	-10.0454	-18.4732			226.8		373.617
226.7	-9.58195	-10.0949	-18.5894			226.7		373.979
226.6	-9.64237	-10.1355	-18.7143			226.6		374.341
226.5	-9.68502	-10.2024	-18.8282			226.5		374.703
226.4	-9.75924	-10.2683	-18.9831			226.4		375.065
226.3	-9.7904	-10.3284	-19.1257			226.3		375.43
226.2	-9.84252	-10.3673	-19.2653			226.2		375.798
226.1	-9.88417	-10.4147	-19.4007			226.1		376.165
226	-9.93749	-10.533	-19.5096			226		376.528
225.9	-10.0082	-10.6459	-19.6148			225.9		376.888
225.8	-10.0533	-10.7355	-19.755			225.8		377.245
225.7	-10.106	-10.8215	-19.8781			225.7		377.607
225.6	-10.1638	-10.9277	-20.0035			225.6		377.971
225.5	-10.2675	-11.044	-20.126			225.5		378.335
225.4	-10.3841	-11.1358	-20.2472			225.4		378.701
225.3	-10.483	-11.2636	-20.334			225.3		379.07
225.2	-10.5802	-11.3366	-20.444			225.2		379.44
225.1	-10.6852	-11.4023	-20.6094			225.1		379.81
225	-10.7659	-11.5113	-20.7429			225		380.182
224.9	-10.875	-11.5927	-20.8632			224.9		380.554
224.8	-10.9844	-11.6833	-20.9675			224.8		380.925
224.7	-11.0363	-11.7743	-21.0379			224.7		381.291
224.6	-11.1146	-11.8135	-21.126			224.6		381.655
224.5	-11.1923	-11.8554	-21.2063			224.5		382.021
224.4	-11.2764	-11.9013	-21.2782			224.4		382.389
224.3	-11.3307	-11.9303	-21.3345			224.3		382.756
224.2	-11.3461	-11.9618	-21.3862			224.2		383.125
224.1	-11.3548	-11.9767	-21.4504			224.1		383.497
224	-11.4065	-11.9991	-21.5242			224		383.868
223.9	-11.4485	-12.0735	-21.5799			223.9		384.238
223.8	-11.4747	-12.1739	-21.6265			223.8		384.606
223.7	-11.5064	-12.2365	-21.6758			223.7		384.973
223.6	-11.4934	-12.2436	-21.7305			223.6		385.339
223.5	-11.447	-12.2696	-21.7792			223.5		385.703
223.4	-11.4176	-12.2479	-21.8026			223.4		386.067
223.3	-11.4207	-12.2235	-21.8433			223.3		386.43
223.2	-11.4308	-12.212	-21.9072			223.2		386.792
223.1	-11.4561	-12.1713	-21.9647			223.1		387.16
223	-11.5147	-12.1689	-22.0021			223		387.538
222.9	-11.5461	-12.2094	-22.0539			222.9		387.914
222.8	-11.5849	-12.2364	-22.1256			222.8		388.279
222.7	-11.6209	-12.2073	-22.2039			222.7		388.643
222.6	-11.694	-12.1995	-22.2708			222.6		389.015
222.5	-11.8115	-12.202	-22.3177			222.5		389.393
222.4	-11.8917	-12.2339	-22.3302			222.4		389.769
222.3	-11.9565	-12.235	-22.3426			222.3		390.14
222.2	-11.9909	-12.1987	-22.3768			222.2		390.508
222.1	-12.0128	-12.1453	-22.3975			222.1		390.878
222	-12.0214	-12.1215	-22.4223			222		391.252
221.9	-12.1052	-12.1178	-22.4308			221.9		391.626
221.8	-12.2005	-12.1144	-22.4274			221.8		392.001
221.7	-12.2848	-12.1277	-22.4566			221.7		392.38
221.6	-12.365	-12.0852	-22.4878			221.6		392.763
221.5	-12.4636	-12.081	-22.5237			221.5		393.145
221.4	-12.5133	-12.0663	-22.5686			221.4		393.524
221.3	-12.519	-12.0307	-22.6067			221.3		393.9
221.2	-12.508	-11.9575	-22.6198			221.2		394.277
221.1	-12.4951	-11.9306	-22.6508			221.1		394.66
221	-12.5153	-11.9339	-22.6979			221		395.047
220.9	-12.5314	-11.9888	-22.7534			220.9		395.432
220.8	-12.558	-12.0613	-22.7931			220.8		395.811
220.7	-12.5809	-12.1109	-22.8576			220.7		396.189
220.6	-12.602	-12.0823	-22.9095			220.6		396.578
220.5	-12.6288	-12.0198	-22.9578			220.5		396.967
220.4	-12.6823	-11.9469	-23.0025			220.4		397.355
220.3	-12.7916	-11.9075	-23.0145			220.3		397.74
220.2	-12.8106	-11.888	-23.0185			220.2		398.122
220.1	-12.7907	-11.8967	-23.0052			220.1		398.509
220	-12.7705	-11.9419	-22.9931			220		398.895
219.9	-12.7253	-12.0337	-22.9399			219.9		399.282
219.8	-12.6543	-12.0636	-22.9222			219.8		399.667
219.7	-12.6168	-12.1162	-22.8878			219.7		400.05
219.6	-12.6053	-12.1345	-22.8665			219.6		400.432
219.5	-12.6274	-12.1773	-22.855			219.5		400.817
219.4	-12.6617	-12.1952	-22.8116			219.4		401.214
219.3	-12.6519	-12.1753	-22.7529			219.3		401.613
219.2	-12.5821	-12.1069	-22.6753			219.2		402.009
219.1	-12.5083	-12.0503	-22.6241			219.1		402.404
219	-12.4789	-12.0437	-22.5484			219		402.802
218.9	-12.4298	-12.0914	-22.5277			218.9		403.201
218.8	-12.3978	-12.1678	-22.5231			218.8		403.605
218.7	-12.3112	-12.1914	-22.4858			218.7		404.009
218.6	-12.2028	-12.1378	-22.4657			218.6		404.417
218.5	-12.1296	-12.0478	-22.4567			218.5		404.825
218.4	-12.0668	-11.9351	-22.4597			218.4		405.237
218.3	-12.0104	-11.8166	-22.476			218.3		405.656
218.2	-11.9711	-11.7525	-22.4896			218.2		406.076
218.1	-11.9498	-11.7088	-22.4416			218.1		406.498
218	-11.9304	-11.7075	-22.4421			218		406.92
217.9	-11.9272	-11.7375	-22.4164			217.9		407.342
217.8	-11.9252	-11.7516	-22.3695			217.8		407.766
217.7	-11.8556	-11.7392	-22.3272			217.7		408.189
217.6	-11.8106	-11.738	-22.322			217.6		408.621
217.5	-11.8061	-11.7016	-22.3046			217.5		409.056
217.4	-11.8033	-11.7012	-22.2905			217.4		409.498
217.3	-11.7692	-11.69	-22.2765			217.3		409.939
217.2	-11.7978	-11.6627	-22.2448			217.2		410.378
217.1	-11.8222	-11.6331	-22.2158			217.1		410.817
217	-11.8402	-11.651	-22.2216			217		411.267
216.9	-11.8856	-11.6803	-22.2179			216.9		411.724
216.8	-11.9309	-11.7112	-22.1857			216.8		412.185
216.7	-11.9786	-11.7309	-22.122			216.7		412.641
216.6	-12.0354	-11.7348	-22.0455			216.6		413.1
216.5	-12.0505	-11.7292	-22.0222			216.5		413.561
216.4	-12.0256	-11.688	-21.9676			216.4		414.023
216.3	-11.9959	-11.5791	-21.9368			216.3		414.494
216.2	-11.9657	-11.4623	-21.8863			216.2		414.965
216.1	-11.9634	-11.3831	-21.8228			216.1		415.431
216	-11.987	-11.3599	-21.7538			216		415.899
215.9	-11.9598	-11.3135	-21.7045			215.9		416.374
215.8	-11.9417	-11.2781	-21.6934			215.8		416.854
215.7	-11.906	-11.1894	-21.6731			215.7		417.334
215.6	-11.846	-11.1006	-21.6323			215.6		417.819
215.5	-11.7366	-11.0234	-21.5571			215.5		418.316
215.4	-11.6839	-10.9777	-21.4515			215.4		418.818
215.3	-11.6309	-10.9326	-21.3573			215.3		419.322
215.2	-11.5867	-10.9113	-21.2659			215.2		419.826
215.1	-11.5386	-10.9063	-21.1882			215.1		420.332
215	-11.4869	-10.9269	-21.1311			215		420.843
214.9	-11.4506	-10.9036	-21.1047			214.9		421.361
214.8	-11.4624	-10.8338	-21.0411			214.8		421.885
214.7	-11.5105	-10.8053	-20.993			214.7		422.408
214.6	-11.5101	-10.8274	-20.906			214.6		422.935
214.5	-11.4389	-10.8284	-20.8514			214.5		423.471
214.4	-11.3518	-10.7761	-20.7927			214.4		424.019
214.3	-11.2824	-10.744	-20.7345			214.3		424.567
214.2	-11.2118	-10.7218	-20.671			214.2		425.115
214.1	-11.1915	-10.6763	-20.5722			214.1		425.673
214	-11.1585	-10.6485	-20.5103			214		426.238
213.9	-11.189	-10.6119	-20.4897			213.9		426.806
213.8	-11.1719	-10.5036	-20.4803			213.8		427.374
213.7	-11.1456	-10.4067	-20.4314			213.7		427.945
213.6	-11.1244	-10.3242	-20.4132			213.6		428.518
213.5	-11.0771	-10.2416	-20.3553			213.5		429.099
213.4	-11.0352	-10.1577	-20.2725			213.4		429.69
213.3	-10.9862	-10.0345	-20.1638			213.3		430.285
213.2	-10.871	-9.96889	-20.0152			213.2		430.883
213.1	-10.6952	-9.93529	-19.897			213.1		431.487
213	-10.5557	-9.90942	-19.7934			213		432.1
212.9	-10.4405	-9.90821	-19.7506			212.9		432.719
212.8	-10.3912	-9.87142	-19.7462			212.8		433.342
212.7	-10.3364	-9.8309	-19.8025			212.7		433.97
212.6	-10.2471	-9.76384	-19.809			212.6		434.601
212.5	-10.1646	-9.72975	-19.8147			212.5		435.236
212.4	-10.0373	-9.64651	-19.7952			212.4		435.879
212.3	-9.92227	-9.60079	-19.7026			212.3		436.532
212.2	-9.78417	-9.55826	-19.6069			212.2		437.195
212.1	-9.64826	-9.53799	-19.5411			212.1		437.866
212	-9.52667	-9.45972	-19.5229			212		438.545
211.9	-9.37084	-9.40317	-19.4071			211.9		439.23
211.8	-9.23356	-9.34404	-19.358			211.8		439.921
211.7	-9.09542	-9.27173	-19.3606			211.7		440.62
211.6	-8.97882	-9.21404	-19.3751			211.6		441.327
211.5	-8.85692	-9.09652	-19.4116			211.5		442.041
211.4	-8.77289	-9.02391	-19.4877			211.4		442.759
211.3	-8.68656	-8.86252	-19.5416			211.3		443.486
211.2	-8.5966	-8.67071	-19.5735			211.2		444.226
211.1	-8.54022	-8.57379	-19.5117			211.1		444.979
211	-8.52644	-8.4604	-19.4508			211		445.739
210.9	-8.5141	-8.38889	-19.3772			210.9		446.505
210.8	-8.54974	-8.32321	-19.3373			210.8		447.275
210.7	-8.58205	-8.28015	-19.2947			210.7		448.057
210.6	-8.52463	-8.20652	-19.2809			210.6		448.849
210.5	-8.42871	-8.18952	-19.1978			210.5		449.646
210.4	-8.29561	-8.19174	-19.1182			210.4		450.45
210.3	-8.17799	-8.19628	-19.0942			210.3		451.265
210.2	-8.11576	-8.13189	-19.1167			210.2		452.095
210.1	-8.07878	-8.11035	-19.0977			210.1		452.929
210	-8.06931	-8.09373	-19.0732			210		453.774
209.9	-8.04557	-8.11348	-19.0735			209.9		454.63
209.8	-8.07407	-8.09297	-18.9556			209.8		455.499
209.7	-8.00055	-8.01585	-18.8812			209.7		456.378
209.6	-7.84743	-8.02246	-18.7777			209.6		457.27
209.5	-7.72487	-8.0074	-18.6815			209.5		458.166
209.4	-7.65859	-7.91809	-18.6506			209.4		459.072
209.3	-7.56404	-7.81003	-18.6146			209.3		459.993
209.2	-7.43565	-7.588	-18.572			209.2		460.932
209.1	-7.22965	-7.37615	-18.5211			209.1		461.883
209	-7.03731	-7.27274	-18.4798			209		462.841
208.9	-6.97854	-7.19835	-18.4846			208.9		463.812
208.8	-6.97311	-7.0671	-18.543			208.8		464.799
208.7	-7.03128	-6.90269	-18.5399			208.7		465.802
208.6	-7.03457	-6.74867	-18.4258			208.6		466.816
208.5	-7.04168	-6.58524	-18.289			208.5		467.846
208.4	-6.94911	-6.38398	-18.1266			208.4		468.892
208.3	-6.77641	-6.15428	-17.968			208.3		469.949
208.2	-6.66853	-5.84999	-17.818			208.2		471.019
208.1	-6.58925	-5.65942	-17.6921			208.1		472.106
208	-6.57513	-5.41714	-17.525			208		473.213
207.9	-6.59455	-5.15622	-17.4017			207.9		474.331
207.8	-6.44323	-4.99712	-17.2246			207.8		475.466
207.7	-6.26362	-4.88247	-17.0682			207.7		476.621
207.6	-6.14704	-4.74231	-16.8916			207.6		477.791
207.5	-6.06225	-4.63367	-16.7461			207.5		478.971
207.4	-6.04795	-4.53124	-16.5833			207.4		480.171
207.3	-6.02066	-4.44252	-16.4296			207.3		481.385
207.2	-5.91694	-4.34606	-16.307			207.2		482.618
207.1	-5.84259	-4.25856	-16.1138			207.1		483.866
207	-5.74263	-4.246	-15.9897			207		485.126
206.9	-5.63911	-4.29938	-15.8182			206.9		486.404
206.8	-5.51393	-4.37966	-15.6432			206.8		487.696
206.7	-5.48996	-4.46023	-15.4639			206.7		489.005
206.6	-5.42065	-4.59788	-15.2404			206.6		490.326
206.5	-5.29344	-4.65436	-15.0616			206.5		491.669
206.4	-5.08656	-4.59093	-14.8793			206.4		493.038
206.3	-4.94806	-4.55587	-14.6489			206.3		494.426
206.2	-4.84907	-4.46696	-14.3618			206.2		495.838
206.1	-4.78852	-4.36446	-14.1199			206.1		497.264
206	-4.66765	-4.28057	-13.8205			206		498.699
205.9	-4.48898	-4.28422	-13.5476			205.9		500.154
205.8	-4.2847	-4.3087	-13.2662			205.8		501.631
205.7	-4.1136	-4.21416	-13.0485			205.7		503.126
205.6	-3.96583	-4.07819	-12.7503			205.6		504.641
205.5	-3.88907	-3.87671	-12.3999			205.5		506.176
205.4	-3.79737	-3.67808	-12.027			205.4		507.733
205.3	-3.68674	-3.39143	-11.5911			205.3		509.31
205.2	-3.54529	-3.11576	-11.2759			205.2		510.904
205.1	-3.30257	-2.73114	-11.0343			205.1		512.516
205	-3.13256	-2.38977	-10.7195			205		514.148
204.9	-2.96732	-2.09269	-10.347			204.9		515.804
204.8	-2.74985	-1.86367	-10.0118			204.8		517.475
204.7	-2.50932	-1.62642	-9.56211			204.7		519.162
204.6	-2.18859	-1.47979	-9.16315			204.6		520.873
204.5	-1.97779	-1.41237	-8.79534			204.5		522.605
204.4	-1.79873	-1.35739	-8.39921			204.4		524.36
204.3	-1.49983	-1.23046	-8.07097			204.3		526.134
204.2	-1.27782	-0.959338	-7.76292			204.2		527.929
204.1	-1.01143	-0.709543	-7.47282			204.1		529.741
204	-0.680273	-0.517513	-7.08172			204		531.577
203.9	-0.300127	-0.220035	-6.61213			203.9		533.431
203.8	0.0624512	-0.0242126	-6.26793			203.8		535.31
203.7	0.519633	0.242157	-5.95365			203.7		537.207
203.6	0.965529	0.553444	-5.58777			203.6		539.126
203.5	1.41754	0.884161	-5.18142			203.5		541.061
203.4	1.71721	1.12538	-4.72948			203.4		543.022
203.3	2.01265	1.44891	-4.33719			203.3		545.007
203.2	2.33917	1.76253	-4.02408			203.2		547.013
203.1	2.66798	2.05018	-3.4886			203.1		549.039
203	2.93759	2.27433	-3.06272			203		551.087
202.9	3.10573	2.55092	-2.55134			202.9		553.154
202.8	3.50238	2.99176	-1.97092			202.8		555.239
202.7	3.70274	3.472	-1.36928			202.7		557.349
202.6	3.81698	3.85947	-0.7505			202.6		559.478
202.5	3.89189	4.14822	-0.133708			202.5		561.629
202.4	3.89722	4.62745	0.491588			202.4		563.816
202.3	3.72817	5.11606	0.958847			202.3		566.025
202.2	3.61412	5.57069	1.46271			202.2		568.252
202.1	3.55258	6.06289	1.8587			202.1		570.496
202	3.56139	6.35935	2.24313			202		572.769
201.9	3.63294	6.58211	2.59658			201.9		575.066
201.8	3.73163	6.76336	2.95262			201.8		577.389
201.7	3.88822	7.01765	3.42058			201.7		579.728
201.6	4.10778	7.10285	4.03555			201.6		582.09
201.5	4.18953	7.22802	4.58738			201.5		584.482
201.4	4.18784	7.51544	4.94464			201.4		586.908
201.3	4.36697	8.00183	5.31151			201.3		589.358
201.2	4.51808	8.38989	5.49774			201.2		591.828
201.1	4.63936	8.76154	5.62028			201.1		594.321
201	4.96206	9.03296	5.73837			201		596.837
200.9	5.39275	9.37266	6.06328			200.9		599.389
200.8	5.79925	9.53463	6.4805			200.8		601.962
200.7	6.20521	9.3296	7.02161			200.7		604.547
200.6	6.76193	9.15845	7.50679			200.6		607.155
200.5	7.24939	9.06966	8.0444			200.5		609.792
200.4	7.59796	9.29351	8.97617			200.4		612.463
200.3	7.9151	9.93663	9.7773			200.3		615.164
200.2	8.24067	10.5868	10.5431			200.2		617.89
200.1	8.62781	11.3039	11.1932			200.1		620.639
200	9.07771	11.9338	11.8056			200		623.407
199.9	9.55279	12.6198	12.195			199.9		626.197
199.8	10.0488	13.0663	12.5916			199.8		629.014
199.7	10.3658	13.3301	13.0992			199.7		631.85
199.6	10.5136	13.8313	13.8967			199.6		634.705
199.5	10.767	14.2495	14.7126			199.5		637.577
199.4	10.9935	14.6818	15.4435			199.4		640.474
199.3	11.1068	14.9808	16.2742			199.3		643.394
199.2	11.291	15.2653	17.0427			199.2		646.331
199.1	11.6747	15.8292	17.8595			199.1		649.3
199	11.9747	16.5366	18.4537			199		652.307
198.9	12.1152	16.9412	18.9932			198.9		655.34
198.8	12.2186	17.1304	19.4348			198.8		658.394
198.7	12.5007	16.8769	19.6389			198.7		661.459
198.6	12.7165	16.2367	19.9442			198.6		664.554
198.5	13.0177	15.5064	20.381			198.5		667.687
198.4	13.1119	14.7338	20.6617			198.4		670.858
198.3	13.1942	14.4891	21.0787			198.3		674.063
198.2	12.8948	14.4078	21.4386			198.2		677.302
198.1	12.7067	14.4038	21.7662			198.1		680.575
198	12.8927	14.3537	22.1017			198		683.888
197.9	13.5585	14.0326	22.283			197.9		687.261
197.8	14.2514	13.8332	22.8674			197.8		690.677
197.7	14.9074	13.8372	23.5304			197.7		694.122
197.6	15.3423	14.0526	23.9531			197.6		697.596
197.5	15.7585	14.0498	24.7636			197.5		701.097
197.4	16.1029	13.9865	25.4913			197.4		704.628
197.3	16.4184	13.757	26.1255			197.3		708.191
197.2	17.1795	13.8309	26.9139			197.2		711.792
197.1	17.9026	13.9388	27.6992			197.1		715.44
197	18.4306	14.2426	28.5023			197		719.127
196.9	18.4916	14.8652	29.405			196.9		722.855
196.8	18.2319	15.4271	30.3624			196.8		726.63
196.7	17.9009	15.1639	31.0642			196.7		730.446
196.6	17.7274	14.8092	31.5273			196.6		734.306
196.5	17.802	14.7455	32.4487			196.5		738.218
196.4	17.5223	14.594	33.1541			196.4		742.17
196.3	17.1519	14.8166	33.5814			196.3		746.153
196.2	16.946	15.6292	33.8009			196.2		750.163
196.1	16.6288	15.8309	34.1129			196.1		754.219
196	16.3322	15.031	34.7364			196		758.332
195.9	16.0631	14.2087	35.3561			195.9		762.515
195.8	15.544	13.5483	35.4869			195.8		766.746
195.7	14.8254	12.7872	35.4918			195.7		771.02
195.6	14.0026	12.7298	35.7017			195.6		775.332
195.5	13.1563	12.2761	35.5865			195.5		779.676
195.4	11.7061	11.4342	35.7831			195.4		784.069
195.3	10.5537	10.6669	35.7655			195.3		788.522
195.2	9.59696	10.2698	35.4906			195.2		793.018
195.1	8.9217	10.2784	35.7226			195.1		797.558
195	8.69287	10.483	35.7586			195		802.145
194.9	9.10015	10.701	35.7939			194.9		806.78
194.8	9.39821	10.2347	35.6187			194.8		811.434
194.7	10.1002	9.4637	35.714			194.7		816.134
194.6	9.87605	7.99237	35.2927			194.6		820.893
194.5	9.06967	7.13686	34.6275			194.5		825.72
194.4	9.07484	7.65968	33.897			194.4		830.612
194.3	8.57284	8.64368	33.1715			194.3		835.561
194.2	8.27119	9.21173	31.9394			194.2		840.564
194.1	8.2653	10.1249	30.7107			194.1		845.641
194	9.44134	11.6532	31.0667			194		850.805
193.9	10.9356	12.0615	31.954			193.9		856.052
193.8	12.1387	13.1213	32.0079			193.8		861.392
193.7	13.353	15.753	31.616			193.7		866.823
193.6	14.4941	18.2791	30.4908			193.6		872.327
193.5	15.8275	19.2796	29.273			193.5		877.936
193.4	16.3703	19.4837	28.6896			193.4		883.624
193.3	15.8008	20.0272	28.4273			193.3		889.394
193.2	14.758	20.2528	29.0698			193.2		895.241
193.1	14.968	19.5308	29.4102			193.1		901.143
193	14.7871	19.245	29.9712			193		907.078
192.9	15.5661	20.343	31.5063			192.9		913.057
192.8	16.1666	21.1952	31.4717			192.8		919.044
192.7	16.5437	21.088	30.7661			192.7		925.036
192.6	16.6662	20.2836	30.6279			192.6		931.055
192.5	16.7926	20.044	31.1285			192.5		937.063
192.4	16.6103	19.9324	32.0472			192.4		943.052
192.3	15.6788	18.981	30.6909			192.3		949.023
192.2	15.551	19.4743	28.984			192.2		954.951
192.1	16.7386	19.5346	26.9417			192.1		960.819
192	18.2395	18.314	26.6845			192		966.568
191.9	20.1202	17.6867	25.6224			191.9		972.158
191.8	20.8428	19.1931	24.3044			191.8		977.463
191.7	20.9799	18.5917	22.5002			191.7		982.429
191.6	19.3391	17.1117	20.7839			191.6		987.009
191.5	18.8343	16.2068	18.9749			191.5		991.222
191.4	19.3068	15.3672	19.441			191.4		995.09
191.3	18.9037	14.2413	20.2882			191.3		998.604
191.2	17.1908	11.457	22.273			191.2		1001.76
191.1	15.2365	8.10855	23.5579			191.1		1004.58
191	12.7448	5.98942	23.9612			191		1007.05
190.9	10.3122	6.33585	22.6149			190.9		1009.18
190.8	6.28313	5.35077	22.5738			190.8		1010.99
190.7	3.05903	5.18307	22.6803			190.7		1012.45
190.6	1.20798	5.15944	25.4612			190.6		1013.59
190.5	-2.56122	4.58545	27.3873			190.5		1014.41
190.4	-7.28051	4.22354	27.1858			190.4		1014.96
190.3	-11.044	3.06472	27.5323			190.3		1015.23
190.2	-12.8632	2.2323	30.28			190.2		1015.32
190.1	-12.4914	1.73702	32.5214			190.1		1015.33
190	-8.03636	2.84045	33.0766			190		1015.33
