# Supplementary material for: T cell receptor recognition of hybrid insulin peptides bound to HLA-DQ8
Source: Nat Commun. 2021 Aug 25;12:5110. doi: 10.1038/s41467-021-25404-x (PMC8387461; doi:10.1038/s41467-021-25404-x)
Supplement: Supplementary file 5 — Source Data [file 41467_2021_25404_MOESM5_ESM.zip › Source Data/Source_data_Fig_3_Supp_Figs_3_4_10_TCRs_DQ8HIP_DQ8Cpep_SPR.xlsx]

## Sheet: Fig. 3a (A3.10)
A3.10-DQ8-CpepL11C Sensor
Cycle: 1 TCR 200 µM_X	Cycle: 1 TCR 200 µM_Y		Cycle: 2 TCR 100 µM_Y		Cycle: 3 TCR 50 µM_Y		Cycle: 4 TCR 25 µM_Y		Cycle: 5 TCR 12.5 µM_Y		Cycle: 6 TCR 6.25 µM_Y		Cycle: 7 TCR 3.12 µM_Y		Cycle: 8 TCR 1.56 µM_Y		Cycle: 9 TCR 0.78 µM_Y		Cycle: 10 TCR 0.39 µM_Y		Cycle: 11 TCR 0.19 µM_Y		Cycle: 12 TCR 0 µM_Y
-32.96	-1.21112		-0.95166		-1.04559		-1.01935		-0.850098		-0.813416		-0.752991		-0.604309		-0.545654		-0.694824		-0.730042		-0.666199
-32.86	-1.28925		-1.15088		-1.00653		-1.10919		-0.908691		-0.875916		-0.760803		-0.737122		-0.674561		-0.784668		-0.737854		-0.705261
-32.76	-1.39081		-1.20166		-1.09637		-1.14044		-0.928223		-0.922791		-0.850647		-0.725403		-0.705811		-0.874512		-0.831604		-0.756042
-32.66	-1.44159		-1.25244		-1.11591		-1.20294		-0.959473		-0.993103		-0.920959		-0.764465		-0.795654		-0.913574		-0.858948		-0.814636
-32.56	-1.50018		-1.27197		-1.15497		-1.23029		-0.998535		-1.04388		-0.991272		-0.826965		-0.826904		-0.956543		-0.909729		-0.853699
-32.46	-1.5705		-1.31104		-1.18622		-1.242		-1.02979		-1.07513		-1.03033		-0.846497		-0.865967		-0.976074		-0.92926		-0.896667
-32.36	-1.62128		-1.3501		-1.237		-1.26154		-1.06104		-1.09467		-1.06158		-0.885559		-0.905029		-0.983887		-0.948792		-0.924011
-32.26	-1.64862		-1.38135		-1.26825		-1.29279		-1.1001		-1.12592		-1.09283		-0.924622		-0.936279		-1.01514		-0.980042		-0.955261
-32.16	-1.67987		-1.42041		-1.26825		-1.31232		-1.11963		-1.14545		-1.11237		-0.93634		-0.955811		-1.06592		-0.999573		-0.974792
-32.06	-1.6994		-1.43213		-1.27606		-1.33185		-1.15088		-1.16498		-1.1319		-0.955872		-0.975342		-1.09326		-1.0191		-1.00604
-31.96	-1.71893		-1.45947		-1.29559		-1.35919		-1.17041		-1.18451		-1.16315		-0.975403		-1.00659		-1.11279		-1.03864		-1.02557
-31.86	-1.73065		-1.479		-1.29559		-1.37091		-1.17822		-1.19623		-1.18268		-0.994934		-1.02612		-1.12451		-1.05817		-1.03339
-31.76	-1.73846		-1.50244		-1.31512		-1.39044		-1.18994		-1.21576		-1.20221		-1.01447		-1.04565		-1.13623		-1.06989		-1.05682
-31.66	-1.75018		-1.51025		-1.32684		-1.40216		-1.20947		-1.23529		-1.21002		-1.02618		-1.0769		-1.15576		-1.10114		-1.06464
-31.56	-1.76971		-1.52197		-1.34637		-1.42169		-1.20947		-1.25482		-1.23346		-1.02618		-1.09644		-1.16357		-1.10895		-1.07635
-31.46	-1.78143		-1.5415		-1.35809		-1.4295		-1.229		-1.27435		-1.25299		-1.034		-1.11597		-1.18311		-1.12067		-1.08417
-31.36	-1.78925		-1.54932		-1.36591		-1.44122		-1.24072		-1.28607		-1.2608		-1.05353		-1.14722		-1.19482		-1.1402		-1.11542
-31.26	-1.80878		-1.56104		-1.36591		-1.45294		-1.24854		-1.29388		-1.27252		-1.06525		-1.15503		-1.20654		-1.14801		-1.12323
-31.16	-1.8205		-1.58057		-1.38544		-1.46075		-1.26025		-1.3056		-1.29205		-1.07697		-1.17456		-1.21436		-1.15973		-1.14667
-31.06	-1.84003		-1.6001		-1.38544		-1.48029		-1.27979		-1.32513		-1.31158		-1.08478		-1.198		-1.23389		-1.17926		-1.15448
-30.96	-1.85956		-1.61182		-1.39716		-1.492		-1.27979		-1.34467		-1.33112		-1.0965		-1.21753		-1.24561		-1.19098		-1.17401
-30.86	-1.87128		-1.61963		-1.40497		-1.49982		-1.29932		-1.3642		-1.35065		-1.10431		-1.22534		-1.26514		-1.21051		-1.19354
-30.76	-1.87909		-1.63135		-1.41669		-1.51154		-1.31885		-1.37592		-1.36237		-1.11603		-1.23706		-1.27295		-1.21832		-1.21307
-30.66	-1.89081		-1.65088		-1.43622		-1.51935		-1.31885		-1.39545		-1.3819		-1.13556		-1.24487		-1.28467		-1.23004		-1.22479
-30.56	-1.91034		-1.65088		-1.44794		-1.53107		-1.33838		-1.39545		-1.3819		-1.14337		-1.25659		-1.28467		-1.24957		-1.24432
-30.46	-1.91034		-1.67041		-1.45575		-1.54279		-1.3501		-1.40326		-1.38971		-1.15509		-1.26831		-1.3042		-1.24957		-1.25604
-30.36	-1.92206		-1.68213		-1.46747		-1.5506		-1.35791		-1.42279		-1.40143		-1.16681		-1.27612		-1.3042		-1.26129		-1.25604
-30.26	-1.92987		-1.68994		-1.46747		-1.5506		-1.36963		-1.42279		-1.40143		-1.17462		-1.27612		-1.32373		-1.2691		-1.26385
-30.16	-1.86115		-1.6532		-1.45575		-1.49823		-1.33215		-1.3595		-1.36469		-1.17853		-1.22925		-1.28387		-1.2691		-1.26776
-30.06	-1.69391		-1.5368		-1.36041		-1.3623		-1.2243		-1.2384		-1.24829		-1.12616		-1.1261		-1.17841		-1.22925		-1.23572
-29.96	-1.57361		-1.45087		-1.25964		-1.30371		-1.13525		-1.172		-1.14984		-1.034		-1.073		-1.13232		-1.14252		-1.16931
-29.86	-1.47284		-1.38757		-1.17761		-1.23419		-1.08289		-1.09778		-1.05768		-0.962097		-1.0097		-1.07684		-1.09332		-1.07947
-29.76	-1.3775		-1.31494		-1.12213		-1.19745		-1.03369		-1.05481		-0.990479		-0.905884		-0.963623		-1.00653		-1.04645		-1.01697
-29.66	-1.29706		-1.25635		-1.06122		-1.14905		-0.971191		-1.00403		-0.948303		-0.865234		-0.919861		-0.952637		-0.99408		-0.970886
-29.56	-1.23297		-1.20868		-1.02216		-1.1037		-0.943848		-0.962646		-0.892822		-0.822266		-0.876892		-0.897156		-0.96051		-0.920105
-29.46	-1.17908		-1.1579		-0.983093		-1.06622		-0.907898		-0.925903		-0.854553		-0.807434		-0.850342		-0.854187		-0.921448		-0.876343
-29.36	-1.12128		-1.10712		-0.947144		-1.01074		-0.876648		-0.894653		-0.815491		-0.78009		-0.822998		-0.827637		-0.889404		-0.833374
-29.26	-1.07831		-1.06104		-0.904175		-0.96936		-0.833679		-0.860291		-0.78656		-0.752747		-0.787048		-0.788574		-0.846436		-0.80603
-29.16	-1.00641		-1.02197		-0.876831		-0.944336		-0.818848		-0.836853		-0.752991		-0.724609		-0.760498		-0.752625		-0.816772		-0.764648
-29.06	-0.961121		-0.994629		-0.83075		-0.901367		-0.799316		-0.824341		-0.72876		-0.693359		-0.74408		-0.726074		-0.796448		-0.738831
-28.96	-0.922058		-0.950867		-0.791687		-0.858398		-0.775085		-0.789978		-0.694397		-0.658997		-0.718323		-0.710449		-0.763611		-0.697449
-28.86	-0.882996		-0.907898		-0.744019		-0.824036		-0.740723		-0.754028		-0.655334		-0.634766		-0.677673		-0.671387		-0.722229		-0.670105
-28.76	-0.839233		-0.873535		-0.712769		-0.784973		-0.70636		-0.727478		-0.627991		-0.605103		-0.643311		-0.630737		-0.686279		-0.631042
-28.66	-0.796265		-0.849304		-0.683105		-0.765442		-0.677429		-0.691528		-0.596741		-0.579285		-0.607361		-0.585449		-0.659729		-0.595093
-28.56	-0.766602		-0.819641		-0.665894		-0.736511		-0.646179		-0.661865		-0.580322		-0.545715		-0.580811		-0.561218		-0.632385		-0.568542
-28.46	-0.757202		-0.798523		-0.634644		-0.699829		-0.627441		-0.640747		-0.560791		-0.537903		-0.572998		-0.543274		-0.596436		-0.549011
-28.36	-0.742371		-0.767273		-0.615906		-0.678711		-0.614929		-0.625916		-0.534241		-0.518372		-0.561279		-0.502625		-0.581604		-0.52478
-28.26	-0.71814		-0.73761		-0.593262		-0.647461		-0.588379		-0.613403		-0.522522		-0.49884		-0.537048		-0.476074		-0.562073		-0.49823
-28.16	-0.696289		-0.711792		-0.567444		-0.617798		-0.568848		-0.586853		-0.498291		-0.487122		-0.513611		-0.468262		-0.537842		-0.473999
-28.06	-0.68689		-0.70166		-0.557312		-0.59668		-0.544617		-0.579041		-0.471741		-0.479309		-0.498779		-0.451843		-0.511292		-0.447449
-27.96	-0.667358		-0.682129		-0.54248		-0.577148		-0.518066		-0.559509		-0.44751		-0.462891		-0.476135		-0.441711		-0.499573		-0.43573
-27.86	-0.640808		-0.667297		-0.533081		-0.567017		-0.511047		-0.539978		-0.425659		-0.448059		-0.450317		-0.432312		-0.484741		-0.416199
-27.76	-0.636902		-0.653198		-0.526062		-0.549805		-0.513367		-0.52356		-0.424866		-0.439453		-0.444885		-0.429199		-0.475342		-0.391968
-27.66	-0.633789		-0.636047		-0.514343		-0.527954		-0.503235		-0.513428		-0.408447		-0.429321		-0.440186		-0.414368		-0.46521		-0.381836
-27.56	-0.62439		-0.63446		-0.51123		-0.526367		-0.493835		-0.48761		-0.401428		-0.428528		-0.432373		-0.412781		-0.455811		-0.369324
-27.46	-0.625977		-0.619629		-0.501831		-0.516235		-0.479004		-0.470459		-0.393616		-0.412109		-0.423767		-0.401062		-0.440979		-0.352905
-27.36	-0.616577		-0.604797		-0.498718		-0.506836		-0.475098		-0.485291		-0.394409		-0.412903		-0.416748		-0.403442		-0.441772		-0.353699
-27.26	-0.62207		-0.60791		-0.499512		-0.512329		-0.495422		-0.49231		-0.420959		-0.433228		-0.425354		-0.412781		-0.455811		-0.362305
-27.16	-0.636108		-0.626648		-0.51355		-0.531067		-0.486023		-0.485291		-0.41626		-0.423828		-0.420654		-0.397949		-0.440979		-0.352905
-27.06	-0.625977		-0.616516		-0.501831		-0.526367		-0.474304		-0.482178		-0.417847		-0.416809		-0.404236		-0.38623		-0.42926		-0.341187
-26.96	-0.616577		-0.607117		-0.491699		-0.527954		-0.471985		-0.472778		-0.408447		-0.401978		-0.397217		-0.381531		-0.424561		-0.338867
-26.86	-0.609558		-0.596985		-0.4823		-0.518555		-0.462585		-0.462646		-0.398315		-0.404297		-0.392517		-0.374512		-0.409729		-0.329468
-26.76	-0.601746		-0.595398		-0.483887		-0.511536		-0.455566		-0.453247		-0.393616		-0.392578		-0.382385		-0.374512		-0.39801		-0.319336
-26.66	-0.590027		-0.580566		-0.479187		-0.506836		-0.447754		-0.443115		-0.396729		-0.382446		-0.369873		-0.371399		-0.390198		-0.302124
-26.56	-0.585327		-0.564148		-0.4823		-0.496704		-0.432922		-0.433716		-0.389709		-0.373047		-0.369873		-0.362		-0.373779		-0.291992
-26.46	-0.575195		-0.554016		-0.472168		-0.503723		-0.423523		-0.426697		-0.38501		-0.37384		-0.365173		-0.363586		-0.363647		-0.287292
-26.36	-0.570496		-0.544617		-0.462769		-0.503723		-0.416504		-0.431396		-0.374878		-0.366028		-0.358154		-0.354187		-0.358948		-0.282593
-26.26	-0.565796		-0.546204		-0.45575		-0.499023		-0.408691		-0.421997		-0.377197		-0.346497		-0.350342		-0.347168		-0.370667		-0.263855
-26.16	-0.555664		-0.536804		-0.45105		-0.492004		-0.396973		-0.410278		-0.367065		-0.351196		-0.33551		-0.342468		-0.365967		-0.267761
-26.06	-0.546265		-0.526672		-0.440918		-0.488892		-0.38916		-0.400146		-0.362366		-0.341797		-0.338623		-0.332336		-0.355835		-0.244324
-25.96	-0.539246		-0.517273		-0.436218		-0.492004		-0.377441		-0.395447		-0.369385		-0.330078		-0.338623		-0.327637		-0.339417		-0.239624
-25.86	-0.536133		-0.517273		-0.436218		-0.487305		-0.38916		-0.390747		-0.362366		-0.331665		-0.333923		-0.322937		-0.339417		-0.232605
-25.76	-0.531433		-0.510254		-0.436218		-0.480286		-0.38916		-0.383728		-0.370178		-0.326965		-0.322205		-0.315918		-0.339417		-0.232605
-25.66	-0.531433		-0.507141		-0.436218		-0.480286		-0.38446		-0.380615		-0.370178		-0.322266		-0.323792		-0.315918		-0.351135		-0.229492
-25.56	-0.526733		-0.490723		-0.431519		-0.480286		-0.377441		-0.371216		-0.367065		-0.319946		-0.319092		-0.312805		-0.346436		-0.220093
-25.46	-0.519714		-0.497742		-0.421387		-0.477173		-0.377441		-0.364197		-0.365479		-0.315247		-0.319092		-0.308105		-0.339417		-0.213074
-25.36	-0.519714		-0.48761		-0.416687		-0.484192		-0.377441		-0.364197		-0.367065		-0.315247		-0.319092		-0.308105		-0.336304		-0.213074
-25.26	-0.519714		-0.486023		-0.411987		-0.484192		-0.377441		-0.364197		-0.374084		-0.310547		-0.319092		-0.303406		-0.326904		-0.229492
-25.16	-0.504089		-0.479004		-0.401855		-0.475586		-0.374329		-0.368896		-0.369385		-0.304321		-0.319092		-0.296387		-0.319885		-0.236511
-25.06	-0.475952		-0.479004		-0.397156		-0.480286		-0.372742		-0.387634		-0.374878		-0.287903		-0.319092		-0.296387		-0.319885		-0.236511
-24.96	-0.449402		-0.458679		-0.376831		-0.459961		-0.354004		-0.36731		-0.361572		-0.267578		-0.295654		-0.280762		-0.299561		-0.223999
-24.86	-0.432983		-0.428223		-0.346375		-0.426392		-0.32666		-0.336853		-0.326416		-0.232422		-0.263611		-0.257324		-0.269104		-0.170105
-24.76	-0.422852		-0.42511		-0.341675		-0.421692		-0.314148		-0.329041		-0.311584		-0.22229		-0.268311		-0.252625		-0.269104		-0.130249
-24.66	-0.418152		-0.41571		-0.334656		-0.421692		-0.314941		-0.320435		-0.299866		-0.212891		-0.260498		-0.242493		-0.273804		-0.120117
-24.56	-0.410339		-0.408691		-0.334656		-0.413879		-0.311829		-0.318115		-0.296753		-0.198059		-0.21283		-0.233093		-0.280823		-0.107605
-24.46	-0.410339		-0.413391		-0.338562		-0.405273		-0.307129		-0.293091		-0.299072		-0.181641		-0.151123		-0.179199		-0.280823		-0.0958862
-24.36	-0.413452		-0.42041		-0.334656		-0.40686		-0.307129		-0.214966		-0.279541		-0.179321		-0.134705		-0.0994873		-0.224548		-0.0864868
-24.26	-0.339233		-0.359497		-0.282288		-0.389648		-0.32666		-0.183716		-0.252991		-0.166809		-0.11676		-0.0776367		-0.124573		-0.0693359
-24.16	-0.202515		-0.236816		-0.158081		-0.291199		-0.250122		-0.14624		-0.16156		-0.15509		-0.0722046		-0.0471802		-0.072998		-0.0411987
-24.06	-0.0767212		-0.153198		-0.0518188		-0.115417		-0.055542		-0.0493774		0.00952148		-0.130066		0.0262451		0.0450439		0.020752		0.0346069
-23.96	0.334961		0.211609		0.352051		0.228333		0.348328		0.341248		0.375916		-0.0175781		0.44342		0.453613		0.435608		0.411133
-23.86	0.368591		0.32489		0.416931		0.242371		0.354614		0.369385		0.417297		0.187073		0.486389		0.491089		0.456665		0.489258
-23.76	-0.285339		-0.27356		-0.253418		-0.424805		-0.308716		-0.23999		-0.239685		0.169128		-0.15033		-0.152649		-0.315979		-0.167786
-23.66	-0.529846		-0.676636		-0.611206		-0.737305		-0.58136		-0.48761		-0.550659		-0.260559		-0.412048		-0.407349		-0.535522		-0.420105
-23.56	-1.02911		-1.13367		-1.04327		-1.05682		-1.0321		-0.936096		-0.990479		-0.769165		-0.90271		-0.868286		-0.944092		-0.749817
-23.46	-1.16815		-1.23212		-1.14246		-1.18652		-1.1571		-1.07043		-1.17017		-1.16913		-0.992554		-1.00421		-1.09253		-0.956848
-23.36	-1.16425		-1.14929		-1.14716		-1.09747		-1.06885		-1.03918		-1.09204		-1.21991		-1.11206		-1.03546		-1.06519		-1.03729
-23.26	-1.08142		-1.02899		-1.11591		-0.993591		-1.02979		-0.921204		-0.922546		-1.07538		-1.11829		-0.962769		-0.96051		-0.961487
-23.16	-0.943909		-0.888367		-0.988586		-0.831055		-0.961792		-0.781372		-0.779541		-0.943359		-0.977661		-0.79718		-0.820679		-0.781799
-23.06	-0.822815		-0.77356		-0.757324		-0.701355		-0.741516		-0.671997		-0.650635		-0.78241		-0.726929		-0.555786		-0.61908		-0.589661
-22.96	-0.701721		-0.678223		-0.469788		-0.588867		-0.437622		-0.55481		-0.524841		-0.59491		-0.461304		-0.326843		-0.447998		-0.407593
-22.86	-0.582214		-0.591492		-0.285461		-0.470886		-0.223511		-0.433716		-0.419373		-0.41449		-0.294067		-0.221375		-0.322205		-0.273987
-22.76	-0.466614		-0.500854		-0.19873		-0.374023		-0.147766		-0.339966		-0.346741		-0.295715		-0.190186		-0.183105		-0.238647		-0.196655
-22.66	-0.362671		-0.392273		-0.197937		-0.288879		-0.181335		-0.269653		-0.283447		-0.232422		-0.170654		-0.123718		-0.197205		-0.143555
-22.56	-0.281433		-0.307129		-0.178406		-0.213867		-0.167297		-0.202454		-0.225647		-0.177734		-0.130798		-0.0846558		-0.144104		-0.102112
-22.46	-0.242371		-0.235229		-0.13855		-0.166992		-0.118835		-0.154053		-0.181885		-0.108215		-0.0808105		-0.0463867		-0.112854		-0.0537109
-22.36	-0.218933		-0.205566		-0.111206		-0.164673		-0.0914917		-0.137634		-0.151428		-0.0878906		-0.0737915		-0.0424805		-0.101135		-0.0372925
-22.26	-0.243164		-0.226685		-0.120605		-0.191223		-0.100891		-0.121216		-0.151428		-0.0894775		-0.0839233		-0.0541992		-0.104248		-0.045105
-22.16	-0.261902		-0.236023		-0.135437		-0.191223		-0.11261		-0.125916		-0.151428		-0.0769653		-0.088623		-0.0541992		-0.108948		-0.0568237
-22.06	-0.265015		-0.224304		-0.140137		-0.195923		-0.122742		-0.125916		-0.151428		-0.0800781		-0.0964355		-0.0541992		-0.108948		-0.0599365
-21.96	-0.257996		-0.221985		-0.134644		-0.202942		-0.127441		-0.130615		-0.148315		-0.081665		-0.108154		-0.0541992		-0.108948		-0.0693359
-21.86	-0.254883		-0.229004		-0.122925		-0.202942		-0.124329		-0.132935		-0.146729		-0.0769653		-0.108154		-0.0541992		-0.108948		-0.0716553
-21.76	-0.245483		-0.229004		-0.115906		-0.195129		-0.130554		-0.130615		-0.148315		-0.0769653		-0.108154		-0.0510864		-0.105835		-0.0576172
-21.66	-0.238464		-0.221191		-0.123718		-0.195129		-0.135254		-0.137634		-0.143616		-0.0769653		-0.105042		-0.0494995		-0.0925293		-0.0646362
-21.56	-0.230652		-0.209473		-0.123718		-0.195129		-0.139954		-0.137634		-0.138916		-0.0800781		-0.0956421		-0.0541992		-0.097229		-0.0646362
-21.46	-0.230652		-0.204773		-0.120605		-0.195129		-0.146973		-0.137634		-0.131897		-0.081665		-0.088623		-0.0510864		-0.0941162		-0.0599365
-21.36	-0.230652		-0.194641		-0.115906		-0.202942		-0.146973		-0.132935		-0.127197		-0.0769653		-0.0855103		-0.0463867		-0.101135		-0.0529175
-21.26	-0.218933		-0.189941		-0.111206		-0.202942		-0.142273		-0.125916		-0.112366		-0.0722656		-0.0690918		-0.0338745		-0.0894165		-0.0498047
-21.16	-0.218933		-0.189941		-0.108887		-0.202942		-0.135254		-0.122803		-0.100647		-0.0652466		-0.0643921		-0.0268555		-0.0894165		-0.0372925
-21.06	-0.218933		-0.189941		-0.115906		-0.202942		-0.146973		-0.118103		-0.105347		-0.0652466		-0.057373		-0.0268555		-0.0847168		-0.0372925
-20.96	-0.223633		-0.197754		-0.115906		-0.198242		-0.151672		-0.118103		-0.112366		-0.0699463		-0.0620728		-0.0268555		-0.0823975		-0.0404053
-20.86	-0.230652		-0.209473		-0.119019		-0.195923		-0.153992		-0.121216		-0.107666		-0.0769653		-0.0690918		-0.0315552		-0.0894165		-0.0498047
-20.76	-0.233765		-0.209473		-0.123718		-0.202942		-0.154785		-0.125916		-0.0936279		-0.0722656		-0.0722046		-0.041687		-0.0894165		-0.052124
-20.66	-0.238464		-0.209473		-0.123718		-0.206055		-0.166504		-0.122803		-0.100647		-0.0699463		-0.081604		-0.0463867		-0.0894165		-0.0498047
-20.56	-0.230652		-0.204773		-0.120605		-0.210754		-0.166504		-0.121216		-0.100647		-0.0769653		-0.0917358		-0.0432739		-0.0847168		-0.0490112
-20.46	-0.230652		-0.189941		-0.122925		-0.210754		-0.166504		-0.125916		-0.100647		-0.0652466		-0.088623		-0.0338745		-0.074585		-0.02948
-20.36	-0.218933		-0.186829		-0.120605		-0.210754		-0.166504		-0.125916		-0.0881348		-0.0769653		-0.0737915		-0.0237427		-0.0651855		-0.00915527
-20.26	-0.218933		-0.182129		-0.122925		-0.210754		-0.163391		-0.118103		-0.0662842		-0.0722656		-0.0565796		-0.0143433		-0.0581665		-0.0185547
-20.16	-0.218933		-0.182129		-0.120605		-0.202942		-0.150879		-0.103271		-0.0568848		-0.0574341		-0.0495605		0.00439453		-0.0581665		-0.0255737
-20.06	-0.207214		-0.16571		-0.122925		-0.186523		-0.122742		-0.0938721		-0.0498657		-0.050415		-0.0495605		-0.000305176		-0.0581665		-0.0286865
-19.96	-0.207214		-0.155579		-0.108093		-0.176392		-0.111023		-0.086853		-0.0545654		-0.0574341		-0.0542603		-0.00732422		-0.0628662		-0.0380859
-19.86	-0.204102		-0.146179		-0.0932617		-0.171692		-0.104004		-0.086853		-0.0646973		-0.0574341		-0.0612793		-0.010437		-0.0620728		-0.0498047
-19.76	-0.194702		-0.13916		-0.088562		-0.171692		-0.108704		-0.086853		-0.069397		-0.0457153		-0.0612793		-0.0151367		-0.0620728		-0.052124
-19.66	-0.187683		-0.13916		-0.088562		-0.171692		-0.115723		-0.0915527		-0.0740967		-0.0488281		-0.0612793		-0.0198364		-0.0651855		-0.0568237
-19.56	-0.187683		-0.13916		-0.0994873		-0.174805		-0.115723		-0.0985718		-0.0811157		-0.0535278		-0.0495605		-0.0299683		-0.0698853		-0.0568237
-19.46	-0.187683		-0.150879		-0.104187		-0.179504		-0.115723		-0.101685		-0.0811157		-0.0582275		-0.0526733		-0.034668		-0.074585		-0.0568237
-19.36	-0.179871		-0.14386		-0.0963745		-0.184204		-0.115723		-0.106384		-0.0811157		-0.0605469		-0.057373		-0.034668		-0.0769043		-0.0568237
-19.26	-0.187683		-0.150879		-0.0963745		-0.186523		-0.115723		-0.106384		-0.0811157		-0.0535278		-0.0542603		-0.0393677		-0.0698853		-0.045105
-19.16	-0.179871		-0.150879		-0.0963745		-0.179504		-0.115723		-0.0946655		-0.0811157		-0.0535278		-0.0448608		-0.0463867		-0.0698853		-0.045105
-19.06	-0.187683		-0.146179		-0.0963745		-0.179504		-0.115723		-0.0946655		-0.0811157		-0.050415		-0.0378418		-0.041687		-0.0698853		-0.045105
-18.96	-0.187683		-0.13916		-0.0963745		-0.179504		-0.115723		-0.0946655		-0.0811157		-0.0457153		-0.0378418		-0.034668		-0.0698853		-0.045105
-18.86	-0.187683		-0.13916		-0.101074		-0.179504		-0.120422		-0.0946655		-0.076416		-0.0457153		-0.0378418		-0.034668		-0.0581665		-0.045105
-18.76	-0.179871		-0.13916		-0.103394		-0.179504		-0.122742		-0.0946655		-0.069397		-0.0457153		-0.0378418		-0.0315552		-0.0581665		-0.045105
-18.66	-0.179871		-0.13916		-0.0932617		-0.179504		-0.115723		-0.0915527		-0.069397		-0.0457153		-0.0378418		-0.0299683		-0.0581665		-0.0333862
-18.56	-0.18457		-0.13916		-0.088562		-0.179504		-0.115723		-0.0821533		-0.069397		-0.0457153		-0.0378418		-0.034668		-0.0581665		-0.0333862
-18.46	-0.18689		-0.13916		-0.0838623		-0.176392		-0.115723		-0.0751343		-0.069397		-0.0488281		-0.0378418		-0.034668		-0.0581665		-0.0333862
-18.36	-0.168152		-0.13916		-0.0651245		-0.166992		-0.115723		-0.0704346		-0.0615845		-0.050415		-0.0378418		-0.034668		-0.0581665		-0.0255737
-18.26	-0.165039		-0.136047		-0.0651245		-0.152161		-0.111023		-0.0681152		-0.0615845		-0.0488281		-0.0378418		-0.034668		-0.0581665		-0.0255737
-18.16	-0.147827		-0.126648		-0.0651245		-0.152161		-0.100891		-0.0626221		-0.0615845		-0.0535278		-0.0425415		-0.034668		-0.0581665		-0.0302734
-18.06	-0.145508		-0.119629		-0.0651245		-0.152161		-0.0961914		-0.0634155		-0.0498657		-0.0535278		-0.0495605		-0.0315552		-0.050354		-0.0372925
-17.96	-0.152527		-0.111816		-0.0651245		-0.152161		-0.0961914		-0.0634155		-0.0662842		-0.0535278		-0.0495605		-0.0268555		-0.050354		-0.0372925
-17.86	-0.152527		-0.111816		-0.0768433		-0.152161		-0.0961914		-0.0634155		-0.0733032		-0.0535278		-0.0526733		-0.0268555		-0.050354		-0.0372925
-17.76	-0.152527		-0.111816		-0.0768433		-0.140442		-0.0961914		-0.0634155		-0.0733032		-0.0535278		-0.057373		-0.0268555		-0.050354		-0.0404053
-17.66	-0.152527		-0.100098		-0.0651245		-0.140442		-0.0961914		-0.0634155		-0.0733032		-0.0535278		-0.057373		-0.0299683		-0.050354		-0.045105
-17.56	-0.15564		-0.100098		-0.0651245		-0.149048		-0.0961914		-0.0634155		-0.0733032		-0.050415		-0.057373		-0.034668		-0.0386353		-0.0333862
-17.46	-0.160339		-0.100098		-0.0698242		-0.132629		-0.0883789		-0.0751343		-0.0733032		-0.0488281		-0.057373		-0.034668		-0.0386353		-0.045105
-17.36	-0.148621		-0.100098		-0.0768433		-0.132629		-0.0961914		-0.0681152		-0.0733032		-0.0621338		-0.057373		-0.034668		-0.0386353		-0.0333862
-17.26	-0.148621		-0.100098		-0.0768433		-0.132629		-0.0883789		-0.0821533		-0.076416		-0.0457153		-0.057373		-0.034668		-0.043335		-0.0333862
-17.16	-0.148621		-0.0883789		-0.0768433		-0.132629		-0.0883789		-0.0751343		-0.0811157		-0.0457153		-0.057373		-0.034668		-0.050354		-0.0380859
-17.06	-0.148621		-0.100098		-0.0768433		-0.139648		-0.0883789		-0.0751343		-0.0811157		-0.0457153		-0.057373		-0.034668		-0.050354		-0.045105
-16.96	-0.148621		-0.0883789		-0.0768433		-0.120911		-0.0883789		-0.0751343		-0.0811157		-0.0488281		-0.0620728		-0.0268555		-0.050354		-0.045105
-16.86	-0.148621		-0.0883789		-0.0768433		-0.132629		-0.0883789		-0.0751343		-0.0811157		-0.0535278		-0.0690918		-0.034668		-0.050354		-0.045105
-16.76	-0.148621		-0.100098		-0.0768433		-0.132629		-0.0883789		-0.0751343		-0.0740967		-0.0457153		-0.0690918		-0.0393677		-0.050354		-0.045105
-16.66	-0.148621		-0.100098		-0.0768433		-0.132629		-0.0961914		-0.0751343		-0.0928345		-0.0457153		-0.0690918		-0.0494995		-0.050354		-0.0482178
-16.56	-0.140808		-0.0883789		-0.0768433		-0.132629		-0.0883789		-0.0751343		-0.0928345		-0.0457153		-0.0690918		-0.0541992		-0.050354		-0.0498047
-16.46	-0.140808		-0.0883789		-0.0768433		-0.132629		-0.0836792		-0.0751343		-0.0928345		-0.0457153		-0.0690918		-0.0588989		-0.0534668		-0.0599365
-16.36	-0.140808		-0.100098		-0.0768433		-0.132629		-0.0766602		-0.0751343		-0.0881348		-0.0457153		-0.0690918		-0.0690308		-0.0581665		-0.0693359
-16.26	-0.140808		-0.0930786		-0.0768433		-0.137329		-0.0766602		-0.0876465		-0.0858154		-0.0457153		-0.0690918		-0.0784302		-0.0628662		-0.076355
-16.16	-0.129089		-0.111816		-0.0768433		-0.139648		-0.0813599		-0.0946655		-0.100647		-0.0582275		-0.0722046		-0.0854492		-0.0698853		-0.0810547
-16.06	-0.129089		-0.111816		-0.088562		-0.132629		-0.0883789		-0.0899658		-0.0928345		-0.0652466		-0.081604		-0.0932617		-0.0698853		-0.0911865
-15.96	-0.129089		-0.114929		-0.088562		-0.132629		-0.0836792		-0.0829468		-0.0928345		-0.0652466		-0.088623		-0.116699		-0.072998		-0.0958862
-15.86	-0.129089		-0.119629		-0.088562		-0.132629		-0.0766602		-0.0829468		-0.0928345		-0.0683594		-0.088623		-0.10498		-0.0823975		-0.0958862
-15.76	-0.133789		-0.119629		-0.0768433		-0.140442		-0.0766602		-0.0751343		-0.0928345		-0.0730591		-0.0917358		-0.10498		-0.0894165		-0.0841675
-15.66	-0.147827		-0.116516		-0.0768433		-0.140442		-0.0813599		-0.079834		-0.0959473		-0.0777588		-0.101135		-0.10498		-0.101135		-0.0841675
-15.56	-0.145508		-0.114929		-0.088562		-0.132629		-0.0883789		-0.086853		-0.105347		-0.0878906		-0.108154		-0.10498		-0.101135		-0.0841675
-15.46	-0.136108		-0.119629		-0.0768433		-0.132629		-0.0883789		-0.086853		-0.112366		-0.0925903		-0.108154		-0.10498		-0.105835		-0.0841675
-15.36	-0.129089		-0.119629		-0.0768433		-0.137329		-0.0883789		-0.0915527		-0.117065		-0.0925903		-0.108154		-0.10498		-0.112854		-0.0841675
-15.26	-0.133789		-0.119629		-0.0799561		-0.144348		-0.0914917		-0.101685		-0.112366		-0.0925903		-0.108154		-0.10498		-0.112854		-0.0841675
-15.16	-0.143921		-0.124329		-0.0893555		-0.147461		-0.100891		-0.106384		-0.127197		-0.0925903		-0.108154		-0.10968		-0.112854		-0.0841675
-15.06	-0.148621		-0.131348		-0.0963745		-0.152161		-0.10791		-0.106384		-0.131897		-0.0925903		-0.108154		-0.116699		-0.108154		-0.0841675
-14.96	-0.148621		-0.13446		-0.0994873		-0.152161		-0.11261		-0.114197		-0.120178		-0.0894775		-0.108154		-0.116699		-0.108948		-0.0841675
-14.86	-0.15332		-0.13916		-0.101074		-0.140442		-0.119629		-0.114197		-0.128784		-0.0964966		-0.108154		-0.116699		-0.108948		-0.0810547
-14.76	-0.160339		-0.150879		-0.0994873		-0.140442		-0.119629		-0.114197		-0.124084		-0.0964966		-0.108154		-0.112		-0.108948		-0.076355
-14.66	-0.152527		-0.13916		-0.104187		-0.137329		-0.119629		-0.114197		-0.124084		-0.0917969		-0.108154		-0.10498		-0.108948		-0.076355
-14.56	-0.152527		-0.13916		-0.104187		-0.144348		-0.119629		-0.114197		-0.119385		-0.0847778		-0.108154		-0.10498		-0.108948		-0.076355
-14.46	-0.152527		-0.150879		-0.104187		-0.135742		-0.114929		-0.114197		-0.112366		-0.081665		-0.108154		-0.101868		-0.104248		-0.0716553
-14.36	-0.152527		-0.14386		-0.104187		-0.140442		-0.10791		-0.114197		-0.107666		-0.0800781		-0.108154		-0.097168		-0.0894165		-0.0693359
-14.26	-0.152527		-0.162598		-0.115906		-0.137329		-0.10791		-0.114197		-0.100647		-0.081665		-0.119873		-0.104187		-0.0941162		-0.076355
-14.16	-0.160339		-0.162598		-0.115906		-0.132629		-0.111023		-0.111084		-0.100647		-0.0769653		-0.119873		-0.097168		-0.0894165		-0.076355
-14.06	-0.160339		-0.162598		-0.112793		-0.12793		-0.104004		-0.106384		-0.0975342		-0.0769653		-0.119873		-0.101868		-0.0925293		-0.076355
-13.96	-0.163452		-0.162598		-0.108093		-0.117798		-0.104004		-0.101685		-0.0811157		-0.0769653		-0.119873		-0.108887		-0.097229		-0.0794678
-13.86	-0.165039		-0.157898		-0.115906		-0.113098		-0.115723		-0.0946655		-0.0811157		-0.0769653		-0.119873		-0.112		-0.097229		-0.0810547
-13.76	-0.160339		-0.150879		-0.115906		-0.108398		-0.11261		-0.0946655		-0.0811157		-0.0769653		-0.119873		-0.116699		-0.0941162		-0.076355
-13.66	-0.160339		-0.147766		-0.115906		-0.101379		-0.10321		-0.0946655		-0.0842285		-0.0847778		-0.103455		-0.113586		-0.0894165		-0.076355
-13.56	-0.160339		-0.143066		-0.111206		-0.0966797		-0.0961914		-0.0993652		-0.0936279		-0.0964966		-0.0964355		-0.108887		-0.0894165		-0.076355
-13.46	-0.152527		-0.143066		-0.104187		-0.0943604		-0.0961914		-0.109497		-0.0959473		-0.0917969		-0.0964355		-0.112		-0.0894165		-0.0638428
-13.36	-0.152527		-0.138367		-0.104187		-0.101379		-0.100891		-0.114197		-0.0889282		-0.0847778		-0.0933228		-0.116699		-0.0894165		-0.0568237
-13.26	-0.147827		-0.136047		-0.108887		-0.101379		-0.10791		-0.111084		-0.0889282		-0.081665		-0.088623		-0.116699		-0.0769043		-0.0568237
-13.16	-0.145508		-0.146179		-0.115906		-0.0966797		-0.10791		-0.101685		-0.0858154		-0.0847778		-0.088623		-0.113586		-0.0776978		-0.045105
-13.06	-0.160339		-0.150879		-0.115906		-0.0865479		-0.10791		-0.0946655		-0.0811157		-0.0847778		-0.0839233		-0.108887		-0.0667725		-0.052124
-12.96	-0.172058		-0.150879		-0.111206		-0.0818481		-0.10791		-0.0899658		-0.076416		-0.0800781		-0.0769043		-0.104187		-0.0620728		-0.045105
-12.86	-0.167358		-0.158691		-0.101074		-0.0818481		-0.10321		-0.0829468		-0.0662842		-0.0699463		-0.0737915		-0.097168		-0.057373		-0.0302734
-12.76	-0.145508		-0.155579		-0.108093		-0.0888672		-0.0961914		-0.0829468		-0.0615845		-0.0722656		-0.0690918		-0.097168		-0.050354		-0.0372925
-12.66	-0.140808		-0.146179		-0.0916748		-0.0787354		-0.0961914		-0.079834		-0.0490723		-0.0621338		-0.0643921		-0.0807495		-0.0386353		-0.0255737
-12.56	-0.136108		-0.13916		-0.0846558		-0.0740356		-0.0930786		-0.0751343		-0.0420532		-0.0574341		-0.057373		-0.0706177		-0.0386353		-0.0255737
-12.46	-0.129089		-0.136047		-0.0846558		-0.0740356		-0.0836792		-0.0704346		-0.0389404		-0.0574341		-0.0542603		-0.065918		-0.0355225		-0.0372925
-12.36	-0.125977		-0.126648		-0.0932617		-0.0693359		-0.0766602		-0.0634155		-0.029541		-0.0527344		-0.0448608		-0.0612183		-0.0308228		-0.0255737
-12.26	-0.116577		-0.114929		-0.088562		-0.0701294		-0.0766602		-0.0603027		-0.022522		-0.0457153		-0.0378418		-0.0510864		-0.026123		-0.0255737
-12.16	-0.118164		-0.10791		-0.0838623		-0.0701294		-0.0735474		-0.0673218		-0.0303345		-0.0457153		-0.0331421		-0.041687		-0.019104		-0.020874
-12.06	-0.113464		-0.104797		-0.0651245		-0.0670166		-0.0641479		-0.0626221		-0.0272217		-0.0457153		-0.0183105		-0.034668		-0.019104		-0.013855
-11.96	-0.108765		-0.100098		-0.0651245		-0.0576172		-0.0571289		-0.055603		-0.022522		-0.0308838		-0.0183105		-0.0268555		-0.0159912		-0.0107422
-11.86	-0.101746		-0.0953979		-0.0620117		-0.0505981		-0.0540161		-0.0524902		-0.0178223		-0.0261841		-0.0151978		-0.019043		-0.0112915		-0.00604248
-11.76	-0.101746		-0.0883789		-0.0526123		-0.0474854		-0.0446167		-0.0430908		-0.0108032		-0.0261841		-0.010498		-0.00732422		-0.0065918		-0.00604248
-11.66	-0.0939331		-0.0852661		-0.0455933		-0.0427856		-0.0258789		-0.024353		-0.00299072		-0.0261841		-0.010498		-0.00421143		0.012146		-0.00134277
-11.56	-0.0775146		-0.0758667		-0.0408936		-0.0380859		-0.0375977		-0.0196533		-0.00299072		-0.0214844		-0.00579834		0.000488281		0.0168457		0.00567627
-11.46	-0.0704956		-0.0657349		-0.0338745		-0.0310669		-0.0328979		-0.0126343		-0.00299072		-0.00665283		0.0043335		0.00518799		0.012146		0.00567627
-11.36	-0.0673828		-0.0563354		-0.0338745		-0.0263672		-0.0258789		-0.0126343		-0.00299072		-0.00354004		0.0137329		0.0169067		0.0152588		0.0205078
-11.26	-0.0579834		-0.0493164		-0.0307617		-0.0193481		-0.0227661		-0.00952148		0.00170898		-0.00195313		0.0324707		0.0270386		0.0316772		0.0299072
-11.16	-0.0509644		-0.0493164		-0.026062		-0.0162354		-0.0180664		0.00299072		0.00872803		0.00506592		0.0324707		0.0317383		0.0316772		0.0447388
-11.06	-0.0478516		-0.0462036		-0.0213623		-0.00683594		-0.0133667		0.00769043		0.00872803		0.0128784		0.0355835		0.0317383		0.036377		0.0447388
-10.96	-0.0384521		-0.0368042		-0.0143433		0.000183105		-0.00634766		0.0178223		0.0235596		0.0175781		0.0402832		0.036438		0.043396		0.0478516
-10.86	-0.0150146		-0.0297852		-0.0112305		0.0032959		-0.00634766		0.022522		0.0282593		0.02771		0.0449829		0.043457		0.0465088		0.0525513
-10.76	-0.00799561		-0.0297852		-0.00653076		0.0126953		-0.00634766		0.022522		0.032959		0.0324097		0.052002		0.0465698		0.0512085		0.06427
-10.66	-0.00488281		-0.0250854		-0.00183105		0.0275269		-0.00323486		0.0389404		0.0430908		0.0324097		0.0551147		0.0629883		0.0512085		0.0689697
-10.56	-0.000183105		-0.0149536		0.00830078		0.0306396		0.0178833		0.0459595		0.0477905		0.0488281		0.0715332		0.067688		0.0637207		0.0759888
-10.46	0.0045166		-0.0055542		0.0177002		0.0353394		0.0280151		0.0490723		0.0524902		0.05896		0.0762329		0.0778198		0.0707397		0.0838013
-10.36	0.0146484		0.00146484		0.0247192		0.0400391		0.0374146		0.0662842		0.0595093		0.0636597		0.083252		0.0825195		0.0738525		0.0838013
-10.26	0.0357666		0.00457764		0.0294189		0.0470581		0.0444336		0.0733032		0.071228		0.0636597		0.0879517		0.0872192		0.0785522		0.0791016
-10.16	0.0427856		0.0139771		0.036438		0.0501709		0.0491333		0.076416		0.0743408		0.0683594		0.0980835		0.10907		0.090271		0.0720825
-10.06	0.0458984		0.0241089		0.0395508		0.0595703		0.0592651		0.0858154		0.0837402		0.0753784		0.102783		0.11377		0.090271		0.0767822
-9.96	0.0552979		0.0413208		0.0442505		0.0783081		0.0764771		0.0928345		0.0907593		0.0784912		0.102783		0.126282		0.0949707		0.0838013
-9.86	0.0701294		0.0405273		0.0598755		0.0783081		0.0866089		0.0975342		0.0938721		0.0831909		0.115295		0.133301		0.109802		0.09552
-9.76	0.0654297		0.0452271		0.0715942		0.0830078		0.0913086		0.116272		0.0985718		0.0831909		0.122314		0.128601		0.109802		0.09552
-9.66	0.0779419		0.0553589		0.0715942		0.0900269		0.0913086		0.119385		0.0985718		0.0878906		0.122314		0.118469		0.105103		0.09552
-9.56	0.0826416		0.0678711		0.0762939		0.0931396		0.0960083		0.128784		0.0985718		0.0949097		0.117615		0.125488		0.0980835		0.09552
-9.46	0.0896606		0.0725708		0.0950317		0.102539		0.103027		0.131104		0.095459		0.0949097		0.122314		0.120789		0.0980835		0.0986328
-9.36	0.0943604		0.0827026		0.0981445		0.109558		0.103027		0.124084		0.0985718		0.09021		0.122314		0.11377		0.0980835		0.088501
-9.26	0.104492		0.103821		0.0997314		0.109558		0.103027		0.120972		0.0985718		0.0878906		0.130127		0.118469		0.102783		0.09552
-9.16	0.109192		0.11084		0.0950317		0.104858		0.114746		0.111572		0.0985718		0.0863037		0.130127		0.116882		0.116821		0.09552
-9.06	0.113892		0.11084		0.0950317		0.102539		0.114746		0.112366		0.101685		0.0910034		0.127014		0.118469		0.109802		0.09552
-8.96	0.124023		0.122559		0.0950317		0.109558		0.117859		0.112366		0.106384		0.102722		0.122314		0.11377		0.106689		0.0908203
-8.86	0.133423		0.117859		0.0950317		0.104858		0.11084		0.117065		0.106384		0.102722		0.122314		0.116882		0.10199		0.0806885
-8.76	0.135742		0.118652		0.0950317		0.114258		0.107727		0.119385		0.103271		0.107422		0.117615		0.118469		0.10199		0.0712891
-8.66	0.128723		0.118652		0.0981445		0.121277		0.114746		0.112366		0.0985718		0.109741		0.110596		0.11377		0.09729		0.06427
-8.56	0.128723		0.123352		0.102844		0.129089		0.114746		0.104553		0.0985718		0.102722		0.110596		0.10907		0.0871582		0.0720825
-8.46	0.128723		0.130371		0.110657		0.12439		0.114746		0.112366		0.0938721		0.0996094		0.105896		0.098938		0.0777588		0.0720825
-8.36	0.12561		0.125671		0.110657		0.117371		0.114746		0.107666		0.086853		0.0949097		0.0957642		0.0942383		0.0707397		0.0838013
-8.26	0.120911		0.130371		0.110657		0.117371		0.114746		0.100647		0.0837402		0.0949097		0.0910645		0.0942383		0.059021		0.0838013
-8.16	0.132629		0.130371		0.107544		0.117371		0.117859		0.0975342		0.0743408		0.09021		0.0910645		0.0942383		0.0707397		0.0689697
-8.06	0.132629		0.130371		0.102844		0.114258		0.11084		0.0928345		0.0720215		0.0831909		0.0863647		0.0895386		0.0707397		0.06427
-7.96	0.135742		0.138184		0.102844		0.104858		0.11084		0.085022		0.0743408		0.0800781		0.0793457		0.0825195		0.0707397		0.06427
-7.86	0.128723		0.135071		0.0981445		0.0978394		0.103027		0.0654907		0.0673218		0.0706787		0.0793457		0.0825195		0.0754395		0.0595703
-7.76	0.128723		0.130371		0.0911255		0.0978394		0.0913086		0.0654907		0.0673218		0.0636597		0.0762329		0.0825195		0.0707397		0.0525513
-7.66	0.128723		0.125671		0.0911255		0.0978394		0.0913086		0.0733032		0.0673218		0.0605469		0.0715332		0.0825195		0.0824585		0.0525513
-7.56	0.128723		0.11554		0.0911255		0.0978394		0.0913086		0.0686035		0.0673218		0.0441284		0.0715332		0.0942383		0.0824585		0.0525513
-7.46	0.128723		0.11084		0.0911255		0.0978394		0.0913086		0.053772		0.0673218		0.0394287		0.0668335		0.0942383		0.0824585		0.0611572
-7.36	0.117798		0.113953		0.0911255		0.0900269		0.0913086		0.053772		0.0673218		0.0371094		0.0598145		0.0942383		0.0777588		0.0517578
-7.26	0.113098		0.118652		0.0911255		0.0900269		0.0913086		0.053772		0.0837402		0.0558472		0.0598145		0.098938		0.0707397		0.0447388
-7.16	0.113098		0.118652		0.0911255		0.0783081		0.0913086		0.0615845		0.0907593		0.0511475		0.0598145		0.0895386		0.0707397		0.0517578
-7.06	0.116211		0.118652		0.0911255		0.0783081		0.0913086		0.0615845		0.0907593		0.0441284		0.0567017		0.0825195		0.0707397		0.041626
-6.96	0.120911		0.118652		0.0911255		0.0853271		0.0913086		0.0733032		0.0860596		0.0636597		0.052002		0.0825195		0.0777588		0.0447388
-6.86	0.120911		0.118652		0.0880127		0.0783081		0.103027		0.0733032		0.0790405		0.0636597		0.059021		0.0778198		0.067627		0.0447388
-6.76	0.109192		0.130371		0.083313		0.0830078		0.0999146		0.0733032		0.086853		0.05896		0.0402832		0.0708008		0.0512085		0.0400391
-6.66	0.109192		0.127258		0.083313		0.0853271		0.0952148		0.0733032		0.086853		0.0519409		0.0371704		0.067688		0.0512085		0.0299072
-6.56	0.120911		0.125671		0.083313		0.0861206		0.0952148		0.0819092		0.086853		0.0519409		0.027771		0.0629883		0.0512085		0.0205078
-6.46	0.120911		0.118652		0.0950317		0.0861206		0.0952148		0.0772095		0.086853		0.0488281		0.020752		0.0629883		0.0582275		0.0134888
-6.36	0.106079		0.118652		0.0950317		0.0861206		0.0905151		0.0725098		0.086853		0.0441284		0.0160522		0.0700073		0.0480957		0.00256348
-6.26	0.113098		0.118652		0.0950317		0.0830078		0.0834961		0.0654907		0.086853		0.0441284		0.00592041		0.0598755		0.0386963		-0.00683594
-6.16	0.113098		0.11084		0.0950317		0.0783081		0.0834961		0.0654907		0.0837402		0.0394287		0.0012207		0.0504761		0.0285645		-0.0255737
-6.06	0.113098		0.11554		0.090332		0.0900269		0.0834961		0.0654907		0.0743408		0.0214844		0.00823975		0.043457		0.0316772		-0.020874
-5.96	0.108398		0.11084		0.083313		0.0853271		0.0787964		0.0506592		0.0673218		0.0167847		-0.0136108		0.043457		0.03479		-0.0185547
-5.86	0.0896606		0.10614		0.0802002		0.0751953		0.0686646		0.0459595		0.0563965		0.0198975		-0.0308228		0.043457		0.0394897		-0.045105
-5.76	0.0818481		0.0944214		0.0708008		0.0657959		0.0639648		0.029541		0.0548096		0.00976563		-0.0300293		0.0403442		0.0394897		-0.0498047
-5.66	0.0701294		0.0842896		0.0637817		0.0587769		0.0639648		0.022522		0.039978		-0.00744629		-0.0495605		0.0239258		0.0316772		-0.0599365
-5.56	0.0701294		0.0795898		0.0637817		0.0587769		0.0475464		0.0100098		0.039978		-0.0144653		-0.0526733		0.0192261		0.0199585		-0.0615234
-5.46	0.0654297		0.0748901		0.059082		0.0439453		0.0374146		-0.00012207		0.039978		-0.00976563		-0.0651855		0.0239258		0.0199585		-0.0716553
-5.36	0.0466919		0.0795898		0.0489502		0.0345459		0.0327148		-0.00482178		0.0446777		-0.0144653		-0.0933228		0.012207		0.0285645		-0.0966797
-5.26	0.0357666		0.0764771		0.0395508		0.0275269		0.0202026		-0.00482178		0.0548096		-0.0144653		-0.108154		0.00439453		0.0316772		-0.076355
-5.16	0.0310669		0.0670776		0.0294189		0.0244141		0.00146484		-0.00482178		0.0352783		-0.019165		-0.108154		-0.0229492		0.043396		-0.0693359
-5.06	0.0193481		0.0600586		0.0247192		0.0197144		-0.00946045		-0.00482178		0.0134277		-0.0457153		-0.103455		-0.034668		0.0465088		-0.020874
-4.96	0.0193481		0.0647583		0.0130005		0.0197144		-0.0258789		-0.00482178		0.0204468		-0.050415		-0.101135		-0.0393677		0.0512085		0.00567627
-4.86	0.0193481		0.0522461		0.0130005		0.0119019		-0.0141602		0.00299072		0.0321655		-0.0488281		-0.104248		-0.0494995		0.0894775		-0.0724487
-4.76	0.0115356		0.0522461		0.000488281		0.00720215		-0.0110474		-0.00482178		0.0235596		-0.0535278		-0.132385		-0.0198364		0.098877		0.0392456
-4.66	0.0115356		0.0522461		-0.00964355		-0.00683594		0.00146484		-0.00170898		0.00561523		-0.0699463		-0.0722046		0.020813		0.101196		0.786926
-4.56	-0.00799561		0.0405273		-0.0307617		-0.0115356		0.00848389		0.0194092		0.0204468		-0.0730591		0.027771		0.00671387		0.148071		1.29163
-4.46	-0.0197144		0.0327148		-0.0620117		-0.0162354		0.0296021		0.0186157		0.0548096		-0.0847778		0.0176392		0.00439453		0.927002		1.31659
-4.36	-0.0392456		0.0162964		-0.0721436		-0.0162354		0.0327148		0.029541		0.071228		-0.0769653		0.0785522		0.203613		1.28088		1.30334
-4.26	-0.0704956		-0.0102539		-0.0846558		-0.0380859		0.0639648		0.100647		0.071228		0.000366211		-0.135498		0.9505		1.30823		1.19238
-4.16	-0.0978394		-0.0297852		-0.0893555		-0.0505981		0.110046		0.104553		0.161072		0.0292969		0.387146		1.32703		1.24261		1.07129
-4.06	-0.12207		-0.0540161		-0.108093		-0.0552979		0.17804		0.116272		1.01965		0.0784912		1.06842		1.2005		1.12854		0.91272
-3.96	-0.148621		-0.0641479		-0.0916748		-0.0388794		0.19989		0.0264282		1.28217		0.587097		1.16058		1.09814		1.03558		0.836914
-3.86	-0.163452		-0.0657349		-0.0581055		0.0119019		0.129578		0.701416		1.33606		0.949585		1.14886		1.01453		0.859009		1.09943
-3.76	-0.204102		-0.0610352		-0.072937		-0.0388794		0.95929		1.15533		1.25873		1.08319		1.09497		0.867676		0.530884		3.19238
-3.66	-0.214233		-0.0688477		-0.0924683		0.0119019		1.29443		1.20142		1.18762		1.05273		1.07544		0.758301		0.759033		6.06348
-3.56	-0.250977		-0.100098		-0.112		0.242371		1.23114		1.1405		1.06812		0.997253		0.934814		0.598145		1.2301		8.93927
-3.46	-0.313477		-0.0883789		0.407532		0.912659		1.13428		1.07251		0.92511		0.922241		0.797302		0.338745		2.19885		11.5869
-3.36	-0.323608		-0.0110474		1.09894		1.28613		1.09052		1.01862		0.746216		0.860535		0.524658		0.622375		3.4223		13.7604
-3.26	-0.355652		0.0178833		1.44189		1.21503		1.01709		0.868591		1.17749		0.773804		0.37854		1.64502		4.4223		15.494
-3.16	-0.333008		-0.0782471		1.23566		1.1283		0.938965		0.835022		3.7384		0.664429		1.46606		3.21844		5.09729		17.076
-3.06	-0.297058		-0.0719604		1.25049		1.10175		1.05536		0.685791		7.7345		0.809753		3.07074		4.79034		5.75824		18.1689
-2.96	-0.418152		0.161621		1.29425		1.05487		1.1413		1.53424		12.2978		2.36835		5.09888		6.26611		6.40747		19.2869
-2.86	0.28418		1.0202		1.1333		1.08923		4.85693		5.33191		16.1962		4.78632		7.06842		7.28564		6.81293		20.2361
-2.76	1.64044		1.29755		1.06378		0.992371		14.1843		11.6545		19.6345		7.39099		8.81683		8.27393		7.17932		21.083
-2.66	1.89905		1.22882		2.40753		3.9408		26.5788		18.7483		22.747		9.80975		10.084		9.24579		7.49261		21.8893
-2.56	2.06934		1.13739		18.6919		18.3275		39.1077		25.3163		25.4025		12.0246		11.1411		9.88721		7.78949		22.626
-2.46	1.96777		0.988953		57.2091		41.3635		50.36		31.2717		27.7087		13.8574		12.2434		10.4263		8.09259		23.2088
-2.36	1.87952		0.89679		103.942		66.2767		60.1468		36.3936		29.7579		15.3832		13.3403		10.902		8.36371		23.7853
-2.26	1.7998		1.08582		148.486		89.0635		68.9265		41.1718		31.379		16.7394		14.0372		11.3903		8.53479		24.3494
-2.16	1.59668		1.13037		187.865		108.848		76.7405		45.2202		33.0955		18.0285		14.7239		11.8403		8.63635		24.9557
-2.06	1.33185		6.22021		221.743		126.21		83.5632		48.9366		34.4759		18.9761		15.3325		12.2653		8.75745		25.4362
-1.96	10.9092		43.8952		250.986		141.192		89.7194		52.0069		35.6962		19.9082		15.8051		12.5895		8.99731		25.376
-1.86	81.1717		115.669		276.828		154.422		95.4202		54.9756		36.64		20.8098		16.1903		12.8434		9.01996		25.2479
-1.76	214.734		197.967		299.881		166.347		100.493		57.6741		37.84		21.648		16.5715		13.1411		8.64264		20.8252
-1.66	369.856		276.431		320.138		176.825		104.84		60.0764		38.4064		22.1644		16.977		13.2896		8.49811		9.10413
-1.56	519.719		346.369		338.344		186.187		108.778		62.0139		39.4705		22.6871		17.4496		13.1395		7.20905		-0.0239868
-1.46	653.663		407.548		354.568		194.746		112.13		63.7639		40.0408		23.3145		17.677		13.088		3.40588		-3.12946
-1.36	770.976		461.361		368.697		202.003		115.146		65.2717		40.1002		23.8324		17.3606		12.2684		0.439514		-4.2287
-1.26	873.844		509.064		381.145		208.404		117.727		66.5967		40.122		23.9019		17.402		8.24426		-0.942566		-4.617
-1.16	965.129		551.969		391.843		213.847		119.846		67.6639		38.2361		23.7551		15.3497		3.44971		-1.57147		-4.74121
-1.06	1046.28		590.572		401.087		218.582		121.315		68.0702		31.3939		23.6816		9.87311		0.862183		-1.89252		-4.7912
-0.959999	1119.28		625.075		409.012		222.728		122.111		68.0295		21.5884		21.2316		5.04578		-0.514343		-1.95428		-4.82947
-0.859997	1185.04		655.756		415.724		226.241		121.762		64.1014		13.09		15.3785		1.98718		-1.18079		-1.99176		-4.82477
-0.759998	1243.96		682.484		421.032		228.747		113.716		52.9506		7.93292		9.53473		0.434021		-1.41125		-2.00897		-4.72638
-0.659996	1296.68		705.762		425.068		230.482		90.6546		37.1053		5.47357		5.32227		-0.188599		-1.49402		-1.97302		-4.55371
-0.559998	1343.55		726.568		428.293		230.071		61.903		24.21		4.31262		2.98163		-0.52533		-1.5448		-1.94879		-4.37872
-0.459999	1384.33		744.43		422.96		213.106		41.5343		16.4639		3.8775		1.82538		-0.692505		-1.54016		-1.8894		-4.22321
-0.359997	1419.96		759.912		368.591		164.298		30.1812		12.5366		3.68372		1.30194		-0.738647		-1.50031		-1.85193		-4.11621
-0.259998	1450.86		772.858		258.974		107.947		24.4546		10.767		3.55402		1.05975		-0.766724		-1.44952		-1.82068		-3.97559
-0.159996	1476.62		783.383		165.879		71.6096		21.8062		9.82562		3.58136		0.925354		-0.761292		-1.47296		-1.7605		-3.87555
-0.0599976	1497.58		791.444		113.276		53.1439		20.5054		9.3194		3.59698		0.969116		-0.762085		-1.41827		-1.7113		-3.82715
0.0400009	1515.64		799.162		88.7224		44.5822		19.8257		9.14362		3.57825		1.03943		-0.749573		-1.34326		-1.6449		-3.77637
0.140003	1533.64		758.83		77.3568		40.7158		19.5054		9.05145		3.63293		1.06677		-0.701904		-1.28857		-1.60034		-3.72247
0.240002	1443.2		601.901		72.2021		38.7416		19.4233		9.02802		3.69934		1.091		-0.663635		-1.25421		-1.55505		-3.65918
0.340004	1118.32		401.543		69.5638		37.9439		19.3781		9.08734		3.78528		1.12067		-0.608948		-1.20734		-1.47534		-3.59747
0.440002	731.409		262.232		68.1333		37.3213		19.3937		9.15924		3.87671		1.15662		-0.545654		-1.14874		-1.42224		-3.53729
0.540001	466.854		186.508		67.1661		36.9009		19.382		9.23895		3.94934		1.18866		-0.487854		-1.12762		-1.37378		-3.45685
0.640003	323.525		149.655		66.6818		36.7416		19.4382		9.29596		4.00793		1.22772		-0.455811		-1.06671		-1.3324		-3.38885
0.740002	253.002		132.487		66.4911		36.6338		19.4655		9.3139		4.07434		1.26599		-0.385498		-1.01984		-1.27612		-3.34747
0.840004	219.016		123.711		66.388		36.5799		19.496		9.36469		4.14624		1.29333		-0.339417		-0.979187		-1.2113		-3.2959
0.940002	201.671		119.022		66.32		36.7134		19.5671		9.41705		4.20715		1.32928		-0.312073		-0.949524		-1.18237		-3.22089
1.04	192.154		116.051		66.3122		36.8306		19.614		9.44751		4.25092		1.36835		-0.271423		-0.91748		-1.1449		-3.14746
1.14	186.326		114.402		66.4841		36.94		19.6991		9.49127		4.3017		1.39801		-0.21051		-0.874512		-1.10114		-3.09198
1.24	182.779		113.346		66.6513		37.0666		19.7319		9.54828		4.34778		1.44336		-0.171448		-0.851868		-1.06989		-3.01855
1.34	180.719		112.79		66.7966		37.1744		19.8007		9.60376		4.39154		1.45349		-0.142517		-0.7995		-1.05817		-2.94666
1.44	179.141		112.521		66.9372		37.3088		19.8444		9.62799		4.44232		1.48083		-0.101135		-0.762024		-1.03082		-2.87872
1.54	178.672		112.542		67.0747		37.4205		19.9225		9.67877		4.48138		1.49335		-0.0690918		-0.726074		-0.994873		-2.83728
1.64	178.352		112.511		67.2451		37.508		19.9858		9.74048		4.53217		1.54102		-0.0456543		-0.66748		-0.984741		-2.8045
1.74	178.399		112.535		67.3981		37.6244		20.0483		9.79907		4.56653		1.57538		-0.0183105		-0.651062		-0.980042		-2.75134
1.84	178.452		112.702		67.5435		37.7252		20.114		9.85455		4.6181		1.59021		0.0129395		-0.616699		-0.968323		-2.68182
1.94	178.68		112.916		67.6911		37.8478		20.196		9.90222		4.65247		1.61914		0.0473022		-0.585449		-0.951904		-2.64276
2.04	179.008		113.155		67.8356		37.9361		20.235		9.95532		4.6853		1.66052		0.0793457		-0.554199		-0.937073		-2.6037
2.14	179.432		113.444		67.9684		38.0158		20.2983		9.98737		4.71967		1.68475		0.115295		-0.526855		-0.917542		-2.56934
2.24	179.83		113.72		68.0942		38.1049		20.3561		10.0608		4.75403		1.72382		0.141846		-0.515137		-0.906616		-2.52557
2.34	180.214		113.951		68.2333		38.1978		20.396		10.1046		4.75873		1.7699		0.173096		-0.495605		-0.893311		-2.49902
2.44	180.604		114.198		68.3638		38.2853		20.4538		10.1506		4.78998		1.79413		0.192627		-0.476074		-0.883179		-2.47009
2.54	180.958		114.448		68.4927		38.3822		20.4999		10.1944		4.82593		1.81836		0.200439		-0.472961		-0.858948		-2.45996
2.64	181.312		114.666		68.6357		38.4525		20.5335		10.2374		4.84387		1.85663		0.231689		-0.456543		-0.851135		-2.43103
2.74	181.639		114.857		68.7302		38.5424		20.5632		10.2678		4.87982		1.88397		0.270752		-0.437012		-0.851135		-2.38495
2.84	181.935		115.01		68.8325		38.6205		20.61		10.3202		4.89465		1.91522		0.302002		-0.425293		-0.846436		-2.36151
2.94	182.232		115.171		68.9443		38.6947		20.6413		10.3499		4.92358		1.95428		0.313721		-0.412781		-0.827698		-2.33417
3.04	182.506		115.326		69.0482		38.7369		20.6851		10.3741		4.95013		1.966		0.333252		-0.38623		-0.827698		-2.30762
3.14	182.771		115.447		69.163		38.8127		20.728		10.41		4.97748		1.99335		0.352783		-0.374512		-0.819885		-2.2951
3.24	183.033		115.6		69.277		38.89		20.7507		10.435		5.00403		2.00507		0.363708		-0.363586		-0.816772		-2.28729
3.34	183.268		115.757		69.3763		38.9603		20.7866		10.4639		5.02515		2.0199		0.399658		-0.342468		-0.800354		-2.26855
3.44	183.518		115.908		69.4833		39.0189		20.8015		10.4952		5.03998		2.04413		0.411377		-0.332336		-0.800354		-2.24823
3.54	183.751		116.046		69.5825		39.0939		20.8499		10.5147		5.05951		2.05194		0.411377		-0.327637		-0.795654		-2.23962
3.64	183.998		116.198		69.6724		39.1595		20.903		10.5264		5.09076		2.06366		0.419189		-0.319824		-0.776917		-2.22479
3.74	184.244		116.362		69.7653		39.1955		20.9272		10.546		5.09387		2.08319		0.423889		-0.303406		-0.788635		-2.20526
3.84	184.506		116.526		69.8638		39.2611		20.9694		10.5655		5.09857		2.10272		0.442627		-0.296387		-0.773804		-2.19354
3.94	184.783		116.681		69.9645		39.3033		21.0007		10.592		5.12982		2.11444		0.455139		-0.291687		-0.769104		-2.17401
4.04	185.026		116.843		70.0544		39.3682		21.0327		10.621		5.14935		2.12695		0.473877		-0.269836		-0.756592		-2.15448
4.14	185.233		116.991		70.1372		39.4439		21.0609		10.6506		5.16888		2.14569		0.481689		-0.257324		-0.749573		-2.13495
4.24	185.475		117.171		70.2263		39.4924		21.1022		10.6897		5.1767		2.1535		0.481689		-0.252625		-0.749573		-2.12323
4.34	185.663		117.284		70.3021		39.5385		21.1413		10.7108		5.18842		2.16833		0.481689		-0.233887		-0.749573		-2.1037
4.44	185.823		117.421		70.3825		39.5939		21.1702		10.7288		5.19623		2.18085		0.484802		-0.230774		-0.733154		-2.09589
4.54	186.031		117.569		70.4497		39.6314		21.1952		10.7499		5.20795		2.19257		0.501221		-0.221375		-0.726135		-2.07324
4.64	186.25		117.722		70.5231		39.6603		21.2288		10.7483		5.22437		2.20428		0.501221		-0.214355		-0.71521		-2.05682
4.74	186.475		117.844		70.6028		39.7033		21.2476		10.7725		5.23138		2.2121		0.512939		-0.211243		-0.71051		-2.03729
4.84	186.68		117.979		70.6685		39.7541		21.2476		10.7842		5.2392		2.2121		0.525452		-0.206543		-0.71051		-2.02869
4.94	186.942		118.125		70.7419		39.7885		21.2702		10.7842		5.2392		2.2121		0.535583		-0.194031		-0.694092		-2.02557
5.04	187.218		118.25		70.8052		39.8158		21.278		10.7921		5.25092		2.22382		0.540283		-0.182312		-0.687073		-2.01385
5.14	187.477		118.379		70.8607		39.8564		21.2827		10.8108		5.25873		2.22382		0.544983		-0.17218		-0.67926		-2.01385
5.24	187.754		118.526		70.9411		39.8861		21.2944		10.828		5.27045		2.23163		0.552002		-0.175293		-0.67926		-2.00604
5.34	188.024		118.691		71.0013		39.9221		21.3062		10.8272		5.27826		2.23633		0.552002		-0.162781		-0.664429		-1.99432
5.44	188.183		118.836		71.0427		39.9533		21.3257		10.835		5.28998		2.25507		0.566833		-0.152649		-0.659729		-1.98651
5.54	188.301		118.938		71.0989		39.9681		21.3405		10.8546		5.28998		2.25507		0.576233		-0.14325		-0.659729		-1.98651
5.64	188.469		119.027		71.1528		39.9994		21.353		10.8694		5.297		2.26758		0.591064		-0.13623		-0.651917		-1.97479
5.74	188.646		119.14		71.2122		40.015		21.3647		10.871		5.30249		2.28632		0.591064		-0.133118		-0.647217		-1.96698
5.84	188.83		119.239		71.2661		40.0432		21.3679		10.8811		5.30951		2.28632		0.594177		-0.128418		-0.628479		-1.95526
5.94	188.976		119.312		71.3247		40.0463		21.3694		10.8936		5.32123		2.29413		0.598877		-0.123718		-0.628479		-1.94354
6.04	189.122		119.383		71.3638		40.0752		21.3874		10.9053		5.32904		2.29724		0.603577		-0.113586		-0.625366		-1.93262
6.14	189.329		119.458		71.3833		40.1057		21.4038		10.9218		5.32904		2.31366		0.622314		-0.104187		-0.627686		-1.9162
6.24	189.525		119.543		71.431		40.1236		21.4085		10.9202		5.33215		2.31366		0.627014		-0.097168		-0.608948		-1.90839
6.34	189.715		119.618		71.4575		40.1486		21.4225		10.9249		5.34857		2.31366		0.637146		-0.0924683		-0.605835		-1.89667
6.44	189.841		119.683		71.4849		40.1525		21.4186		10.9444		5.35638		2.32538		0.649658		-0.0823364		-0.601135		-1.89667
6.54	189.962		119.766		71.5239		40.1603		21.4398		10.9522		5.35638		2.32538		0.646545		-0.0776367		-0.596436		-1.88885
6.64	190.06		119.844		71.5356		40.1721		21.4499		10.9592		5.3681		2.33319		0.653564		-0.072937		-0.589417		-1.87244
6.74	190.194		119.887		71.5708		40.1674		21.4546		10.9608		5.3681		2.33319		0.653564		-0.0628052		-0.589417		-1.86542
6.84	190.333		119.961		71.5841		40.1799		21.4694		10.9639		5.37982		2.33319		0.656677		-0.065918		-0.589417		-1.8537
6.94	190.446		120.051		71.606		40.1947		21.4788		10.9835		5.37982		2.33789		0.666077		-0.0612183		-0.589417		-1.84589
7.04	190.56		120.114		71.6091		40.2111		21.4772		10.9905		5.39233		2.35663		0.673096		-0.0510864		-0.589417		-1.84589
7.14	190.654		120.173		71.6263		40.2064		21.4866		10.9835		5.39935		2.35974		0.676208		-0.041687		-0.589417		-1.83417
7.24	190.787		120.223		71.6567		40.2189		21.5007		10.9999		5.39935		2.37225		0.685608		-0.0463867		-0.577698		-1.82947
7.34	190.897		120.278		71.6653		40.2385		21.5101		11.0069		5.41107		2.37225		0.692627		-0.0432739		-0.572998		-1.81464
7.44	190.993		120.312		71.681		40.2502		21.5085		11.01		5.41107		2.37695		0.697327		-0.0338745		-0.565979		-1.81464
7.54	191.087		120.355		71.6911		40.2619		21.5249		11.0147		5.41888		2.38397		0.692627		-0.034668		-0.565979		-1.80292
7.64	191.167		120.371		71.6919		40.2697		21.5163		11.0225		5.41888		2.39569		0.69574		-0.034668		-0.555054		-1.80292
7.74	191.259		120.408		71.6935		40.2845		21.5179		11.0342		5.4306		2.3988		0.700439		-0.041687		-0.550354		-1.79199
7.84	191.326		120.458		71.6989		40.3057		21.528		11.0421		5.4306		2.4035		0.700439		-0.0198364		-0.550354		-1.77557
7.94	191.401		120.484		71.7114		40.3205		21.5374		11.0507		5.4306		2.4082		0.705139		-0.0221558		-0.550354		-1.77557
8.04	191.479		120.497		71.713		40.3431		21.5397		11.0538		5.44153		2.41522		0.72699		-0.0151367		-0.550354		-1.77557
8.14	191.58		120.519		71.7349		40.3596		21.5374		11.0655		5.44623		2.41833		0.719971		-0.0120239		-0.538635		-1.77557
8.24	191.654		120.56		71.7544		40.3596		21.5475		11.0772		5.45093		2.42773		0.72467		-0.0143433		-0.545654		-1.76306
8.34	191.729		120.587		71.7622		40.3627		21.5491		11.0772		5.46967		2.43475		0.731689		-0.00421143		-0.531616		-1.75604
8.44	191.807		120.622		71.7599		40.3791		21.5468		11.085		5.46967		2.44257		0.734802		-0.00732422		-0.533936		-1.74432
8.54	191.885		120.657		71.7888		40.3955		21.5491		11.0967		5.46967		2.44727		0.744202		-0.00262451		-0.526917		-1.74432
8.64	191.967		120.676		71.7982		40.4135		21.5475		11.0999		5.47748		2.45428		0.751221		0.00909424		-0.526917		-1.7326
8.74	192.038		120.723		71.8091		40.4416		21.5374		11.1046		5.47748		2.4574		0.751221		0.0161133		-0.515991		-1.7326
8.84	192.115		120.755		71.845		40.4447		21.5397		11.1124		5.47748		2.4621		0.746521		0.00750732		-0.511292		-1.72168
8.94	192.202		120.762		71.8732		40.4541		21.5327		11.1194		5.4892		2.4621		0.75592		0.012207		-0.499573		-1.71698
9.04	192.251		120.806		71.8833		40.4728		21.5327		11.1124		5.4892		2.4668		0.762939		0.00909424		-0.499573		-1.71698
9.14	192.319		120.821		71.9106		40.476		21.5327		11.1171		5.49231		2.47693		0.75592		0.0192261		-0.499573		-1.70056
9.24	192.385		120.848		71.9302		40.4932		21.5397		11.1241		5.49701		2.48163		0.766052		0.0239258		-0.499573		-1.69354
9.34	192.436		120.842		71.9318		40.515		21.5374		11.1311		5.50171		2.48163		0.770752		0.0169067		-0.49176		-1.68573
9.44	192.46		120.864		71.9505		40.5244		21.528		11.1319		5.52045		2.48163		0.767639		0.0239258		-0.49176		-1.68573
9.54	192.487		120.872		71.9536		40.5463		21.5374		11.1319		5.52045		2.48163		0.774658		0.0192261		-0.49176		-1.68262
9.64	192.509		120.883		71.97		40.551		21.5444		11.1436		5.52045		2.48163		0.766052		0.0286255		-0.49176		-1.67792
9.74	192.555		120.903		71.9614		40.5627		21.5397		11.1483		5.52826		2.48163		0.770752		0.0239258		-0.49176		-1.6662
9.84	192.58		120.908		71.9731		40.5658		21.5491		11.1553		5.52826		2.48633		0.775452		0.0270386		-0.480042		-1.6662
9.94	192.616		120.906		71.9857		40.583		21.5475		11.1553		5.53296		2.50507		0.782471		0.036438		-0.49176		-1.6662
10.04	192.623		120.919		72.0005		40.6049		21.5522		11.1631		5.53998		2.49335		0.773865		0.043457		-0.480042		-1.65369
10.14	192.664		120.894		72.0169		40.6127		21.5562		11.1702		5.5517		2.49646		0.783264		0.0481567		-0.480042		-1.64667
10.24	192.697		120.916		72.0052		40.6221		21.5522		11.1631		5.55481		2.50116		0.790283		0.0504761		-0.480042		-1.63495
10.34	192.706		120.943		72.0169		40.633		21.5671		11.1749		5.55951		2.51758		0.785583		0.0551758		-0.472229		-1.63495
10.44	192.747		120.976		72.02		40.6439		21.5687		11.1827		5.55951		2.5246		0.794983		0.0598755		-0.472229		-1.63495
10.54	192.769		120.979		72.0333		40.6729		21.5593		11.1913		5.56732		2.5246		0.790283		0.0582886		-0.455811		-1.62714
10.64	192.83		120.981		72.0388		40.6838		21.5569		11.1944		5.56732		2.52771		0.794983		0.0629883		-0.453491		-1.62714
10.74	192.866		121.008		72.0529		40.69		21.5593		11.2014		5.57202		2.53241		0.802002		0.067688		-0.467529		-1.62244
10.84	192.908		121.005		72.063		40.6877		21.5718		11.1944		5.57904		2.53241		0.797302		0.0629883		-0.448792		-1.61542
10.94	192.944		121.025		72.0708		40.6994		21.5757		11.1991		5.57904		2.53241		0.806702		0.0629883		-0.46051		-1.60059
11.04	192.976		121.037		72.0989		40.7158		21.5687		11.2061		5.59076		2.53241		0.816833		0.0582886		-0.448792		-1.59589
11.14	192.998		121.055		72.1021		40.726		21.571		11.2061		5.59076		2.53711		0.809814		0.067688		-0.46521		-1.6076
11.24	193.039		121.083		72.131		40.7338		21.5718		11.2092		5.59076		2.54413		0.814514		0.074707		-0.472229		-1.59589
11.34	193.073		121.115		72.1481		40.7549		21.5788		11.2139		5.59076		2.54413		0.816833		0.0778198		-0.46051		-1.59589
11.44	193.1		121.134		72.1622		40.7697		21.5882		11.2139		5.59387		2.54413		0.821533		0.0708008		-0.46051		-1.59589
11.54	193.124		121.13		72.1724		40.7814		21.5905		11.2256		5.60327		2.54413		0.814514		0.0755005		-0.46051		-1.59119
11.64	193.144		121.149		72.1802		40.7916		21.5913		11.2335		5.60168		2.54413		0.821533		0.0825195		-0.46051		-1.58417
11.74	193.18		121.18		72.1966		40.7892		21.5999		11.2288		5.60638		2.54883		0.81842		0.0794067		-0.46051		-1.58417
11.84	193.194		121.188		72.2114		40.7892		21.61		11.2335		5.60638		2.55896		0.828552		0.0895386		-0.46051		-1.58105
11.94	193.221		121.209		72.2404		40.801		21.5999		11.2382		5.60638		2.56366		0.829346		0.0872192		-0.448792		-1.56464
12.04	193.245		121.219		72.2622		40.8088		21.61		11.2335		5.6181		2.55194		0.841064		0.0942383		-0.448792		-1.56464
12.14	193.253		121.243		72.27		40.8127		21.603		11.2452		5.6181		2.55194		0.845764		0.0973511		-0.440979		-1.56464
12.24	193.279		121.251		72.2716		40.8205		21.5983		11.2405		5.6228		2.55664		0.841064		0.098938		-0.440979		-1.56464
12.34	193.297		121.263		72.2935		40.8275		21.5999		11.2413		5.62982		2.57068		0.844177		0.105957		-0.42926		-1.55682
12.44	193.319		121.297		72.2982		40.8252		21.6069		11.253		5.62982		2.55664		0.848877		0.0942383		-0.421448		-1.55994
12.54	193.351		121.311		72.2982		40.8423		21.5983		11.253		5.62982		2.57538		0.865295		0.0973511		-0.421448		-1.5451
12.64	193.394		121.348		72.2966		40.8447		21.5999		11.2499		5.63293		2.57538		0.865295		0.0950317		-0.421448		-1.5451
12.74	193.433		121.369		72.306		40.8353		21.61		11.253		5.63763		2.57849		0.875427		0.102051		-0.405029		-1.5451
12.84	193.452		121.391		72.313		40.84		21.603		11.2647		5.63763		2.58319		0.884827		0.098938		-0.40271		-1.5451
12.94	193.479		121.404		72.3302		40.8517		21.6069		11.2647		5.63763		2.57147		0.887146		0.10907		-0.409729		-1.5451
13.04	193.511		121.45		72.3474		40.8588		21.5983		11.2764		5.63763		2.57617		0.896545		0.11377		-0.401917		-1.53339
13.14	193.551		121.494		72.3419		40.847		21.603		11.2717		5.65015		2.58319		0.906677		0.118469		-0.401917		-1.53339
13.24	193.596		121.532		72.3278		40.84		21.5952		11.2725		5.65717		2.58319		0.904358		0.116882		-0.401917		-1.53027
13.34	193.644		121.564		72.3255		40.8369		21.5835		11.2725		5.65717		2.58319		0.91449		0.11377		-0.401917		-1.52557
13.44	193.69		121.602		72.3372		40.8392		21.5757		11.2842		5.65717		2.58319		0.923889		0.118469		-0.390198		-1.52087
13.54	193.746		121.622		72.3247		40.84		21.5757		11.2811		5.66888		2.58319		0.930908		0.11377		-0.390198		-1.51385
13.64	193.784		121.666		72.313		40.84		21.5663		11.2842		5.672		2.58319		0.927795		0.116882		-0.378479		-1.51385
13.74	193.812		121.719		72.2982		40.8275		21.5569		11.2795		5.6767		2.58319		0.937927		0.121582		-0.378479		-1.51385
13.84	193.847		121.758		72.2935		40.8322		21.5593		11.2842		5.6814		2.5863		0.935608		0.118469		-0.378479		-1.50293
13.94	193.886		121.798		72.2864		40.8322		21.5444		11.2842		5.68842		2.58319		0.94574		0.125488		-0.370667		-1.49823
14.04	193.901		121.833		72.2739		40.8158		21.5327		11.2921		5.68842		2.58319		0.94342		0.116882		-0.370667		-1.49353
14.14	193.928		121.86		72.2739		40.7963		21.5249		11.2921		5.69312		2.591		0.953552		0.126282		-0.370667		-1.48651
14.24	193.945		121.896		72.2552		40.7892		21.5054		11.3038		5.70013		2.5957		0.955139		0.138		-0.370667		-1.48651
14.34	193.972		121.926		72.2474		40.7814		21.4968		11.3038		5.70013		2.60272		0.955139		0.14032		-0.373779		-1.48181
14.44	193.991		121.94		72.2396		40.7783		21.4937		11.3038		5.71185		2.59491		0.965271		0.14502		-0.375366		-1.47479
14.54	194.022		121.969		72.2231		40.7603		21.4905		11.3038		5.70325		2.59491		0.962158		0.149719		-0.370667		-1.47168
14.64	194.03		121.978		72.2036		40.758		21.4858		11.3155		5.71967		2.59491		0.966858		0.14502		-0.370667		-1.46698
14.74	194.039		122.005		72.1919		40.758		21.4811		11.3155		5.71967		2.59961		0.97699		0.148132		-0.373779		-1.45526
14.84	194.05		121.993		72.1927		40.7502		21.4741		11.3233		5.72437		2.60663		0.969971		0.152832		-0.378479		-1.45526
14.94	194.081		121.98		72.2013		40.7502		21.4694		11.3233		5.73138		2.60663		0.97467		0.145813		-0.37146		-1.45056
15.04	194.097		121.966		72.2114		40.7502		21.4546		11.3233		5.73138		2.60974		0.984802		0.152832		-0.378479		-1.44354
15.14	194.108		121.973		72.2114		40.7424		21.4546		11.3233		5.7345		2.61444		0.986389		0.148132		-0.378479		-1.44043
15.24	194.14		121.988		72.1966		40.7424		21.4382		11.335		5.7392		2.61914		0.996521		0.157532		-0.378479		-1.43573
15.34	194.156		121.978		72.1888		40.7338		21.4312		11.3319		5.7392		2.62616		0.994202		0.167664		-0.370667		-1.43573
15.44	194.183		121.981		72.1724		40.7307		21.4163		11.3303		5.7439		2.62616		1.00592		0.165344		-0.370667		-1.43573
15.54	194.195		121.969		72.1606		40.7228		21.4186		11.335		5.75092		2.62616		1.00824		0.172363		-0.370667		-1.43573
15.64	194.205		121.962		72.1653		40.7142		21.4116		11.3428		5.75403		2.62927		1.01294		0.177063		-0.370667		-1.43103
15.74	194.212		121.966		72.1653		40.7236		21.4155		11.3428		5.75873		2.63397		1.00903		0.179382		-0.370667		-1.4162
15.84	194.233		121.951		72.1606		40.7228		21.4085		11.3428		5.76343		2.63397		1.00903		0.188782		-0.373779		-1.41309
15.94	194.237		121.93		72.1622		40.7142		21.3991		11.3428		5.77045		2.63867		1.01373		0.187195		-0.378479		-1.40839
16.04	194.234		121.927		72.1411		40.7142		21.3991		11.3546		5.77045		2.64569		1.01605		0.196594		-0.36676		-1.40839
16.14	194.241		121.93		72.1458		40.7189		21.3968		11.3546		5.75873		2.64569		1.02545		0.198914		-0.37146		-1.40369
16.24	194.249		121.916		72.1411		40.7236		21.3921		11.3546		5.76343		2.64569		1.02386		0.196594		-0.378479		-1.39667
16.34	194.234		121.934		72.1294		40.726		21.3874		11.3546		5.77045		2.64569		1.03326		0.208313		-0.370667		-1.39667
16.44	194.238		121.919		72.1193		40.7236		21.3773		11.3546		5.77045		2.6488		1.04498		0.210632		-0.370667		-1.39355
16.54	194.222		121.923		72.1216		40.7228		21.3843		11.3546		5.77356		2.6535		1.0473		0.223145		-0.378479		-1.38416
16.64	194.202		121.916		72.1263		40.7189		21.3843		11.3546		5.77826		2.6582		1.052		0.239563		-0.370667		-1.36542
16.74	194.168		121.908		72.1216		40.726		21.3796		11.3624		5.77826		2.66522		1.04498		0.237976		-0.370667		-1.36072
16.84	194.151		121.891		72.1146		40.7267		21.3726		11.3624		5.78296		2.66522		1.04419		0.247375		-0.358948		-1.3537
16.94	194.144		121.894		72.1146		40.7338		21.3773		11.3624		5.79309		2.66522		1.0473		0.254395		-0.363647		-1.35059
17.04	194.159		121.901		72.1115		40.7385		21.3679		11.3546		5.78607		2.67303		1.04498		0.242676		-0.370667		-1.34589
17.14	194.137		121.895		72.1052		40.7463		21.3726		11.3624		5.78607		2.67303		1.05511		0.237976		-0.370667		-1.34589
17.24	194.108		121.855		72.0919		40.7549		21.3726		11.3624		5.78607		2.67773		1.05981		0.247375		-0.370667		-1.32947
17.34	194.12		121.845		72.0755		40.758		21.3726		11.3624		5.79077		2.68475		1.06451		0.254395		-0.362854		-1.32245
17.44	194.118		121.829		72.0739		40.758		21.3843		11.3624		5.78998		2.68475		1.07623		0.254395		-0.362854		-1.32245
17.54	194.108		121.817		72.0685		40.7697		21.3812		11.3624		5.79309		2.68787		1.07855		0.247375		-0.362854		-1.32245
17.64	194.086		121.802		72.0708		40.765		21.3765		11.3624		5.80249		2.69257		1.08795		0.257507		-0.351135		-1.32245
17.74	194.077		121.798		72.0685		40.7627		21.3843		11.3671		5.80951		2.69257		1.08636		0.266907		-0.351135		-1.31464
17.84	194.067		121.78		72.0786		40.7697		21.3796		11.3741		5.80951		2.69727		1.09106		0.273926		-0.354248		-1.31152
17.94	194.045		121.766		72.0802		40.7775		21.3726		11.3858		5.80951		2.7074		1.09576		0.277039		-0.358948		-1.30682
18.04	194.04		121.739		72.0786		40.7775		21.3726		11.3858		5.81262		2.7121		1.09418		0.286438		-0.347229		-1.30212
18.14	194.03		121.732		72.0802		40.7892		21.3726		11.3889		5.81732		2.7168		1.09576		0.29657		-0.347229		-1.2951
18.24	194.015		121.719		72.0903		40.7845		21.3726		11.3936		5.82202		2.72382		1.1106		0.305969		-0.347229		-1.28339
18.34	193.999		121.712		72.095		40.7892		21.3679		11.4014		5.82904		2.72382		1.12231		0.305176		-0.344116		-1.28027
18.44	193.992		121.701		72.0981		40.7971		21.3726		11.4014		5.82904		2.72693		1.12701		0.308289		-0.342529		-1.26776
18.54	193.965		121.712		72.088		40.7971		21.3726		11.4014		5.82202		2.73163		1.13715		0.317688		-0.344116		-1.26776
18.64	193.953		121.693		72.095		40.8088		21.3726		11.4014		5.83215		2.73633		1.13483		0.312988		-0.342529		-1.26306
18.74	193.929		121.685		72.1028		40.8088		21.3804		11.4014		5.83685		2.74335		1.14496		0.317688		-0.339417		-1.25604
18.84	193.914		121.669		72.1099		40.8166		21.3804		11.4061		5.84467		2.74335		1.15436		0.32782		-0.339417		-1.25604
18.94	193.897		121.673		72.0997		40.8166		21.3804		11.4131		5.85638		2.74335		1.15356		0.33252		-0.347229		-1.24432
19.04	193.883		121.657		72.095		40.8166		21.389		11.4131		5.86108		2.74335		1.16138		0.337219		-0.339417		-1.23962
19.14	193.871		121.642		72.0981		40.8283		21.3843		11.4131		5.8681		2.74646		1.16138		0.344238		-0.339417		-1.2326
19.24	193.855		121.642		72.1028		40.8252		21.3843		11.4249		5.8681		2.75116		1.16449		0.347351		-0.339417		-1.22949
19.34	193.84		121.634		72.1028		40.8283		21.3921		11.428		5.8634		2.75586		1.17389		0.35675		-0.339417		-1.21698
19.44	193.844		121.618		72.1028		40.84		21.3921		11.4327		5.8728		2.76288		1.18561		0.36377		-0.336304		-1.21698
19.54	193.827		121.63		72.0997		40.84		21.3921		11.4327		5.87982		2.76758		1.18793		0.35907		-0.319885		-1.21698
19.64	193.827		121.642		72.1068		40.84		21.3921		11.421		5.87982		2.77771		1.19733		0.368469		-0.322998		-1.20526
19.74	193.805		121.634		72.1068		40.8517		21.4038		11.4327		5.88293		2.78241		1.20435		0.375488		-0.319885		-1.20526
19.84	193.789		121.641		72.1099		40.8517		21.4038		11.421		5.88062		2.78241		1.20044		0.371582		-0.319885		-1.20526
19.94	193.784		121.63		72.1146		40.8596		21.4038		11.4374		5.88763		2.78711		1.21216		0.383301		-0.319885		-1.19745
20.04	193.774		121.63		72.1146		40.8596		21.4069		11.4444		5.88763		2.79413		1.21527		0.388		-0.308167		-1.19745
20.14	193.762		121.63		72.1224		40.8596		21.4085		11.4444		5.89233		2.79413		1.22467		0.398132		-0.308167		-1.19275
20.24	193.742		121.63		72.1224		40.8713		21.4038		11.4444		5.89935		2.79413		1.23639		0.391113		-0.308167		-1.17401
20.34	193.742		121.626		72.1224		40.8713		21.4038		11.4444		5.90247		2.79724		1.24341		0.395813		-0.300354		-1.17401
20.44	193.726		121.63		72.131		40.8713		21.4069		11.4444		5.90717		2.80194		1.24652		0.402832		-0.300354		-1.16229
20.54	193.719		121.63		72.1263		40.8713		21.4116		11.4444		5.90717		2.80664		1.25592		0.405945		-0.297241		-1.15918
20.64	193.719		121.627		72.1263		40.8791		21.4116		11.4475		5.91187		2.81366		1.25433		0.410645		-0.283936		-1.15759
20.74	193.719		121.626		72.1341		40.8791		21.4116		11.4522		5.91888		2.81366		1.27075		0.407532		-0.288635		-1.15137
20.84	193.711		121.627		72.1294		40.8822		21.4241		11.4569		5.91888		2.81366		1.27545		0.414551		-0.288635		-1.14667
20.94	193.699		121.637		72.1341		40.8869		21.4312		11.4639		5.922		2.81366		1.27386		0.417664		-0.27771		-1.13495
21.04	193.699		121.634		72.1341		40.8869		21.4429		11.4639		5.9314		2.81677		1.28326		0.422363		-0.27301		-1.13495
21.14	193.691		121.626		72.1341		40.8986		21.4429		11.4639		5.93842		2.83319		1.29028		0.427063		-0.261292		-1.12714
21.24	193.684		121.627		72.1341		40.8986		21.4429		11.4686		5.93842		2.83789		1.29028		0.434082		-0.261292		-1.12714
21.34	193.68		121.63		72.1341		40.8986		21.4546		11.4756		5.93842		2.83319		1.29028		0.427063		-0.261292		-1.12714
21.44	193.675		121.637		72.1341		40.9064		21.4546		11.4756		5.94153		2.83789		1.28558		0.437195		-0.261292		-1.11542
21.54	193.668		121.638		72.1419		40.9064		21.4593		11.4756		5.94623		2.84491		1.3028		0.441895		-0.261292		-1.11542
21.64	193.66		121.647		72.1419		40.9111		21.4663		11.4874		5.95093		2.84491		1.302		0.441895		-0.249573		-1.1076
21.74	193.665		121.65		72.1419		40.9182		21.4772		11.4874		5.96265		2.84802		1.3067		0.446594		-0.244873		-1.1076
21.84	193.66		121.657		72.1583		40.9182		21.4819		11.4905		5.96967		2.85272		1.31683		0.456726		-0.230042		-1.099
21.94	193.64		121.645		72.1653		40.9182		21.4819		11.4952		5.97278		2.85742		1.32623		0.461426		-0.230042		-1.1037
22.04	193.632		121.647		72.1653		40.9182		21.4819		11.4952		5.97748		2.87616		1.33636		0.466125		-0.218323		-1.09589
22.14	193.629		121.645		72.1606		40.933		21.4819		11.4999		5.97748		2.86755		1.34106		0.476257		-0.218323		-1.08417
22.24	193.614		121.638		72.1536		40.9377		21.4937		11.51		5.98218		2.88397		1.34576		0.485657		-0.21051		-1.08417
22.34	193.621		121.647		72.1536		40.9377		21.4937		11.5147		5.9892		2.88397		1.35278		0.492676		-0.21051		-1.07245
22.44	193.601		121.65		72.1536		40.9377		21.5062		11.5147		5.9892		2.88397		1.3559		0.487976		-0.21051		-1.06464
22.54	193.594		121.657		72.1536		40.9424		21.5132		11.5225		5.99231		2.88867		1.3653		0.500488		-0.21051		-1.05292
22.64	193.582		121.65		72.1536		40.9494		21.5132		11.5225		5.99701		2.89569		1.37231		0.497375		-0.21051		-1.0451
22.74	193.565		121.647		72.1583		40.9494		21.5132		11.5272		6.00873		2.8988		1.37231		0.504395		-0.21051		-1.03339
22.84	193.558		121.645		72.1653		40.9494		21.528		11.5342		6.00873		2.9035		1.37543		0.504395		-0.198792		-1.03809
22.94	193.544		121.65		72.1653		40.9494		21.5327		11.5342		6.01343		2.9082		1.38013		0.509094		-0.190979		-1.03729
23.04	193.531		121.65		72.1653		40.9494		21.5327		11.5374		6.00873		2.91052		1.37311		0.516113		-0.190979		-1.02557
23.14	193.515		121.65		72.1653		40.9603		21.5327		11.5421		6.02045		2.9035		1.38483		0.519226		-0.17926		-1.01385
23.24	193.512		121.638		72.1653		40.965		21.5327		11.5421		6.02045		2.9035		1.39185		0.523926		-0.17926		-1.00604
23.34	193.515		121.65		72.1685		40.9697		21.5374		11.5468		6.02356		2.9035		1.39496		0.528625		-0.17926		-1.00916
23.44	193.505		121.633		72.1732		40.9885		21.5444		11.5655		6.02826		2.91602		1.39185		0.535645		-0.17926		-1.00214
23.54	193.5		121.638		72.1732		40.9885		21.5475		11.5655		6.02826		2.92303		1.39185		0.535645		-0.167542		-0.991211
23.64	193.488		121.638		72.1732		40.9885		21.5405		11.5655		6.02826		2.92303		1.39655		0.538757		-0.167542		-0.989624
23.74	193.48		121.635		72.1732		40.9932		21.5522		11.5686		6.03296		2.93787		1.40356		0.548157		-0.159729		-0.994324
23.84	193.465		121.63		72.1614		41.0002		21.5522		11.5811		6.03998		2.94257		1.41449		0.555176		-0.159729		-0.987305
23.94	193.464		121.642		72.1614		41.0119		21.5522		11.5811		6.04309		2.94257		1.41919		0.558289		-0.159729		-0.986511
24.04	193.454		121.63		72.1614		41.0119		21.5648		11.5858		6.0556		2.94257		1.42389		0.562988		-0.159729		-0.986511
24.14	193.444		121.63		72.1614		41.0228		21.5718		11.5928		6.0556		2.94257		1.4231		0.567688		-0.15271		-0.974792
24.24	193.434		121.642		72.1661		41.0275		21.5718		11.5928		6.07202		2.94727		1.42621		0.574707		-0.171448		-0.974792
24.34	193.413		121.637		72.1763		41.0275		21.5718		11.5928		6.07904		2.966		1.43561		0.574707		-0.159729		-0.97168
24.44	193.395		121.63		72.181		41.0392		21.5835		11.5928		6.07904		2.966		1.44263		0.574707		-0.151917		-0.96698
24.54	193.383		121.616		72.181		41.0439		21.5835		11.5928		6.07434		2.966		1.44733		0.579407		-0.155029		-0.96698
24.64	193.374		121.614		72.1732		41.0588		21.5835		11.5928		6.07202		2.9707		1.45435		0.586426		-0.159729		-0.947449
24.74	193.364		121.616		72.1779		41.0588		21.5835		11.5975		6.07904		2.97772		1.45746		0.586426		-0.159729		-0.950562
24.84	193.354		121.623		72.1849		41.0588		21.5835		11.6046		6.08685		2.98865		1.46216		0.586426		-0.159729		-0.943542
24.94	193.333		121.626		72.1849		41.0619		21.5866		11.6163		6.08685		2.99335		1.46686		0.589539		-0.14801		-0.94043
25.04	193.315		121.63		72.1849		41.0666		21.5913		11.6163		6.09155		2.99335		1.47388		0.594238		-0.14801		-0.93573
25.14	193.294		121.63		72.1849		41.0783		21.603		11.6163		6.09857		2.99335		1.47699		0.594238		-0.14801		-0.938843
25.24	193.284		121.619		72.188		41.0783		21.6077		11.6241		6.09857		2.99335		1.48169		0.598938		-0.140198		-0.924011
25.34	193.267		121.623		72.1927		41.083		21.6147		11.6241		6.11029		3.00507		1.48169		0.594238		-0.128479		-0.924011
25.44	193.257		121.63		72.1857		41.09		21.6147		11.6241		6.11029		3.00507		1.48639		0.605957		-0.128479		-0.90448
25.54	193.238		121.614		72.1927		41.0978		21.6226		11.6272		6.11029		3.01758		1.49341		0.60907		-0.120667		-0.897461
25.64	193.223		121.612		72.1927		41.101		21.6257		11.6319		6.11029		3.0246		1.49341		0.602051		-0.120667		-0.90448
25.74	193.202		121.619		72.1849		41.1057		21.6304		11.6436		6.11029		3.02771		1.49341		0.61377		-0.120667		-0.896667
25.84	193.172		121.619		72.1849		41.1174		21.6351		11.6436		6.12201		3.04413		1.4848		0.618469		-0.120667		-0.888062
25.94	193.168		121.611		72.1849		41.1221		21.6421		11.6436		6.12512		3.04413		1.4942		0.625488		-0.113647		-0.889648
26.04	193.145		121.611		72.188		41.1174		21.6421		11.6436		6.13763		3.04413		1.50122		0.625488		-0.120667		-0.896667
26.14	193.129		121.611		72.1857		41.1291		21.6421		11.6436		6.13763		3.04413		1.50433		0.625488		-0.120667		-0.889648
26.24	193.101		121.599		72.1927		41.1291		21.6421		11.6514		6.13763		3.05664		1.51373		0.628601		-0.108948		-0.888855
26.34	193.078		121.599		72.1927		41.1291		21.6538		11.6514		6.14233		3.05896		1.52075		0.633301		-0.108948		-0.877136
26.44	193.054		121.594		72.1849		41.1291		21.6585		11.6631		6.14935		3.06366		1.52545		0.638		-0.108948		-0.86853
26.54	193.032		121.599		72.1779		41.1291		21.6733		11.6631		6.14935		3.06836		1.53247		0.64502		-0.101135		-0.865417
26.64	193.008		121.599		72.1849		41.1416		21.6733		11.6631		6.14935		3.07538		1.53247		0.64502		-0.104248		-0.870117
26.74	193.008		121.592		72.1802		41.1408		21.6733		11.6749		6.14935		3.08319		1.53247		0.64502		-0.108948		-0.857605
26.84	192.993		121.599		72.1849		41.1408		21.6765		11.6749		6.15637		3.08319		1.53247		0.64502		-0.097229		-0.860718
26.94	192.969		121.596		72.1896		41.1486		21.6929		11.6874		6.15405		3.08319		1.52777		0.652832		-0.097229		-0.853699
27.04	192.949		121.594		72.1849		41.1486		21.6812		11.6944		6.16888		3.09491		1.53247		0.655945		-0.0894165		-0.858398
27.14	192.949		121.599		72.188		41.1517		21.6812		11.6897		6.16888		3.09802		1.53247		0.660645		-0.0894165		-0.857605
27.24	192.937		121.591		72.181		41.1564		21.6812		11.6827		6.16888		3.10272		1.53247		0.660645		-0.0776978		-0.848999
27.34	192.915		121.596		72.1732		41.1564		21.6812		11.6827		6.16888		3.10272		1.53247		0.660645		-0.0776978		-0.850586
27.44	192.91		121.591		72.1732		41.1564		21.6929		11.6991		6.1806		3.11444		1.53247		0.677063		-0.0823975		-0.845886
27.54	192.898		121.594		72.1779		41.1564		21.6812		11.7061		6.1806		3.12225		1.53717		0.684082		-0.0894165		-0.834167
27.64	192.887		121.592		72.1732		41.1564		21.6929		11.7061		6.1806		3.12225		1.54419		0.684082		-0.0894165		-0.829468
27.74	192.883		121.591		72.1763		41.1564		21.6929		11.7139		6.1806		3.12225		1.54419		0.688782		-0.081604		-0.838867
27.84	192.859		121.594		72.1732		41.1611		21.6929		11.7139		6.1806		3.13397		1.5473		0.695801		-0.0847168		-0.831055
27.94	192.847		121.592		72.1779		41.1682		21.6929		11.7139		6.18842		3.14178		1.552		0.698914		-0.0776978		-0.826355
28.04	192.828		121.591		72.1732		41.183		21.7054		11.7139		6.18842		3.14178		1.552		0.703613		-0.0776978		-0.829468
28.14	192.828		121.594		72.1567		41.1877		21.7124		11.717		6.18842		3.14178		1.552		0.708313		-0.0698853		-0.819336
28.24	192.816		121.592		72.1661		41.1877		21.7124		11.7217		6.20013		3.14178		1.5567		0.723145		-0.0581665		-0.829468
28.34	192.808		121.58		72.1536		41.1877		21.7124		11.7335		6.20013		3.14178		1.56372		0.723145		-0.0581665		-0.814636
28.44	192.787		121.587		72.1583		41.1924		21.7155		11.7382		6.20325		3.14178		1.56372		0.737976		-0.0511475		-0.819336
28.54	192.757		121.584		72.1536		41.1994		21.7319		11.7452		6.20795		3.1535		1.56683		0.742676		-0.0581665		-0.809937
28.64	192.723		121.591		72.1489		41.1994		21.7319		11.7452		6.21967		3.15039		1.57153		0.742676		-0.0612793		-0.807617
28.74	192.704		121.575		72.1419		41.1994		21.7319		11.7452		6.21967		3.14569		1.58405		0.747375		-0.0581665		-0.806824
28.84	192.672		121.573		72.1388		41.1994		21.7319		11.7452		6.22748		3.14569		1.59106		0.754395		-0.0581665		-0.798218
28.94	192.629		121.563		72.1341		41.2025		21.7319		11.753		6.22748		3.14569		1.59106		0.754395		-0.0464478		-0.799805
29.04	192.578		121.565		72.1294		41.2072		21.7437		11.7647		6.22748		3.1535		1.59106		0.754395		-0.043335		-0.795105
29.14	192.527		121.553		72.1271		41.2119		21.7515		11.7678		6.2392		3.1535		1.59106		0.757507		-0.050354		-0.780273
29.24	192.496		121.555		72.1255		41.2189		21.7562		11.7811		6.2392		3.16522		1.59418		0.762207		-0.0386353		-0.778687
29.34	192.457		121.553		72.1271		41.2189		21.7632		11.7764		6.24701		3.16833		1.59888		0.773926		-0.0386353		-0.775574
29.44	192.415		121.555		72.1193		41.2307		21.7632		11.7842		6.24701		3.17303		1.59888		0.773926		-0.0308228		-0.768555
29.54	192.371		121.553		72.1294		41.222		21.7632		11.7874		6.24701		3.17773		1.60358		0.781738		-0.0308228		-0.767761
29.64	192.323		121.544		72.1271		41.2267		21.7749		11.7921		6.26343		3.17303		1.6106		0.786438		-0.0238037		-0.759155
29.74	192.282		121.545		72.1177		41.2267		21.7749		11.8007		6.27045		3.17615		1.6106		0.793457		-0.0308228		-0.749023
29.84	192.243		121.548		72.1146		41.2314		21.7749		11.796		6.27045		3.19257		1.6106		0.805176		-0.0222168		-0.747437
29.94	192.195		121.545		72.1075		41.2385		21.7858		11.8069		6.27045		3.19257		1.6106		0.808289		-0.019104		-0.749023
30.04	192.156		121.544		72.1107		41.2385		21.7905		11.8116		6.27356		3.19257		1.6106		0.812988		-0.019104		-0.749023
30.14	192.118		121.534		72.1146		41.2385		21.7905		11.8116		6.26654		3.20428		1.62231		0.820801		-0.00738525		-0.74823
30.24	192.09		121.524		72.1028		41.2432		21.8069		11.8116		6.26654		3.20428		1.62701		0.820801		0.000427246		-0.739624
30.34	192.066		121.514		72.1075		41.2502		21.814		11.8233		6.27826		3.2121		1.63403		0.820801		0.000427246		-0.729492
30.44	192.02		121.512		72.1099		41.2502		21.814		11.8233		6.27826		3.2121		1.63403		0.820801		0.012146		-0.720093
30.54	191.989		121.502		72.1075		41.2533		21.8218		11.8233		6.28296		3.20898		1.63715		0.820801		0.012146		-0.717773
30.64	191.957		121.493		72.1099		41.258		21.8218		11.8311		6.28998		3.2074		1.64185		0.83252		0.0199585		-0.720093
30.74	191.933		121.494		72.1075		41.258		21.8335		11.8428		6.29779		3.2207		1.64185		0.837219		0.0199585		-0.717773
30.84	191.919		121.498		72.0981		41.258		21.8335		11.8428		6.29309		3.22382		1.64185		0.844238		0.0269775		-0.720093
30.94	191.884		121.494		72.0958		41.258		21.8366		11.8428		6.28607		3.22382		1.64655		0.852051		0.0199585		-0.717773
31.04	191.867		121.485		72.1028		41.251		21.8491		11.8428		6.29779		3.22382		1.65356		0.852051		0.0246582		-0.71698
31.14	191.84		121.483		72.0997		41.258		21.8491		11.8506		6.29779		3.22382		1.65356		0.852051		0.0199585		-0.709961
31.24	191.824		121.478		72.0981		41.2611		21.8608		11.8553		6.29779		3.22382		1.65356		0.86377		0.0316772		-0.708374
31.34	191.805		121.475		72.0958		41.2658		21.8608		11.8741		6.29779		3.23865		1.66138		0.86377		0.0316772		-0.709961
31.44	191.794		121.47		72.1028		41.2658		21.8608		11.8741		6.31421		3.24335		1.66138		0.86377		0.0386963		-0.708374
31.54	191.762		121.466		72.106		41.2658		21.8577		11.8741		6.32123		3.24335		1.6731		0.86377		0.0394897		-0.693542
31.64	191.754		121.463		72.1075		41.2705		21.8647		11.8858		6.32123		3.24023		1.6731		0.875488		0.0394897		-0.69043
31.74	191.742		121.47		72.1107		41.2775		21.8647		11.8858		6.32904		3.23553		1.6731		0.883301		0.0394897		-0.693542
31.84	191.708		121.47		72.1193		41.2775		21.8647		11.8936		6.32904		3.24335		1.68091		0.883301		0.0512085		-0.697449
31.94	191.683		121.463		72.1177		41.2775		21.8726		11.8936		6.32904		3.24335		1.68091		0.883301		0.0559082		-0.688843
32.04	191.665		121.458		72.1193		41.2775		21.8726		11.8936		6.34076		3.24335		1.68402		0.89502		0.0512085		-0.691223
32.14	191.676		121.466		72.1177		41.2806		21.8843		11.9006		6.34857		3.25037		1.70514		0.89502		0.0629272		-0.700562
32.24	191.669		121.455		72.1302		41.2853		21.8843		11.8936		6.34857		3.24335		1.71216		0.902832		0.0629272		-0.68573
32.34	191.664		121.447		72.1271		41.2853		21.8843		11.9014		6.34857		3.25507		1.71216		0.902832		0.0582275		-0.678711
32.44	191.657		121.447		72.1302		41.3018		21.8921		11.9014		6.35559		3.25507		1.71216		0.902832		0.059021		-0.68103
32.54	191.649		121.444		72.1388		41.3088		21.8921		11.9131		6.34857		3.26288		1.71216		0.902832		0.059021		-0.678711
32.64	191.641		121.454		72.1489		41.3088		21.8921		11.91		6.35638		3.26288		1.72699		0.914551		0.0707397		-0.68103
32.74	191.625		121.447		72.1466		41.3088		21.9038		11.9053		6.35638		3.26288		1.73169		0.914551		0.0785522		-0.678711
32.84	191.606		121.447		72.1614		41.3088		21.9038		11.9053		6.3681		3.2746		1.7395		0.914551		0.0738525		-0.670898
32.94	191.607		121.451		72.1685		41.3205		21.9116		11.9131		6.3681		3.2746		1.7395		0.914551		0.0785522		-0.666199
33.04	191.608		121.458		72.1661		41.3236		21.9233		11.9131		6.3681		3.2793		1.75592		0.922363		0.090271		-0.661499
33.14	191.618		121.455		72.181		41.333		21.9233		11.9249		6.3681		3.2746		1.77075		0.922363		0.090271		-0.65918
33.24	191.605		121.446		72.1896		41.34		21.9233		11.9249		6.3681		3.2746		1.77075		0.922363		0.0949707		-0.64978
33.34	191.603		121.439		72.1849		41.3478		21.9312		11.9249		6.37592		3.2699		1.77075		0.934082		0.10199		-0.647461
33.44	191.61		121.447		72.1927		41.3478		21.9312		11.9327		6.37592		3.26288		1.77075		0.922363		0.109802		-0.646667
33.54	191.617		121.432		72.1958		41.3478		21.9312		11.9327		6.37592		3.26288		1.78717		0.934082		0.109802		-0.638062
33.64	191.61		121.427		72.1974		41.3478		21.9312		11.9444		6.38763		3.2746		1.79419		0.934082		0.109802		-0.639648
33.74	191.618		121.436		72.2091		41.3643		21.9429		11.9444		6.38452		3.2746		1.79419		0.934082		0.116821		-0.634949
33.84	191.644		121.434		72.2075		41.3744		21.9429		11.9397		6.37982		3.2746		1.80511		0.941895		0.109802		-0.630249
33.94	191.656		121.427		72.2091		41.3791		21.9429		11.9444		6.39154		3.2793		1.80981		0.941895		0.109802		-0.62793
34.04	191.638		121.424		72.2192		41.3791		21.9546		11.9444		6.39154		3.2746		1.80981		0.953613		0.114502		-0.631836
34.14	191.625		121.423		72.2169		41.3791		21.9546		11.9491		6.39154		3.28632		1.82153		0.953613		0.121521		-0.630249
34.24	191.617		121.429		72.2271		41.3869		21.9624		11.9444		6.38684		3.29413		1.82623		0.960632		0.121521		-0.62793
34.34	191.594		121.434		72.2286		41.3869		21.9624		11.9561		6.39233		3.29413		1.84027		0.941895		0.13324		-0.630249
34.44	191.583		121.424		72.2357		41.3986		21.9624		11.9561		6.39465		3.30585		1.83795		0.953613		0.12854		-0.615417
34.54	191.597		121.415		72.2388		41.3986		21.9741		11.9561		6.38763		3.30585		1.84808		0.9505		0.129333		-0.608398
34.64	191.574		121.408		72.2365		41.3986		21.9741		11.9592		6.39935		3.30585		1.84106		0.945801		0.129333		-0.610718
34.74	191.566		121.412		72.2513		41.3986		21.9819		11.9522		6.40717		3.31757		1.85278		0.953613		0.129333		-0.608398
34.84	191.556		121.419		72.256		41.3986		21.9772		11.9522		6.40405		3.31757		1.84106		0.953613		0.129333		-0.610718
34.94	191.571		121.424		72.2661		41.4064		21.9702		11.9639		6.39935		3.32538		1.85278		0.953613		0.129333		-0.603699
35.04	191.562		121.419		72.2755		41.4064		21.9819		11.9639		6.39935		3.32068		1.85278		0.965332		0.137939		-0.588867
35.14	191.559		121.423		72.2747		41.4182		21.9866		11.9608		6.41107		3.31366		1.8606		0.965332		0.13324		-0.588867
35.24	191.555		121.412		72.2825		41.4182		21.9937		11.9639		6.41107		3.32538		1.8606		0.973145		0.141052		-0.576355
35.34	191.571		121.419		72.2825		41.4182		22.0015		11.9639		6.41107		3.32538		1.8653		0.976257		0.136353		-0.571655
35.44	191.547		121.419		72.2856		41.4182		22.0132		11.9639		6.41107		3.33319		1.87231		0.980957		0.141052		-0.557617
35.54	191.559		121.408		72.295		41.4229		22.0132		11.9709		6.41107		3.33319		1.88403		0.992676		0.141052		-0.559937
35.64	191.575		121.408		72.3068		41.4299		22.0132		11.9639		6.41888		3.33319		1.88715		0.992676		0.141052		-0.545105
35.74	191.569		121.405		72.3169		41.4299		22.0249		11.9756		6.41888		3.34021		1.89185		0.992676		0.145752		-0.538086
35.84	191.559		121.415		72.3185		41.4416		22.0249		11.9835		6.4259		3.33319		1.89185		0.992676		0.152771		-0.540405
35.94	191.563		121.405		72.3255		41.4416		22.0327		11.9835		6.41888		3.33319		1.89966		0.992676		0.152771		-0.538086
36.04	191.554		121.408		72.3286		41.4494		22.0327		11.9835		6.41888		3.33319		1.89966		0.992676		0.152771		-0.537292
36.14	191.551		121.405		72.338		41.4494		22.0327		11.9835		6.41888		3.341		1.91138		0.989563		0.160583		-0.530273
36.24	191.544		121.408		72.345		41.4494		22.028		11.9952		6.4306		3.341		1.89966		0.995789		0.172302		-0.520874
36.34	191.535		121.415		72.3481		41.4494		22.021		12.003		6.4306		3.35272		1.91138		1.01221		0.172302		-0.518555
36.44	191.532		121.405		72.3458		41.4611		22.0257		11.9983		6.43842		3.35272		1.91138		1.01221		0.184021		-0.520874
36.54	191.519		121.408		72.3528		41.4689		22.0444		12.003		6.43842		3.35272		1.91138		1.01221		0.179321		-0.518555
36.64	191.515		121.416		72.3575		41.4689		22.0444		12.003		6.45013		3.35272		1.91608		1.01221		0.180115		-0.517761
36.74	191.512		121.415		72.3677		41.4689		22.0522		12.003		6.45013		3.36053		1.92621		1.01221		0.180115		-0.509155
36.84	191.503		121.408		72.3771		41.4807		22.0475		12.0108		6.45013		3.36914		1.93561		1.02002		0.180115		-0.510742
36.94	191.501		121.412		72.3794		41.4807		22.0405		12.0108		6.45795		3.36444		1.94263		1.02472		0.180115		-0.509155
37.04	191.501		121.415		72.3841		41.4916		22.0405		12.0225		6.45795		3.36444		1.94263		1.04346		0.191833		-0.499023
37.14	191.488		121.405		72.3888		41.4963		22.0569		12.0225		6.45325		3.37616		1.94263		1.04346		0.194946		-0.494324
37.24	191.476		121.408		72.3872		41.4963		22.0593		12.0303		6.44623		3.38397		1.95435		1.04346		0.187927		-0.491211
37.34	191.473		121.405		72.3966		41.5049		22.0601		12.0303		6.45795		3.38397		1.95746		1.04346		0.199646		-0.489624
37.44	191.472		121.403		72.4067		41.5111		22.0601		12.0272		6.45795		3.37927		1.96997		1.05518		0.199646		-0.491211
37.54	191.458		121.408		72.4161		41.5158		22.0718		12.0342		6.45795		3.38397		1.96997		1.05518		0.196533		-0.477905
37.64	191.452		121.405		72.4153		41.5275		22.0765		12.0342		6.45795		3.38397		1.96997		1.05518		0.194946		-0.474792
37.74	191.454		121.403		72.4279		41.5275		22.0913		12.0342		6.45795		3.39178		1.98169		1.05518		0.204346		-0.467773
37.84	191.457		121.405		72.438		41.5275		22.0913		12.0342		6.45795		3.38867		1.98169		1.06299		0.199646		-0.46698
37.94	191.437		121.408		72.4427		41.5275		22.103		12.0413		6.46576		3.38397		1.98169		1.06299		0.211365		-0.463074
38.04	191.442		121.405		72.4474		41.5392		22.103		12.0342		6.46576		3.38397		1.9895		1.06299		0.211365		-0.458374
38.14	191.43		121.408		72.4575		41.5439		22.103		12.0342		6.46576		3.39569		1.9895		1.06299		0.211365		-0.455261
38.24	191.418		121.415		72.4669		41.5588		22.1147		12.0421		6.46576		3.39569		1.9942		1.06299		0.211365		-0.436523
38.34	191.418		121.408		72.4739		41.5588		22.1147		12.0421		6.46576		3.39569		2.00824		1.07471		0.211365		-0.44043
38.44	191.411		121.412		72.4661		41.5588		22.1226		12.0421		6.47748		3.4035		2.00122		1.07471		0.219177		-0.438843
38.54	191.415		121.419		72.4692		41.5705		22.1226		12.0421		6.47748		3.4035		2.00122		1.08252		0.214478		-0.44043
38.64	191.413		121.427		72.4865		41.5705		22.1226		12.0538		6.47748		3.41522		2.00122		1.08252		0.219177		-0.438843
38.74	191.411		121.424		72.4966		41.5783		22.1343		12.0585		6.48529		3.41522		2.00592		1.08252		0.219177		-0.44043
38.84	191.41		121.423		72.5013		41.5783		22.1343		12.0686		6.48529		3.42694		2.02075		1.08252		0.219177		-0.43103
38.94	191.398		121.412		72.506		41.59		22.1343		12.0616		6.49701		3.42694		2.02075		1.08252		0.219177		-0.428711
39.04	191.391		121.419		72.513		41.5931		22.1343		12.0616		6.49701		3.42694		2.02075		1.09424		0.219177		-0.428711
39.14	191.398		121.424		72.5177		41.5978		22.1421		12.0733		6.49701		3.43475		2.03247		1.09424		0.230896		-0.43103
39.24	191.376		121.419		72.5278		41.6057		22.1421		12.0733		6.50873		3.43475		2.03247		1.09424		0.235596		-0.428711
39.34	191.371		121.427		72.5325		41.6057		22.1538		12.0702		6.50873		3.44647		2.03247		1.10205		0.230896		-0.43103
39.44	191.359		121.434		72.5294		41.6174		22.1538		12.0764		6.51654		3.44647		2.04028		1.10675		0.230896		-0.428711
39.54	191.351		121.432		72.5364		41.6174		22.1616		12.0897		6.52124		3.45428		2.052		1.12549		0.230896		-0.43103
39.64	191.357		121.439		72.5364		41.6221		22.1616		12.0881		6.52356		3.45428		2.052		1.12549		0.237915		-0.416992
39.74	191.347		121.444		72.5396		41.6291		22.1616		12.0928		6.52124		3.45428		2.052		1.12549		0.230896		-0.416199
39.84	191.336		121.446		72.5443		41.6291		22.1733		12.0928		6.53528		3.466		2.052		1.12549		0.235596		-0.407593
39.94	191.328		121.444		72.549		41.6244		22.1733		12.1006		6.52826		3.46912		2.06372		1.12549		0.242615		-0.397461
40.04	191.328		121.439		72.5638		41.6174		22.1812		12.0975		6.53607		3.4707		2.06372		1.13721		0.245728		-0.401367
40.14	191.333		121.442		72.5591		41.6174		22.1812		12.0928		6.53607		3.4574		2.07153		1.13721		0.243408		-0.39978
40.24	191.325		121.444		72.5638		41.6252		22.1929		12.1046		6.54779		3.47382		2.07153		1.13721		0.245728		-0.389648
40.34	191.308		121.455		72.5685		41.6299		22.1929		12.1046		6.54779		3.47382		2.07153		1.14032		0.243408		-0.388062
40.44	191.308		121.451		72.5755		41.6369		22.1929		12.1163		6.54779		3.47382		2.08325		1.15283		0.262146		-0.37793
40.54	191.301		121.454		72.5755		41.6486		22.1929		12.1241		6.54779		3.47382		2.08325		1.15283		0.262146		-0.380249
40.64	191.308		121.458		72.5802		41.6486		22.1929		12.1272		6.54779		3.47852		2.09106		1.15283		0.262146		-0.370117
40.74	191.308		121.463		72.5872		41.6486		22.196		12.1319		6.5556		3.49335		2.09106		1.16455		0.269958		-0.365417
40.84	191.297		121.458		72.5903		41.6486		22.2124		12.1319		6.5603		3.49335		2.09418		1.16455		0.281677		-0.353699
40.94	191.289		121.466		72.595		41.6486		22.2202		12.1436		6.57904		3.50037		2.10748		1.16455		0.281677		-0.353699
41.04	191.289		121.475		72.5997		41.6486		22.2202		12.1436		6.57904		3.49805		2.1059		1.17236		0.281677		-0.338867
41.14	191.277		121.473		72.6068		41.6603		22.2249		12.1514		6.57904		3.50037		2.10748		1.17236		0.293396		-0.341187
41.24	191.277		121.475		72.6099		41.6603		22.2319		12.1514		6.58685		3.50116		2.10278		1.17236		0.293396		-0.338867
41.34	191.279		121.47		72.6224		41.6603		22.2437		12.1514		6.58685		3.51288		2.1106		1.17236		0.293396		-0.329468
41.44	191.281		121.47		72.6224		41.6682		22.2437		12.1514		6.59387		3.51288		2.1106		1.17236		0.301208		-0.314636
41.54	191.281		121.466		72.6224		41.6729		22.2515		12.1514		6.58685		3.51288		2.12231		1.17236		0.301208		-0.319336
41.64	191.272		121.475		72.6193		41.6799		22.2515		12.1631		6.59155		3.51288		2.12231		1.17236		0.301208		-0.309937
41.74	191.262		121.473		72.6263		41.6799		22.2468		12.1678		6.61029		3.51288		2.13403		1.17236		0.301208		-0.307617
41.84	191.258		121.475		72.6294		41.6799		22.2515		12.1749		6.60559		3.5246		2.13403		1.17236		0.301208		-0.311523
41.94	191.258		121.478		72.6341		41.683		22.2562		12.1749		6.59857		3.5246		2.14185		1.17236		0.312927		-0.309937
42.04	191.243		121.485		72.6388		41.6877		22.2632		12.1702		6.60638		3.5293		2.14185		1.18408		0.312927		-0.306824
42.14	191.238		121.483		72.6458		41.6877		22.2632		12.1631		6.60638		3.54413		2.15356		1.18408		0.312927		-0.299805
42.24	191.233		121.478		72.6372		41.6877		22.271		12.1631		6.60638		3.54413		2.16138		1.18878		0.312927		-0.290405
42.34	191.216		121.483		72.6419		41.6877		22.271		12.1631		6.60638		3.54413		2.16138		1.1958		0.31604		-0.283386
42.44	191.222		121.485		72.6466		41.6924		22.2827		12.1678		6.60638		3.53943		2.16138		1.1958		0.328552		-0.280273
42.54	191.223		121.494		72.6536		41.6994		22.2827		12.1827		6.60638		3.53241		2.1731		1.1958		0.328552		-0.278687
42.64	191.219		121.49		72.6536		41.6916		22.2827		12.1827		6.61108		3.53241		2.1731		1.1958		0.325439		-0.280273
42.74	191.207		121.501		72.6653		41.6916		22.2827		12.1827		6.6181		3.53241		2.1684		1.1958		0.323853		-0.275574
42.84	191.207		121.498		72.67		41.683		22.2827		12.1749		6.6181		3.54883		2.17389		1.1958		0.328552		-0.263855
42.94	191.204		121.498		72.6771		41.6877		22.2944		12.1827		6.6181		3.55585		2.18091		1.1958		0.328552		-0.263855
43.04	191.187		121.501		72.6771		41.6682		22.2991		12.1858		6.6181		3.55585		2.19263		1.20673		0.328552		-0.256042
43.14	191.187		121.498		72.6771		41.6486		22.2944		12.1905		6.62982		3.55585		2.19263		1.21143		0.328552		-0.249023
43.24	191.18		121.502		72.6802		41.6369		22.3062		12.2022		6.62982		3.55585		2.19263		1.21143		0.344971		-0.251343
43.34	191.172		121.505		72.6849		41.6221		22.3062		12.2022		6.62982		3.56366		2.19574		1.21143		0.35199		-0.244324
43.44	191.175		121.502		72.6779		41.6213		22.3093		12.2069		6.62982		3.56677		2.18872		1.21143		0.35199		-0.241211
43.54	191.168		121.517		72.6849		41.5978		22.314		12.2022		6.62982		3.57147		2.18872		1.22784		0.35199		-0.239624
43.64	191.165		121.514		72.688		41.5736		22.314		12.2069		6.62982		3.57147		2.18872		1.23486		0.35199		-0.249023
43.74	191.148		121.501		72.6927		41.5471		22.314		12.2256		6.62982		3.57617		2.18872		1.23486		0.35199		-0.236511
43.84	191.148		121.505		72.6927		41.5275		22.3187		12.2139		6.63763		3.58319		2.20044		1.23486		0.355103		-0.236511
43.94	191.148		121.483		72.7091		41.4885		22.321		12.217		6.63763		3.58319		2.20044		1.23798		0.359802		-0.239624
44.04	191.145		121.485		72.7161		41.4619		22.3187		12.2139		6.63763		3.58319		2.20044		1.24268		0.359802		-0.237305
44.14	191.137		121.498		72.7161		41.4213		22.3257		12.2139		6.63763		3.58319		2.21216		1.24268		0.359802		-0.236511
44.24	191.137		121.502		72.7075		41.3916		22.3257		12.2264		6.63763		3.58319		2.21216		1.24738		0.364502		-0.236511
44.34	191.126		121.506		72.7122		41.3627		22.314		12.2256		6.63763		3.58789		2.21997		1.25439		0.371521		-0.227905
44.44	191.109		121.505		72.7052		41.3377		22.3288		12.2256		6.64233		3.59491		2.21997		1.25439		0.371521		-0.237305
44.54	191.093		121.506		72.7122		41.3119		22.3218		12.2366		6.64154		3.59802		2.21997		1.25439		0.371521		-0.236511
44.64	191.083		121.505		72.6927		41.2853		22.3382		12.2382		6.64154		3.60272		2.21997		1.25909		0.376221		-0.241211
44.74	191.058		121.494		72.688		41.2432		22.3452		12.2452		6.64465		3.60272		2.21997		1.26611		0.38324		-0.239624
44.84	191.058		121.482		72.6732		41.2142		22.3452		12.2452		6.63763		3.61444		2.23169		1.26923		0.386353		-0.236511
44.94	191.047		121.478		72.6349		41.1729		22.3483		12.2452		6.63763		3.61444		2.23169		1.27393		0.391052		-0.224792
45.04	191.047		121.485		72.6341		41.1369		22.3413		12.2366		6.63763		3.61914		2.2442		1.27393		0.391052		-0.217773
45.14	191.032		121.483		72.6075		41.1057		22.346		12.2413		6.64233		3.61444		2.25122		1.27863		0.391052		-0.224792
45.24	191.024		121.49		72.5833		41.0822		22.353		12.2382		6.64935		3.61444		2.25122		1.28876		0.395752		-0.220093
45.34	191.019		121.463		72.5591		41.0682		22.346		12.2335		6.64935		3.61755		2.25122		1.29346		0.402771		-0.213074
45.44	191.015		121.466		72.5325		41.0502		22.3561		12.2335		6.65247		3.62225		2.25122		1.29346		0.405884		-0.205261
45.54	191.001		121.444		72.4982		41.0158		22.353		12.2382		6.65717		3.62225		2.26294		1.29816		0.415283		-0.209961
45.64	191.008		121.408		72.4544		41.0135		22.3577		12.2374		6.64935		3.62695		2.26294		1.29346		0.422302		-0.21698
45.74	190.993		121.38		72.4185		41.0111		22.3647		12.2288		6.65405		3.63397		2.26605		1.29346		0.422302		-0.205261
45.84	190.98		121.337		72.3771		40.9893		22.3561		12.2264		6.64935		3.63397		2.27075		1.29657		0.425415		-0.208374
45.94	190.969		121.271		72.3528		40.9846		22.3655		12.2256		6.64935		3.63708		2.27856		1.31769		0.430115		-0.213074
46.04	190.946		121.216		72.3185		40.9697		22.3726		12.2288		6.65247		3.64178		2.27856		1.31299		0.423096		-0.217773
46.14	190.93		121.181		72.2778		40.9455		22.3679		12.2217		6.65717		3.64178		2.27856		1.31299		0.430115		-0.21698
46.24	190.894		121.119		72.2482		40.9424		22.3773		12.2186		6.65015		3.64648		2.27545		1.31299		0.430115		-0.205261
46.34	190.879		121.065		72.2318		40.9142		22.3804		12.2139		6.64935		3.6535		2.27075		1.30829		0.433228		-0.209961
46.44	190.867		120.99		72.1927		40.8947		22.3843		12.217		6.64935		3.6535		2.27386		1.31299		0.437927		-0.209167
46.54	190.857		120.919		72.1661		40.8752		22.389		12.2186		6.65247		3.65662		2.29028		1.31769		0.442627		-0.200562
46.64	190.874		120.845		72.1146		40.8486		22.3874		12.2139		6.64545		3.66602		2.29028		1.32471		0.449646		-0.205261
46.74	190.844		120.787		72.0747		40.8486		22.3851		12.217		6.64233		3.66522		2.29028		1.31299		0.449646		-0.193542
46.84	190.823		120.728		72.045		40.8322		22.3952		12.2186		6.64935		3.66992		2.28717		1.31769		0.446533		-0.18573
46.94	190.79		120.654		72.0372		40.7979		22.3968		12.2139		6.64233		3.67694		2.28247		1.32782		0.456665		-0.174011
47.04	190.774		120.58		72.0091		40.79		22.4069		12.2217		6.65247		3.66833		2.29028		1.33252		0.461365		-0.178711
47.14	190.738		120.498		71.9896		40.7541		22.4046		12.2217		6.64935		3.67303		2.302		1.33722		0.449646		-0.173218
47.24	190.699		120.412		71.9747		40.7346		22.4069		12.2186		6.64233		3.67773		2.2934		1.34424		0.454346		-0.170898
47.34	190.668		120.35		71.9661		40.6963		22.4163		12.2288		6.64154		3.68475		2.2981		1.34735		0.464478		-0.177917
47.44	190.633		120.275		71.9677		40.6768		22.4163		12.2186		6.63293		3.68005		2.30981		1.35205		0.469177		-0.166199
47.54	190.609		120.209		71.9818		40.6689		22.4186		12.2256		6.64233		3.68945		2.31451		1.35205		0.466064		-0.169312
47.64	190.544		120.127		71.963		40.6447		22.4163		12.2217		6.64545		3.69647		2.32153		1.35205		0.476196		-0.174011
47.74	190.491		120.052		71.9747		40.6213		22.4312		12.2256		6.64935		3.68475		2.32153		1.35675		0.485596		-0.166199
47.84	190.462		120.003		71.9536		40.5986		22.4382		12.2217		6.64233		3.68475		2.32153		1.36377		0.480896		-0.15448
47.94	190.398		119.931		71.9365		40.5744		22.4406		12.2256		6.65247		3.68787		2.32153		1.36688		0.485596		-0.15448
48.04	190.333		119.878		71.9193		40.5643		22.446		12.2217		6.65405		3.69727		2.33325		1.36847		0.480896		-0.142761
48.14	190.258		119.833		71.924		40.5158		22.4585		12.2264		6.66107		3.69257		2.33325		1.37549		0.484009		-0.147461
48.24	190.207		119.773		71.9193		40.5088		22.4624		12.2288		6.65247		3.70038		2.33325		1.36377		0.480896		-0.146667
48.34	190.13		119.74		71.9122		40.4893		22.4554		12.2264		6.66187		3.7121		2.33795		1.36688		0.485596		-0.146667
48.44	190.074		119.698		71.924		40.4767		22.4577		12.2288		6.66888		3.7168		2.34497		1.37158		0.495728		-0.134949
48.54	190.008		119.662		71.9193		40.4728		22.4671		12.2264		6.66888		3.71912		2.35278		1.37628		0.500427		-0.127136
48.64	189.962		119.632		71.8849		40.4416		22.4702		12.2303		6.66888		3.72382		2.35278		1.3833		0.493408		-0.127136
48.74	189.899		119.611		71.8732		40.4307		22.4897		12.2288		6.672		3.72382		2.3559		1.388		0.50354		-0.115417
48.84	189.855		119.589		71.8638		40.3994		22.4866		12.2186		6.6814		3.7168		2.3606		1.39502		0.512939		-0.11853
48.94	189.801		119.573		71.8701		40.3799		22.4968		12.2217		6.6806		3.72382		2.37231		1.39813		0.519958		-0.115417
49.04	189.754		119.558		71.8654		40.3682		22.4984		12.2288		6.67358		3.71912		2.37231		1.40283		0.519958		-0.103699
49.14	189.705		119.558		71.8685		40.3557		22.4968		12.2186		6.68372		3.72852		2.38013		1.40753		0.523071		-0.108398
49.24	189.672		119.553		71.888		40.3517		22.4976		12.2217		6.69312		3.73553		2.38483		1.40674		0.532471		-0.107605
49.34	189.634		119.558		71.8849		40.3533		22.514		12.2303		6.69153		3.72693		2.39185		1.40674		0.531677		-0.0958862
49.44	189.613		119.577		71.8966		40.3635		22.5179		12.2288		6.69623		3.72382		2.39185		1.40985		0.536377		-0.0958862
49.54	189.572		119.576		71.888		40.3486		22.528		12.2264		6.69312		3.72852		2.39496		1.41925		0.546509		-0.0841675
49.64	189.543		119.568		71.8927		40.3369		22.5257		12.2288		6.70795		3.74023		2.39655		1.41455		0.53949		-0.076355
49.74	189.501		119.582		71.8732		40.3408		22.5405		12.2186		6.71106		3.73865		2.40356		1.41766		0.544189		-0.0646362
49.84	189.492		119.584		71.8802		40.347		22.5475		12.217		6.72046		3.74335		2.40668		1.42236		0.551208		-0.0568237
49.94	189.458		119.589		71.8654		40.3611		22.5452		12.21		6.73218		3.74805		2.41138		1.42706		0.546509		-0.0568237
50.04	189.415		119.587		71.8654		40.376		22.5569		12.2186		6.7345		3.75037		2.41138		1.43408		0.555908		-0.045105
50.14	189.415		119.594		71.8638		40.4072		22.564		12.2217		6.7439		3.75507		2.41138		1.42236		0.562927		-0.045105
50.24	189.426		119.596		71.8536		40.4291		22.5671		12.2217		6.74231		3.75977		2.41138		1.42706		0.554321		-0.045105
50.34	189.415		119.616		71.8615		40.4268		22.5718		12.2264		6.7439		3.75507		2.41608		1.43408		0.563721		-0.0372925
50.44	189.4		119.635		71.8685		40.4463		22.5648		12.2288		6.75403		3.75818		2.4231		1.43719		0.57074		-0.0372925
50.54	189.4		119.655		71.8654		40.4549		22.5671		12.2186		6.75171		3.75116		2.4231		1.44189		0.573853		-0.0255737
50.64	189.39		119.674		71.8489		40.4681		22.5765		12.2217		6.74701		3.75586		2.4231		1.43878		0.583252		-0.0255737
50.74	189.4		119.687		71.8466		40.4822		22.5913		12.2217		6.75171		3.75818		2.4231		1.4458		0.583252		-0.0286865
50.84	189.41		119.702		71.8638		40.4924		22.596		12.2186		6.75403		3.76758		2.42621		1.4458		0.593384		-0.0255737
50.94	189.4		119.716		71.8661		40.5088		22.6061		12.2092		6.75171		3.76288		2.43091		1.45361		0.598083		-0.013855
51.04	189.408		119.742		71.8802		40.5236		22.6077		12.21		6.76184		3.76288		2.43091		1.44891		0.602783		-0.013855
51.14	189.43		119.756		71.888		40.5236		22.6179		12.2069		6.75873		3.75977		2.43091		1.45361		0.60199		-0.00213623
51.24	189.439		119.776		71.8974		40.5479		22.6155		12.1991		6.75171		3.7699		2.43561		1.45831		0.605103		0.00567627
51.34	189.438		119.815		71.924		40.5627		22.6304		12.1975		6.76184		3.76288		2.44263		1.46533		0.614502		0.00567627
51.44	189.419		119.819		71.9224		40.5838		22.6452		12.1905		6.77124		3.76758		2.44263		1.46533		0.621521		0.017395
51.54	189.412		119.826		71.9286		40.5939		22.6468		12.1991		6.77045		3.7746		2.44263		1.46844		0.624634		0.017395
51.64	189.419		119.849		71.931		40.633		22.6585		12.2022		6.76184		3.7699		2.43091		1.47314		0.629333		0.017395
51.74	189.414		119.866		71.924		40.6299		22.6569		12.1975		6.77124		3.7746		2.43091		1.48096		0.622314		0.0252075
51.84	189.412		119.885		71.9466		40.6377		22.6663		12.1921		6.77045		3.76758		2.43091		1.47784		0.634033		0.0252075
51.94	189.419		119.909		71.9552		40.6642		22.6655		12.1975		6.76343		3.7746		2.43091		1.48486		0.636353		0.0252075
52.04	189.414		119.955		71.9505		40.6885		22.6733		12.1874		6.77356		3.77771		2.42621		1.48486		0.645752		0.0252075
52.14	189.415		119.987		71.963		40.7197		22.6765		12.1897		6.76654		3.78241		2.43091		1.48798		0.644165		0.0252075
52.24	189.423		120.03		71.9552		40.7541		22.6859		12.1905		6.77124		3.77539		2.43561		1.48566		0.648865		0.0400391
52.34	189.422		120.057		71.97		40.7658		22.6812		12.1874		6.77356		3.78241		2.44263		1.49268		0.653564		0.0447388
52.44	189.426		120.08		71.9747		40.7736		22.689		12.1796		6.78296		3.78711		2.44263		1.49738		0.663696		0.0447388
52.54	189.438		120.083		71.9747		40.8018		22.6976		12.1827		6.78998		3.78943		2.44263		1.50439		0.665283		0.0447388
52.64	189.446		120.116		71.9771		40.8244		22.7077		12.178		6.79309		3.79413		2.43561		1.50751		0.675415		0.041626
52.74	189.465		120.134		71.9677		40.8486		22.7124		12.1827		6.78607		3.79883		2.45435		1.51221		0.684814		0.0252075
52.84	189.482		120.159		71.9896		40.883		22.7054		12.1874		6.79077		3.80896		2.45746		1.51221		0.680115		0.0252075
52.94	189.484		120.198		71.9896		40.9111		22.7077		12.1827		6.8009		3.80194		2.46686		1.50439		0.687927		0.0252075
53.04	189.474		120.209		72.0021		40.926		22.7171		12.1796		6.80249		3.80664		2.46216		1.50909		0.699646		0.017395
53.14	189.484		120.236		72.0091		40.9424		22.7155		12.1897		6.80951		3.80585		2.46216		1.50751		0.699646		0.0252075
53.24	189.497		120.261		72.0185		40.9572		22.7249		12.1905		6.81421		3.80896		2.46527		1.51221		0.704346		0.0205078
53.34	189.497		120.272		72.0278		40.9799		22.7366		12.1874		6.81262		3.81366		2.47467		1.51221		0.694946		0.0181885
53.44	189.512		120.287		72.0411		41.001		22.7468		12.1827		6.81421		3.81836		2.46216		1.50439		0.699646		0.0252075
53.54	189.513		120.326		72.0568		41.0158		22.7437		12.1827		6.80951		3.80896		2.46216		1.49268		0.684814		0.0252075
53.64	189.531		120.369		72.0568		41.0244		22.7366		12.1874		6.79309		3.80194		2.45044		1.49268		0.683228		0.0252075
53.74	189.528		120.409		72.0747		41.0392		22.7468		12.1827		6.77826		3.78711		2.44574		1.48566		0.684814		0.0205078
53.84	189.52		120.443		72.0724		41.0588		22.7562		12.1944		6.77124		3.78241		2.43872		1.49268		0.672302		0.0252075
53.94	189.5		120.479		72.1036		41.0666		22.7554		12.2022		6.76184		3.7793		2.42389		1.48486		0.663696		0.0252075
54.04	189.521		120.51		72.0989		41.0744		22.7468		12.2069		6.75171		3.76678		2.41138		1.48486		0.665283		0.0252075
54.14	189.547		120.525		72.1224		41.083		22.7366		12.2092		6.7439		3.7699		2.39655		1.47314		0.660583		0.0134888
54.24	189.555		120.565		72.1185		41.0931		22.735		12.2022		6.74231		3.76288		2.38403		1.46533		0.653564		0.0134888
54.34	189.552		120.595		72.1349		41.1025		22.7296		12.2022		6.7392		3.74805		2.37543		1.46533		0.652771		0.0134888
54.44	189.574		120.616		72.138		41.1104		22.7272		12.1874		6.73218		3.75507		2.3606		1.45361		0.655884		0.010376
54.54	189.591		120.655		72.1466		41.1322		22.7319		12.171		6.7345		3.75037		2.34106		1.45361		0.653564		0.00567627
54.64	189.606		120.68		72.1466		41.1486		22.7171		12.1514		6.71967		3.74335		2.33795		1.45673		0.655884		0.00567627
54.74	189.637		120.709		72.1497		41.1564		22.7272		12.1241		6.71265		3.73633		2.32153		1.46143		0.665283		-0.00604248
54.84	189.656		120.734		72.181		41.1611		22.7171		12.1006		6.70795		3.74335		2.30511		1.45831		0.660583		-0.0107422
54.94	189.662		120.755		72.1693		41.1877		22.7155		12.0858		6.68842		3.73865		2.302		1.45673		0.644165		-0.00604248
55.04	189.683		120.787		72.1544		41.1908		22.7171		12.0811		6.68372		3.73163		2.29028		1.46143		0.634033		-0.0177612
55.14	189.676		120.806		72.1661		41.1611		22.7171		12.0811		6.6767		3.72852		2.26373		1.45361		0.621521		-0.0255737
55.24	189.672		120.823		72.1693		41.1416		22.696		12.0499		6.65717		3.72382		2.25122		1.44659		0.587158		-0.0372925
55.34	189.669		120.834		72.1466		41.1322		22.6859		12.0468		6.63062		3.716		2.24652		1.44189		0.56604		-0.045105
55.44	189.664		120.848		72.145		41.1174		22.6882		12.0225		6.62122		3.7074		2.22467		1.42236		0.524658		-0.0646362
55.54	189.661		120.862		72.1513		41.1025		22.6616		12.0108		6.60327		3.70508		2.21216		1.40283		0.480896		-0.0880737
55.64	189.641		120.884		72.1255		41.0978		22.6273		11.9913		6.57904		3.68475		2.16138		1.3833		0.484009		-0.083374
55.74	189.644		120.905		72.1544		41.0931		22.5952		11.96		6.53296		3.66522		2.1059		1.35675		0.505127		-0.0529175
55.84	189.641		120.954		72.0677		41.083		22.5913		11.9296		6.50092		3.62695		2.07935		1.34424		0.50354		-0.0333862
55.94	189.633		120.979		71.8966		41.0736		22.564		11.8819		6.50403		3.61444		2.09576		1.34424		0.524658		-0.0224609
56.04	189.63		121.041		71.6497		41.0518		22.5405		11.8624		6.54468		3.55896		2.12701		1.34424		0.546509		0.00646973
56.14	189.649		121.087		71.3966		41.0275		22.521		11.8475		6.56262		3.56366		2.15668		1.34735		0.555908		0.0252075
56.24	189.644		121.126		71.2935		41.0158		22.5179		11.8577		6.6228		3.58319		2.19733		1.36377		0.57074		0.0134888
56.34	189.676		121.112		71.4091		41.008		22.5249		11.8671		6.64075		3.60742		2.21527		1.39502		0.57074		0.03302
56.44	189.606		120.981		71.4771		40.9885		22.5327		11.8694		6.65717		3.62616		2.2442		1.3833		0.57074		0.0283203
56.54	189.649		120.706		71.4794		40.9814		22.5475		11.8819		6.66187		3.62927		2.26605		1.40283		0.56604		0.057251
56.64	189.071		120.454		71.4739		41.0228		22.5648		11.8897		6.66888		3.6582		2.29498		1.40283		0.575439		0.111145
56.74	188.739		120.306		71.4966		41.0713		22.5671		11.9108		6.6806		3.68475		2.302		1.40283		0.594971		0.03302
56.84	188.339		120.398		71.5138		41.1096		22.5648		11.9084		6.70795		3.68475		2.29028		1.40753		0.582458		-0.14978
56.94	188.462		120.505		71.5482		41.1322		22.5718		11.9178		6.70013		3.69647		2.28247		1.42157		0.585571		-0.767761
57.04	188.676		120.576		71.5333		41.1564		22.5913		11.921		6.65717		3.7074		2.28247		1.40283		0.590271		-1.95215
57.14	188.746		120.648		71.5185		41.1416		22.6077		11.9374		6.65247		3.70428		2.27075		1.41455		0.269958		-3.93884
57.24	188.814		120.689		71.4966		41.1525		22.6343		11.9358		6.72437		3.7121		2.22699		1.25909		-0.280029		-6.06854
57.34	188.88		120.74		71.4513		41.1244		22.6179		11.9491		6.70013		3.73163		2.19342		0.805176		-1.02301		-8.2818
57.44	188.952		120.782		71.4825		41.0947		22.5687		11.9358		6.04779		3.69727		1.96686		0.203613		-1.75659		-10.3834
57.54	189.008		120.808		71.4552		41.1049		22.5983		11.8522		4.41888		3.6535		1.31683		-0.804993		-2.30658		-12.4178
57.64	189.079		120.813		71.3997		41.0783		22.3101		11.8155		2.09387		3.20898		0.209045		-1.88153		-2.86517		-14.3013
57.74	189.106		120.806		71.4122		41.0471		20.4241		10.2952		-0.674072		2.03943		-1.19019		-2.84949		-3.4433		-16.0303
57.84	189.149		120.823		71.3489		41.0244		15.5062		7.078		-3.86707		0.599609		-2.67065		-3.76202		-3.8847		-17.7842
57.94	189.243		120.818		71.4044		40.9135		7.68817		2.48657		-6.91785		-1.34729		-3.9527		-4.47839		-4.30426		-19.2381
58.04	189.349		120.798		70.6505		37.9932		-1.29462		-2.88214		-9.87567		-3.31915		-5.07068		-5.27997		-4.86206		-20.3013
58.14	189.359		120.787		63.3685		29.1564		-10.9837		-8.40247		-12.4413		-5.07776		-6.18787		-6.14014		-5.44647		-19.4341
58.24	189.372		120.764		44.5529		15.1564		-20.5415		-13.6119		-14.9756		-6.62463		-7.21362		-7.01593		-6.05347		-14.4263
58.34	189.383		120.825		17.1075		-1.40216		-29.7345		-18.8267		-17.5647		-8.04022		-8.42456		-7.81671		-6.0777		-7.19434
58.44	189.349		120.651		-14.5096		-18.7451		-38.5259		-23.7689		-19.9577		-9.60822		-9.3269		-8.44403		-4.61987		-1.57166
58.54	189.16		118.823		-47.3378		-36.4733		-46.9399		-28.033		-22.3233		-11.1238		-10.2558		-8.49402		-2.24255		1.54865
58.64	180.017		104.415		-80.3378		-53.7319		-54.6837		-32.4532		-24.1592		-12.4598		-10.9301		-6.74951		-0.186279		3.14789
58.74	136.212		67.6585		-112.389		-70.1904		-62.1353		-36.1533		-24.8147		-13.8481		-10.6808		-3.67297		0.898865		3.88928
58.84	48.1873		13.9976		-142.9		-85.9412		-68.6696		-39.4532		-21.9382		-14.7949		-8.30347		-1.07532		1.40356		4.3916
58.94	-65.6486		-47.9196		-171.557		-100.801		-74.2985		-42.3751		-15.3155		-14.7215		-4.72534		0.591125		1.67621		4.73224
59.04	-187.875		-111.685		-198.221		-114.235		-77.8165		-42.4493		-8.69519		-12.2371		-1.5199		1.54504		1.84888		4.92365
59.14	-309.718		-174.439		-222.616		-126.54		-73.6321		-36.3814		-3.63031		-7.68323		0.687134		2.05829		2.02075		5.0744
59.24	-428.472		-234.868		-244.456		-137.452		-57.5751		-25.64		-0.340515		-3.68945		1.83716		2.42938		2.04108		5.02832
59.34	-541.728		-292.369		-263.978		-145.415		-37.2532		-15.0517		1.70874		-0.949646		2.51843		2.60907		2.02856		4.90961
59.44	-647.47		-346.724		-275.689		-139.67		-19.8392		-6.99152		2.92279		0.927734		2.91296		2.68329		1.96686		4.6994
59.54	-745.917		-397.354		-258.646		-111.543		-7.74072		-1.42279		3.59235		2.0863		3.07855		2.78015		1.87933		4.45721
59.64	-834.812		-442.875		-202.383		-74.7295		0.0350342		2.07251		3.94232		2.69647		3.14734		2.75439		1.77698		4.29553
59.74	-915.719		-482.852		-134.887		-42.9201		4.2663		3.97174		3.98138		3.09259		3.22699		2.64972		1.68481		4.01819
59.84	-987.851		-517.598		-77.6089		-19.5865		6.39209		5.00531		3.90796		3.24103		3.21216		2.54425		1.58557		3.84711
59.94	-1051.48		-540.126		-35.4995		-4.37872		7.24988		5.34204		3.7486		3.20038		3.13483		2.45441		1.47778		3.65411
60.04	-1091.1		-513.271		-8.71045		4.5705		7.5788		5.35846		3.67749		3.12616		3.02936		2.36377		1.40588		3.41895
60.14	-1040.14		-412.738		6.8927		9.18146		7.46082		5.20844		3.52985		2.92694		2.89655		2.26923		1.30902		3.21741
60.24	-853.949		-282.302		14.663		11.4697		7.41003		5.04047		3.35168		2.78711		2.72699		2.17706		1.24261		3.02911
60.34	-605.375		-167.697		18.6943		12.1588		7.203		4.85223		3.20093		2.64099		2.55591		2.09424		1.1723		2.81897
60.44	-376.838		-84.0845		20.2505		12.3697		6.88977		4.61707		3.07434		2.5293		2.43481		1.98486		1.11682		2.7049
60.54	-201.877		-30.1126		20.5099		11.9822		6.65149		4.3147		2.88763		2.43475		2.34808		1.92938		1.06763		2.56738
60.64	-84.5767		2.31238		19.8872		11.5322		6.36786		4.13269		2.77826		2.3363		2.24341		1.86377		1.01526		2.45099
60.74	-13.9354		20.3757		19.1052		11.015		5.99835		3.97644		2.63763		2.26758		2.13403		1.81769		0.966064		2.36584
60.84	25.1396		29.3171		18.1161		10.6713		5.7132		3.81549		2.53998		2.18005		2.02466		1.74658		0.925415		2.28772
60.94	44.9116		32.7999		17.2302		10.2307		5.39209		3.60767		2.4259		2.10742		1.96216		1.67157		0.891052		2.21582
61.04	53.5936		33.5038		16.506		9.68848		5.07959		3.40613		2.33374		2.0238		1.89575		1.61768		0.871521		2.13226
61.14	56.1896		32.8898		15.8154		9.11816		4.8335		3.24127		2.23138		1.94727		1.81372		1.55829		0.840271		2.07208
61.24	55.3865		31.6304		15.0771		8.61035		4.64679		3.09283		2.14154		1.87616		1.74341		1.52863		0.82074		2.00177
61.34	53.3717		30.278		14.3497		8.23456		4.49286		2.98035		2.0517		1.80896		1.68011		1.48016		0.781677		1.9549
61.44	50.9959		29.2015		13.67		7.91425		4.35852		2.89362		1.99231		1.72852		1.6145		1.43408		0.750427		1.92365
61.54	48.8857		27.7983		13.1075		7.5791		4.21552		2.85455		1.93842		1.67224		1.55902		1.40753		0.745728		1.87756
61.64	46.7248		26.3452		12.5919		7.29785		4.06866		2.74048		1.88763		1.61444		1.52075		1.39032		0.719177		1.85333
61.74	44.4655		25.0015		12.0849		7.02362		3.92645		2.66003		1.83685		1.54413		1.48639		1.35675		0.712158		1.82208
61.84	42.46		24.0702		11.595		6.73145		3.78741		2.5686		1.77826		1.5246		1.47388		1.33252		0.694946		1.79944
61.94	40.3756		23.0202		11.1357		6.4455		3.67645		2.49988		1.7392		1.50507		1.46216		1.31299		0.684814		1.74707
62.04	38.7584		22.0046		10.6622		6.18768		3.54523		2.42798		1.69623		1.49335		1.45435		1.29346		0.680115		1.72443
62.14	37.3326		20.9679		10.2239		5.93066		3.40692		2.33972		1.66187		1.466		1.44263		1.27704		0.672302		1.69318
62.24	36.042		19.8757		9.84973		5.74628		3.29523		2.27954		1.63684		1.466		1.4184		1.25909		0.663696		1.65881
62.34	34.7459		18.9562		9.47083		5.57831		3.20929		2.1991		1.57904		1.44257		1.38013		1.24579		0.660583		1.6424
62.44	33.4287		18.2648		9.23254		5.40643		3.12567		2.12408		1.54779		1.41992		1.38013		1.24268		0.648865		1.60333
62.54	32.153		17.5882		8.888		5.25409		3.03741		2.0686		1.52124		1.40271		1.37231		1.24738		0.641846		1.59161
62.64	30.8498		16.996		8.60364		5.12518		2.94598		2.02722		1.50873		1.38086		1.35278		1.23486		0.641052		1.55725
62.74	29.7404		16.3929		8.33411		4.97443		2.87726		1.98346		1.46967		1.35663		1.33405		1.22314		0.629333		1.55255
62.84	28.9201		15.8312		8.07471		4.84314		2.80536		1.93579		1.46106		1.34491		1.33325		1.20361		0.634033		1.52991
62.94	27.9936		15.221		7.80756		4.6955		2.73663		1.90613		1.46265		1.32538		1.32153		1.20361		0.636353		1.52521
63.04	27.0771		14.7296		7.55988		4.54706		2.66473		1.86237		1.45013		1.30896		1.31372		1.18408		0.641052		1.51349
63.14	26.0764		14.3187		7.35754		4.41583		2.61554		1.828		1.41888		1.30194		1.29419		1.17236		0.629333		1.49707
63.24	25.0795		13.8413		7.16144		4.30408		2.57648		1.79596		1.39075		1.2746		1.28247		1.17236		0.621521		1.49866
63.34	24.2326		13.3851		6.99426		4.1955		2.52802		1.76782		1.38062		1.26288		1.27466		1.16925		0.621521		1.48224
63.44	23.4506		12.9523		6.81378		4.08612		2.48663		1.72644		1.3681		1.25507		1.26294		1.16455		0.609802		1.47443
63.54	22.6342		12.5327		6.63019		3.98145		2.43115		1.71393		1.35327		1.23553		1.25122		1.16455		0.609802		1.46271
63.64	21.7631		12.0687		6.4505		3.86737		2.38428		1.6897		1.32904		1.22852		1.24341		1.15674		0.614502		1.45099
63.74	20.8522		11.6827		6.27551		3.76581		2.33661		1.66785		1.30951		1.20428		1.23169		1.14502		0.609802		1.44788
63.84	19.7897		11.3187		6.13019		3.7041		2.29523		1.6358		1.30481		1.19647		1.22388		1.13721		0.609802		1.43848
63.94	19.0099		10.9663		5.98645		3.61267		2.25146		1.59595		1.28998		1.18475		1.21216		1.12549		0.60199		1.42834
64.04	18.3639		10.5999		5.82159		3.51581		2.2171		1.578		1.27826		1.16522		1.20435		1.12549		0.60199		1.42365
64.14	17.6725		10.2554		5.66144		3.45331		2.18817		1.55377		1.26343		1.1488		1.19263		1.12549		0.590271		1.43146
64.24	17.0014		9.91321		5.48645		3.37677		2.13507		1.53894		1.25403		1.1535		1.18091		1.10596		0.593384		1.42834
64.34	16.2733		9.57568		5.32941		3.29236		2.08661		1.51001		1.24701		1.12225		1.1731		1.10596		0.590271		1.41895
64.44	15.5912		9.22412		5.16614		3.2041		2.05225		1.49518		1.25171		1.12225		1.1731		1.09735		0.594971		1.41193
64.54	14.9967		8.88898		5.03253		3.10565		2.00616		1.46863		1.25092		1.10272		1.16138		1.10205		0.60199		1.41663
64.64	14.5311		8.5249		4.87549		3.02753		2.00146		1.45923		1.2392		1.09961		1.15356		1.09424		0.590271		1.40881
64.74	14.06		8.19757		4.74426		2.97363		1.97412		1.45221		1.2345		1.08319		1.14185		1.09424		0.593384		1.39941
64.84	13.5623		7.93195		4.59583		2.90643		1.93115		1.43738		1.22046		1.06366		1.14185		1.09424		0.598083		1.39709
64.94	13.0475		7.61163		4.43408		2.82361		1.91162		1.41626		1.21967		1.05896		1.13403		1.08252		0.598083		1.3877
65.04	12.5405		7.30145		4.34271		2.7627		1.87726		1.40613		1.20795		1.05194		1.12231		1.08252		0.598083		1.37756
65.14	12.035		7.0296		4.23175		2.71893		1.84833		1.39362		1.20325		1.04413		1.11761		1.07941		0.602783		1.37988
65.24	11.4889		6.8382		4.12238		2.65173		1.82648		1.36938		1.20093		1.03711		1.12231		1.07471		0.60199		1.37286
65.34	11.0506		6.62646		4.02081		2.60254		1.80536		1.35535		1.18842		1.03632		1.1153		1.07471		0.606689		1.36975
65.44	10.6928		6.41553		3.93097		2.56659		1.79523		1.34753		1.1806		1.02771		1.1106		1.07471		0.605103		1.36816
65.54	10.3201		6.24835		3.86536		2.52441		1.77802		1.33502		1.17358		1.03241		1.1106		1.07782		0.609802		1.36584
65.64	9.96545		6.06866		3.79425		2.49628		1.75616		1.33032		1.172		1.03711		1.10278		1.06299		0.609802		1.35803
65.74	9.59827		5.896		3.70752		2.46423		1.74835		1.31158		1.16888		1.03241		1.10278		1.06299		0.606689		1.36035
65.84	9.23499		5.72101		3.61536		2.41113		1.74677		1.30847		1.15717		1.03241		1.09106		1.06299		0.613708		1.35803
65.94	8.85999		5.56085		3.55988		2.37518		1.73663		1.29907		1.15405		1.0293		1.08636		1.06299		0.616821		1.36035
66.04	8.48889		5.39288		3.48175		2.35565		1.71552		1.29205		1.15247		1.03632		1.09106		1.05127		0.621521		1.35803
66.14	8.12482		5.23584		3.43567		2.31348		1.70538		1.28894		1.15717		1.02771		1.09106		1.05597		0.621521		1.36035
66.24	7.77484		5.10223		3.37708		2.27283		1.69287		1.28424		1.15405		1.0246		1.09576		1.05518		0.626221		1.35333
66.34	7.43341		4.95148		3.31689		2.25098		1.68115		1.27954		1.14935		1.0246		1.09106		1.05518		0.63324		1.3385
66.44	7.08575		4.81866		3.25909		2.21893		1.65851		1.2655		1.14075		1.01758		1.09106		1.04346		0.63324		1.34863
66.54	6.72717		4.68506		3.2052		2.18768		1.64911		1.26471		1.14233		1.02771		1.09576		1.04346		0.636353		1.34631
66.64	6.3717		4.55615		3.16144		2.15332		1.62256		1.2561		1.14935		1.03241		1.10278		1.04346		0.629333		1.35333
66.74	6.07092		4.42493		3.08411		2.12909		1.61084		1.24597		1.15247		1.0246		1.1059		1.04346		0.629333		1.35333
66.84	5.82092		4.30145		3.03253		2.11267		1.61084		1.24518		1.15015		1.01758		1.1106		1.03564		0.634033		1.35333
66.94	5.57794		4.17493		2.98645		2.08301		1.5882		1.23816		1.14935		1.0246		1.10278		1.03876		0.641052		1.35803
67.04	5.33264		4.05145		2.93097		2.06189		1.57489		1.24048		1.14233		1.01678		1.10278		1.03174		0.641052		1.35333
67.14	5.10529		3.93976		2.88721		2.03693		1.56476		1.23816		1.14935		1.0199		1.10748		1.03174		0.641052		1.35333
67.24	4.89124		3.82257		2.83411		2.03455		1.55536		1.23346		1.14465		1.0246		1.1145		1.02863		0.644165		1.34863
67.34	4.73108		3.71161		2.79034		2.0127		1.55695		1.22876		1.15405		1.01758		1.10278		1.03564		0.648865		1.35803
67.44	4.56152		3.61163		2.73645		1.98376		1.54913		1.23816		1.14935		1.0246		1.1059		1.03564		0.648865		1.34552
67.54	4.39203		3.51709		2.69269		1.96191		1.54755		1.23346		1.14935		1.0246		1.1106		1.02393		0.641846		1.35022
67.64	4.23108		3.43195		2.65674		1.9455		1.53741		1.23346		1.14465		1.01288		1.1106		1.02393		0.648865		1.34863
67.74	4.04669		3.3374		2.61536		1.91815		1.53583		1.23346		1.13763		1.01599		1.12231		1.02393		0.648865		1.35333
67.84	3.89124		3.25226		2.59973		1.89862		1.5257		1.22565		1.13763		1.01288		1.1153		1.02863		0.653564		1.35022
67.94	3.74121		3.18195		2.56689		1.88379		1.51318		1.22174		1.13062		1.01288		1.11761		1.02393		0.660583		1.34863
68.04	3.59045		3.10223		2.55206		1.87439		1.50848		1.23346		1.12982		1.00586		1.1153		1.02393		0.663696		1.35022
68.14	3.41077		3.03351		2.52863		1.85254		1.50146		1.21393		1.13293		1.01288		1.12231		1.01611		0.668396		1.34552
68.24	3.29669		2.9632		2.51068		1.84003		1.48663		1.21863		1.13763		1.01758		1.12231		1.01923		0.660583		1.34863
68.34	3.21466		2.90771		2.49347		1.81659		1.49677		1.20612		1.13062		1.01678		1.12231		1.02393		0.660583		1.34631
68.44	3.07092		2.82959		2.47394		1.81189		1.49445		1.20923		1.12982		1.00818		1.1145		1.02863		0.660583		1.34552
68.54	2.93732		2.76398		2.46222		1.80176		1.48663		1.20221		1.13452		1.01288		1.1145		1.03564		0.660583		1.33691
68.64	2.80609		2.7085		2.44269		1.78534		1.47412		1.20691		1.12982		1.01758		1.11761		1.03564		0.665283		1.34161
68.74	2.6709		2.63348		2.43097		1.78223		1.46552		1.20612		1.13293		1.0246		1.12231		1.02704		0.672302		1.3385
68.84	2.5592		2.58899		2.40442		1.76501		1.4671		1.19751		1.12982		1.0199		1.13013		1.03174		0.675415		1.34552
68.94	2.45685		2.54364		2.37549		1.74628		1.4624		1.20221		1.13452		1.0293		1.12701		1.03174		0.668396		1.3338
69.04	2.32562		2.49054		2.35052		1.72363		1.45459		1.1991		1.12982		1.0246		1.13403		1.02393		0.668396		1.3385
69.14	2.18732		2.44678		2.32861		1.70251		1.44598		1.1944		1.13293		1.0246		1.13403		1.02393		0.668396		1.33771
69.24	2.02716		2.41553		2.30206		1.6955		1.43585		1.19751		1.12982		1.0246		1.13403		1.01221		0.668396		1.3291
69.34	1.95685		2.37335		2.2677		1.69238		1.43817		1.20691		1.12982		1.01599		1.12543		1.01221		0.680115		1.3338
69.44	1.88342		2.32257		2.25128		1.69238		1.43585		1.20221		1.13452		1.02069		1.13013		1.01691		0.668396		1.33069
69.54	1.79669		2.27881		2.23175		1.68298		1.44287		1.1991		1.14154		1.02539		1.13483		1.02393		0.668396		1.3291
69.64	1.70374		2.24286		2.20911		1.66113		1.43585		1.19751		1.12982		1.0246		1.14185		1.01611		0.673096		1.3338
69.74	1.60529		2.18665		2.18799		1.65643		1.43817		1.1944		1.13293		1.0293		1.14185		1.01611		0.680115		1.32678
69.84	1.54669		2.15302		2.16144		1.66034		1.43115		1.1991		1.13763		1.04413		1.14185		1.01923		0.683228		1.32599
69.94	1.48889		2.11865		2.14661		1.65643		1.42804		1.1944		1.13062		1.04724		1.14185		1.01691		0.687927		1.3291
70.04	1.4256		2.06085		2.10596		1.64862		1.42645		1.19751		1.13763		1.04883		1.14185		1.02393		0.687927		1.32208
70.14	1.3764		2.01709		2.08801		1.6369		1.42804		1.1944		1.13763		1.05585		1.14655		1.02393		0.684814		1.32678
70.24	1.33575		1.96631		2.07159		1.6416		1.42334		1.1944		1.12982		1.05585		1.14185		1.02393		0.691833		1.32599
70.34	1.28186		1.91241		2.04895		1.6322		1.41864		1.18738		1.13293		1.04724		1.15356		1.02393		0.691833		1.31427
70.44	1.21857		1.8999		2.02783		1.63379		1.41632		1.18658		1.13763		1.05194		1.15356		1.01923		0.694946		1.31738
70.54	1.16309		1.86865		2.00598		1.62128		1.41162		1.17798		1.13763		1.04413		1.15356		1.02393		0.699646		1.31897
70.64	1.10999		1.8374		1.98877		1.61737		1.40381		1.18268		1.13062		1.04883		1.15668		1.02863		0.704346		1.31427
70.74	1.06622		1.79834		1.97864		1.61267		1.40692		1.17566		1.13763		1.05585		1.16138		1.02393		0.699646		1.31427
70.84	1.03656		1.78821		1.97394		1.60254		1.4046		1.17487		1.13763		1.05585		1.16138		1.02393		0.711365		1.30725
70.94	0.988098		1.75458		1.96222		1.60254		1.40381		1.17487		1.13452		1.04724		1.16138		1.02863		0.699646		1.31738
71.04	0.922485		1.74756		1.94739		1.60486		1.39209		1.16315		1.14154		1.05194		1.16138		1.02393		0.704346		1.31427
71.14	0.867004		1.71631		1.93799		1.59473		1.39679		1.16626		1.12982		1.05194		1.14966		1.02393		0.711365		1.31427
71.24	0.827942		1.69836		1.90833		1.59314		1.39911		1.16315		1.13293		1.05664		1.16138		1.02393		0.711365		1.30725
71.34	0.765442		1.69208		1.89191		1.58301		1.39209		1.16785		1.13763		1.05585		1.15436		1.02393		0.711365		1.30646
71.44	0.716248		1.68976		1.89191		1.59314		1.38037		1.16785		1.14233		1.05585		1.16138		1.02704		0.711365		1.30957
71.54	0.679504		1.68896		1.88879		1.58301		1.37726		1.16705		1.15247		1.04724		1.16138		1.02393		0.706665		1.30255
71.64	0.636536		1.67413		1.86768		1.58612		1.37567		1.15845		1.14935		1.05194		1.15356		1.02393		0.711365		1.30725
71.74	0.585754		1.6452		1.86066		1.59003		1.37256		1.16315		1.14935		1.05664		1.15356		1.02393		0.711365		1.31427
71.84	0.554504		1.61163		1.84583		1.5752		1.37256		1.16785		1.14233		1.06366		1.15356		1.02863		0.711365		1.31738
71.94	0.53186		1.60693		1.82861		1.57361		1.36554		1.16315		1.14935		1.06366		1.15356		1.03564		0.711365		1.31427
72.04	0.492798		1.59912		1.82159		1.57129		1.37567		1.15533		1.14935		1.06366		1.15668		1.03564		0.704346		1.30255
72.14	0.476379		1.57257		1.80676		1.56189		1.37726		1.15533		1.14935		1.06055		1.16138		1.03564		0.711365		1.30255
72.24	0.453735		1.56787		1.80206		1.56348		1.37256		1.14673		1.14075		1.06757		1.16138		1.03564		0.703552		1.29474
72.34	0.417786		1.53662		1.80676		1.56189		1.37256		1.14832		1.13763		1.06757		1.16138		1.03876		0.703552		1.28302
72.44	0.406067		1.51709		1.79736		1.55176		1.36786		1.15533		1.14233		1.05896		1.15826		1.04346		0.694946		1.28772
72.54	0.386536		1.49445		1.78723		1.55017		1.36554		1.15533		1.14935		1.06366		1.15356		1.03174		0.699646		1.29474
72.64	0.376404		1.47803		1.77783		1.55176		1.36084		1.14362		1.13763		1.06366		1.15356		1.03174		0.704346		1.28772
72.74	0.355286		1.4632		1.7724		1.55176		1.35773		1.14673		1.13763		1.06366		1.15668		1.03174		0.711365		1.29474
72.84	0.327942		1.45068		1.77002		1.55408		1.36475		1.15143		1.14075		1.05664		1.16138		1.03644		0.711365		1.28693
72.94	0.304504		1.42725		1.75989		1.55176		1.35614		1.14362		1.14545		1.06366		1.16138		1.04346		0.714478		1.29004
73.04	0.28186		1.40771		1.75128		1.53925		1.35303		1.14832		1.14233		1.06677		1.16138		1.04346		0.719177		1.29474
73.14	0.277161		1.38818		1.7583		1.53455		1.34601		1.14362		1.15405		1.06366		1.16138		1.04346		0.707458		1.28302
73.24	0.262329		1.37335		1.75598		1.53223		1.35303		1.14832		1.16418		1.06366		1.14966		1.04346		0.712158		1.27991
73.34	0.245911		1.35693		1.75128		1.52283		1.34833		1.14752		1.16888		1.06836		1.14966		1.04346		0.711365		1.28693
73.44	0.231079		1.34912		1.74817		1.53223		1.34601		1.15063		1.16187		1.07849		1.14966		1.04346		0.711365		1.28693
73.54	0.226379		1.3421		1.73877		1.52753		1.34521		1.15533		1.16888		1.08319		1.14966		1.04346		0.716064		1.27832
73.64	0.211548		1.34912		1.73956		1.53223		1.33661		1.14832		1.16107		1.07617		1.14966		1.04346		0.723083		1.28302
73.74	0.195129		1.3374		1.74817		1.53455		1.34601		1.15533		1.16418		1.08319		1.14966		1.04346		0.714478		1.27521
73.84	0.184204		1.32257		1.74347		1.52753		1.34131		1.14673		1.15717		1.08319		1.14966		1.03564		0.719177		1.27991
73.94	0.156067		1.31006		1.74658		1.52441		1.34912		1.15143		1.15717		1.08319		1.14966		1.03876		0.719177		1.28693
74.04	0.152954		1.29834		1.73645		1.508		1.35303		1.15613		1.16187		1.07849		1.14966		1.04034		0.723877		1.27521
74.14	0.124023		1.30304		1.73956		1.5033		1.35773		1.15533		1.16888		1.08319		1.15436		1.03876		0.734009		1.27521
74.24	0.102173		1.31006		1.74817		1.50098		1.35614		1.15845		1.16107		1.08319		1.15356		1.04346		0.730896		1.27832
74.34	0.0857544		1.29834		1.74347		1.51111		1.36084		1.16315		1.16418		1.08319		1.15356		1.04346		0.730896		1.27991
74.44	0.0826416		1.29834		1.73877		1.5127		1.35773		1.15613		1.15717		1.08789		1.16138		1.03174		0.723877		1.28693
74.54	0.0631104		1.27881		1.73645		1.5127		1.36475		1.15533		1.16187		1.09491		1.16138		1.03174		0.730896		1.27521
74.64	0.0466919		1.27881		1.73175		1.51501		1.35614		1.15845		1.16888		1.09491		1.16138		1.04346		0.730896		1.27832
74.74	0.0419922		1.26709		1.73645		1.5127		1.36554		1.16315		1.15717		1.09961		1.16138		1.04346		0.734009		1.28302
74.84	0.0396729		1.26709		1.74347		1.52283		1.35303		1.16785		1.16187		1.10663		1.16138		1.04346		0.743408		1.28772
74.94	0.0466919		1.25537		1.73877		1.508		1.35614		1.17487		1.16418		1.09491		1.16138		1.03174		0.742615		1.28302
75.04	0.0318604		1.25696		1.73645		1.5127		1.36554		1.16315		1.16888		1.09802		1.16138		1.04816		0.745728		1.28302
75.14	0.0123291		1.24756		1.74347		1.5033		1.36084		1.16315		1.16888		1.10272		1.16138		1.05518		0.755127		1.27521
75.24	0.0107422		1.24756		1.74817		1.50098		1.36554		1.16785		1.16888		1.10272		1.16138		1.05518		0.750427		1.27991
75.34	0.0123291		1.24756		1.73877		1.51111		1.36786		1.17798		1.16187		1.10742		1.16138		1.05518		0.750427		1.28693
75.44	0.0193481		1.24756		1.73956		1.5127		1.37726		1.18268		1.16888		1.11444		1.16449		1.05518		0.755127		1.29004
75.54	0.0123291		1.24756		1.74347		1.508		1.37256		1.17957		1.16418		1.10974		1.16919		1.06299		0.762146		1.29474
75.64	0.0123291		1.24756		1.73956		1.50488		1.37567		1.18658		1.16888		1.11444		1.16919		1.06299		0.762146		1.28302
75.74	0.00292969		1.23584		1.73645		1.5033		1.37256		1.1897		1.17358		1.11914		1.16919		1.06299		0.75354		1.28302
75.84	0.000610352		1.23273		1.74347		1.49628		1.37726		1.18268		1.1806		1.11444		1.16919		1.06299		0.75824		1.27991
75.94	0.00762939		1.22803		1.74817		1.50098		1.37567		1.18268		1.172		1.11444		1.16138		1.06299		0.750427		1.29004
76.04	-0.00408936		1.22803		1.73877		1.49158		1.38037		1.18738		1.1767		1.11444		1.16138		1.06299		0.750427		1.29474
76.14	-0.00720215		1.22803		1.73645		1.48846		1.38507		1.18658		1.1814		1.10663		1.16138		1.06299		0.755127		1.28302
76.24	-0.0314331		1.22882		1.74347		1.48145		1.38428		1.1897		1.18842		1.10663		1.16608		1.06299		0.762146		1.28772
76.34	-0.0384521		1.22491		1.74658		1.49158		1.39209		1.18738		1.18372		1.10663		1.1731		1.0661		0.75354		1.29004
76.44	-0.0509644		1.21552		1.73645		1.49316		1.39209		1.19751		1.18842		1.10663		1.16138		1.0708		0.75824		1.27991
76.54	-0.0579834		1.21631		1.74036		1.49316		1.39209		1.20691		1.19312		1.10974		1.16138		1.06299		0.762939		1.28693
76.64	-0.0673828		1.2132		1.73877		1.5033		1.39679		1.20221		1.18842		1.10272		1.16138		1.06299		0.762146		1.27832
76.74	-0.0775146		1.19678		1.73175		1.50488		1.39911		1.20691		1.18842		1.10742		1.16138		1.06299		0.762146		1.28302
76.84	-0.0744019		1.19678		1.73645		1.5033		1.40851		1.21393		1.19312		1.11444		1.16138		1.0708		0.765259		1.28302
76.94	-0.0697021		1.18896		1.73877		1.5127		1.40381		1.21704		1.19232		1.11444		1.16138		1.0755		0.774658		1.276
77.04	-0.0509644		1.17725		1.73645		1.508		1.40692		1.22174		1.19543		1.11444		1.16138		1.07471		0.781677		1.28302
77.14	-0.0626831		1.17883		1.72705		1.5033		1.4046		1.21393		1.18842		1.11914		1.16138		1.08252		0.781677		1.27521
77.24	-0.0579834		1.18115		1.72473		1.5127		1.40381		1.22644		1.18842		1.12616		1.16449		1.07782		0.78479		1.27521
77.34	-0.0673828		1.17725		1.72864		1.51111		1.40381		1.23346		1.19312		1.12616		1.16919		1.06299		0.782471		1.26349
77.44	-0.0610962		1.16943		1.72705		1.5127		1.3952		1.23657		1.18842		1.12927		1.16138		1.06769		0.78949		1.2666
77.54	-0.0704956		1.17725		1.73175		1.52441		1.4046		1.23816		1.18842		1.13397		1.16138		1.07471		0.78949		1.2713
77.64	-0.0791016		1.16632		1.73645		1.52283		1.40381		1.24518		1.1806		1.13397		1.16138		1.07471		0.786377		1.2713
77.74	-0.0728149		1.15302		1.72705		1.52441		1.40381		1.24518		1.1806		1.12695		1.16138		1.06299		0.793396		1.26349
77.84	-0.0673828		1.13818		1.73645		1.52283		1.40851		1.24829		1.16888		1.13397		1.16608		1.06299		0.796509		1.26819
77.94	-0.0775146		1.14288		1.72705		1.52753		1.40692		1.24597		1.172		1.12616		1.1684		1.06299		0.801208		1.27521
78.04	-0.0704956		1.13818		1.71692		1.52051		1.41632		1.25299		1.1767		1.12616		1.16608		1.06299		0.801208		1.26819
78.14	-0.0853271		1.1499		1.72003		1.52283		1.41864		1.25769		1.16888		1.12927		1.15668		1.06299		0.801208		1.27521
78.24	-0.0900269		1.13818		1.72394		1.52051		1.41162		1.26471		1.17358		1.13397		1.15436		1.06299		0.805908		1.27521
78.34	-0.106445		1.13818		1.71692		1.51971		1.41162		1.26471		1.1806		1.13867		1.16138		1.06769		0.812927		1.27832
78.44	-0.108765		1.13818		1.72394		1.52283		1.41632		1.26001		1.1806		1.14569		1.16138		1.06689		0.812927		1.27521
78.54	-0.113464		1.13586		1.72705		1.52051		1.41553		1.26471		1.1806		1.14569		1.16138		1.06689		0.801208		1.27521
78.64	-0.101746		1.12567		1.72864		1.52441		1.41864		1.25299		1.1806		1.13708		1.15436		1.06689		0.804321		1.26819
78.74	-0.108765		1.11865		1.73175		1.52283		1.41632		1.25769		1.16888		1.14178		1.16138		1.06689		0.809021		1.27521
78.84	-0.113464		1.12646		1.72864		1.52441		1.42334		1.26782		1.172		1.14648		1.16138		1.07001		0.813721		1.27521
78.94	-0.116577		1.12335		1.72705		1.53143		1.42645		1.26471		1.1767		1.1535		1.16138		1.07471		0.82074		1.27521
79.04	-0.109558		1.11865		1.72864		1.52283		1.43115		1.26471		1.17358		1.1535		1.16138		1.06299		0.812927		1.27051
79.14	-0.109558		1.11865		1.72705		1.52051		1.43585		1.25769		1.1806		1.1535		1.15668		1.06299		0.812927		1.27991
79.24	-0.116577		1.11865		1.72864		1.52283		1.43115		1.26471		1.1806		1.1488		1.16138		1.07471		0.81604		1.27521
79.34	-0.109558		1.11554		1.73175		1.53223		1.43115		1.2561		1.1806		1.1535		1.16138		1.07471		0.82074		1.27521
79.44	-0.121277		1.09912		1.72394		1.52753		1.43115		1.2655		1.172		1.1535		1.16138		1.06299		0.82074		1.27832
79.54	-0.132996		1.09912		1.72003		1.52441		1.44287		1.27252		1.1767		1.1582		1.16608		1.06769		0.825439		1.28302
79.64	-0.132996		1.09601		1.72864		1.53455		1.44757		1.26471		1.1814		1.1535		1.1731		1.07471		0.832458		1.28302
79.74	-0.136108		1.07959		1.72705		1.52753		1.44598		1.26471		1.18842		1.1535		1.16138		1.07471		0.832458		1.276
79.84	-0.140808		1.0874		1.72864		1.52441		1.45068		1.26782		1.1767		1.1535		1.16138		1.07471		0.832458		1.28302
79.94	-0.140808		1.0874		1.72705		1.52283		1.44757		1.2608		1.1814		1.14569		1.16138		1.06299		0.832458		1.28302
80.04	-0.147827		1.09912		1.72864		1.52441		1.45459		1.2608		1.18842		1.15039		1.15668		1.0661		0.82074		1.28302
80.14	-0.140808		1.09912		1.71533		1.51971		1.44598		1.2655		1.18842		1.15741		1.16919		1.0708		0.82074		1.27991
80.24	-0.140808		1.09521		1.71692		1.52283		1.44757		1.26471		1.19153		1.1488		1.16138		1.0755		0.82074		1.28693
80.34	-0.144714		1.10382		1.71692		1.52051		1.45459		1.26471		1.18842		1.1535		1.16608		1.08252		0.825439		1.28693
80.44	-0.144714		1.09912		1.71924		1.52283		1.4577		1.25769		1.18842		1.1535		1.1731		1.08252		0.835571		1.27521
80.54	-0.140015		1.09601		1.71692		1.51581		1.45538		1.26782		1.19312		1.14178		1.1731		1.08563		0.840271		1.27832
80.64	-0.128296		1.09912		1.71222		1.52051		1.4624		1.27252		1.18842		1.14648		1.1731		1.08252		0.840271		1.28302
80.74	-0.109558		1.09912		1.72394		1.52441		1.45538		1.26471		1.18842		1.1535		1.16138		1.08252		0.840271		1.27521
80.84	-0.113464		1.09442		1.71222		1.52283		1.4624		1.26941		1.18372		1.15662		1.16138		1.08722		0.840271		1.27521
80.94	-0.101746		1.0921		1.71692		1.51971		1.46552		1.26471		1.18842		1.1535		1.16138		1.09424		0.840271		1.27521
81.04	-0.0970459		1.09912		1.71924		1.5127		1.4671		1.26782		1.18842		1.1535		1.15668		1.09424		0.844971		1.27991
81.14	-0.0853271		1.09912		1.71692		1.52283		1.47412		1.27252		1.1814		1.1535		1.16608		1.09424		0.840271		1.28693
81.24	-0.0673828		1.10382		1.71924		1.51581		1.46552		1.26471		1.18842		1.14178		1.1731		1.09894		0.840271		1.27521
81.34	-0.0744019		1.09912		1.71692		1.52051		1.47491		1.25769		1.1806		1.14178		1.16138		1.09424		0.835571		1.27521
81.44	-0.0697021		1.09912		1.70752		1.51971		1.48193		1.26471		1.18372		1.14648		1.16138		1.09424		0.840271		1.27521
81.54	-0.0626831		1.10693		1.7052		1.52283		1.47723		1.2561		1.1814		1.1535		1.16138		1.09735		0.840271		1.27832
81.64	-0.0626831		1.10693		1.70752		1.5127		1.48193		1.2608		1.18842		1.1488		1.16138		1.10205		0.844971		1.27521
81.74	-0.0579834		1.10382		1.7052		1.51971		1.48663		1.25299		1.18842		1.1582		1.16608		1.10205		0.85199		1.27521
81.84	-0.0509644		1.09912		1.70911		1.51111		1.49365		1.25769		1.18842		1.16522		1.1731		1.10205		0.85199		1.27521
81.94	-0.0509644		1.09442		1.71222		1.52051		1.49835		1.26471		1.1806		1.16833		1.1731		1.09424		0.85199		1.27521
82.04	-0.0384521		1.0921		1.70752		1.51971		1.49677		1.26471		1.1853		1.17303		1.1684		1.09424		0.85199		1.26819
82.14	-0.0267334		1.0874		1.70911		1.5127		1.49365		1.26471		1.1806		1.16602		1.16998		1.09424		0.855103		1.27521
82.24	-0.0197144		1.09601		1.70441		1.52283		1.49835		1.25299		1.1806		1.17773		1.1684		1.09424		0.859802		1.27521
82.34	-0.0197144		1.0874		1.6958		1.51971		1.49365		1.2561		1.18372		1.18475		1.1731		1.09894		0.859802		1.27521
82.44	-0.0166016		1.0874		1.69739		1.5127		1.49677		1.2608		1.18842		1.18787		1.16138		1.10596		0.859802		1.27051
82.54	-0.0103149		1.09601		1.7005		1.51111		1.50146		1.2608		1.18842		1.18475		1.16138		1.10596		0.852783		1.27521
82.64	-0.0119019		1.09131		1.70441		1.5127		1.49835		1.2655		1.1814		1.18475		1.16138		1.10596		0.855103		1.27521
82.74	-0.00878906		1.09442		1.7005		1.508		1.50537		1.26471		1.18842		1.17773		1.16608		1.10596		0.852783		1.27521
82.84	-0.0103149		1.08429		1.71222		1.51111		1.49365		1.26471		1.19153		1.18475		1.1731		1.10596		0.859802		1.27521
82.94	-0.00878906		1.0874		1.69739		1.508		1.49677		1.26941		1.18842		1.18475		1.1731		1.10596		0.859802		1.27991
83.04	-0.00408936		1.09912		1.70752		1.5127		1.50146		1.26471		1.18842		1.18787		1.17621		1.10907		0.85199		1.28693
83.14	0.000610352		1.10382		1.69739		1.52441		1.50616		1.26471		1.18842		1.18945		1.18091		1.11377		0.855103		1.27521
83.24	0.00762939		1.09912		1.6958		1.52283		1.50146		1.26471		1.19312		1.19647		1.18091		1.11377		0.859802		1.27521
83.34	0.0123291		1.10614		1.69739		1.52753		1.50146		1.26782		1.20013		1.18475		1.17389		1.10205		0.856689		1.27521
83.44	0.00762939		1.10693		1.69739		1.52441		1.50458		1.26471		1.19153		1.18475		1.18091		1.11847		0.855103		1.26349
83.54	0.0193481		1.10382		1.70752		1.52283		1.50146		1.25769		1.19623		1.18787		1.18091		1.12549		0.848083		1.2666
83.64	0.0240479		1.09912		1.70911		1.52753		1.50146		1.26471		1.20093		1.18555		1.18091		1.11377		0.848083		1.2713
83.74	0.0310669		1.10382		1.70752		1.52441		1.50616		1.26471		1.20795		1.19257		1.18402		1.12549		0.852783		1.26349
83.84	0.0271606		1.10614		1.70911		1.53143		1.51318		1.26782		1.20013		1.19257		1.18872		1.12549		0.859802		1.26349
83.94	0.0271606		1.08429		1.70752		1.52283		1.50146		1.27252		1.20013		1.19727		1.18872		1.12549		0.859802		1.26819
84.04	0.0271606		1.0874		1.7052		1.53223		1.50616		1.26941		1.20325		1.19647		1.18561		1.12549		0.859802		1.27521
84.14	0.0388794		1.0874		1.70441		1.53064		1.50537		1.27643		1.20795		1.19647		1.19263		1.12549		0.85199		1.27521
84.24	0.0396729		1.09912		1.71222		1.53223		1.50848		1.27954		1.21265		1.19958		1.19574		1.12549		0.85199		1.26349
84.34	0.0466919		1.10382		1.70911		1.53925		1.51318		1.27252		1.20795		1.19257		1.20044		1.12549		0.844971		1.26349
84.44	0.0466919		1.09912		1.70752		1.53223		1.51318		1.27722		1.20795		1.19257		1.20514		1.12549		0.85199		1.26349
84.54	0.0584106		1.09912		1.71692		1.53925		1.51318		1.28424		1.21265		1.19257		1.20044		1.12549		0.85199		1.26349
84.64	0.0662231		1.10223		1.71924		1.53455		1.50616		1.28424		1.22278		1.19257		1.20044		1.12549		0.85199		1.26819
84.74	0.0709229		1.10852		1.71692		1.54395		1.51318		1.28424		1.22748		1.19727		1.20044		1.12549		0.85199		1.27521
84.84	0.0826416		1.11395		1.71924		1.54236		1.50848		1.27252		1.21967		1.19647		1.20044		1.1286		0.855103		1.27521
84.94	0.0849609		1.10693		1.71692		1.53925		1.51318		1.27722		1.22437		1.19647		1.20044		1.1333		0.85199		1.27521
85.04	0.0873413		1.11865		1.72705		1.53223		1.50146		1.28424		1.23138		1.19958		1.20514		1.1333		0.85199		1.27521
85.14	0.0927734		1.11475		1.72473		1.53925		1.50146		1.28424		1.23138		1.20428		1.21216		1.1333		0.85199		1.2674
85.24	0.0943604		1.12335		1.73175		1.54236		1.49365		1.28735		1.22278		1.20428		1.21216		1.1333		0.840271		1.2674
85.34	0.0974731		1.11554		1.73645		1.54004		1.49365		1.29205		1.22748		1.20898		1.20435		1.12158		0.844971		1.2674
85.44	0.102173		1.11865		1.73877		1.54236		1.49365		1.28424		1.22748		1.216		1.21216		1.12158		0.85199		1.2674
85.54	0.109192		1.13348		1.73645		1.54706		1.49835		1.29675		1.22437		1.216		1.20435		1.12158		0.85199		1.25568
85.64	0.109192		1.12646		1.74347		1.54004		1.49365		1.29907		1.23138		1.20428		1.20435		1.1333		0.843384		1.25879
85.74	0.128723		1.12805		1.72705		1.54706		1.49365		1.30377		1.23138		1.20428		1.20435		1.138		0.848083		1.26349
85.84	0.128723		1.13818		1.73645		1.54706		1.49365		1.30377		1.21967		1.20428		1.20435		1.1286		0.840271		1.26349
85.94	0.128723		1.1499		1.73566		1.55878		1.48505		1.30377		1.22278		1.20428		1.20746		1.12158		0.844971		1.25568
86.04	0.117004		1.15302		1.73175		1.54706		1.48975		1.29675		1.22748		1.20428		1.20044		1.12158		0.85199		1.25568
86.14	0.128723		1.146		1.74817		1.55176		1.48663		1.30377		1.22748		1.2074		1.20044		1.12158		0.85199		1.26038
86.24	0.138123		1.14288		1.74658		1.55408		1.49365		1.30688		1.21576		1.2168		1.20514		1.12158		0.855103		1.25568
86.34	0.140442		1.146		1.74347		1.55176		1.49365		1.31158		1.22046		1.22382		1.20746		1.12158		0.856689		1.25568
86.44	0.148254		1.15771		1.74817		1.55878		1.48505		1.31628		1.22748		1.216		1.19733		1.12158		0.855103		1.25879
86.54	0.159973		1.16241		1.74658		1.55096		1.48975		1.3233		1.22748		1.216		1.20435		1.12158		0.848083		1.26349
86.64	0.159973		1.16943		1.74817		1.54236		1.48975		1.3233		1.23059		1.216		1.20435		1.11847		0.864502		1.25177
86.74	0.167786		1.17725		1.74658		1.55176		1.48663		1.31549		1.23529		1.216		1.20435		1.11377		0.859802		1.25177
86.84	0.179504		1.17725		1.74347		1.54706		1.48193		1.31549		1.23529		1.21912		1.20435		1.11377		0.859802		1.25177
86.94	0.184204		1.18585		1.74817		1.55176		1.48193		1.3186		1.23999		1.22382		1.20435		1.11377		0.859802		1.25177
87.04	0.179504		1.18427		1.75128		1.55408		1.47882		1.3233		1.2392		1.2168		1.19263		1.11377		0.862915		1.24396
87.14	0.187317		1.17413		1.763		1.55878		1.47412		1.3233		1.2392		1.22382		1.20435		1.10596		0.867615		1.24396
87.24	0.199036		1.17725		1.75598		1.55176		1.47412		1.328		1.2392		1.23553		1.20746		1.11377		0.867615		1.24396
87.34	0.199036		1.18896		1.7583		1.55408		1.4624		1.3233		1.2392		1.22382		1.21216		1.11377		0.867615		1.23694
87.44	0.195129		1.19678		1.763		1.55878		1.46552		1.3233		1.2439		1.22382		1.21216		1.11377		0.867615		1.24396
87.54	0.208435		1.19366		1.75598		1.55176		1.4624		1.3233		1.25092		1.22382		1.21216		1.11377		0.872314		1.23615
87.64	0.218567		1.20068		1.7583		1.55878		1.4671		1.328		1.2392		1.22382		1.21216		1.11377		0.879333		1.23615
87.74	0.230286		1.2085		1.7677		1.55408		1.47412		1.33502		1.24231		1.22382		1.21686		1.10596		0.879333		1.23615
87.84	0.230286		1.20538		1.763		1.56348		1.46552		1.33813		1.24701		1.22382		1.22388		1.10596		0.871521		1.23615
87.94	0.238098		1.2085		1.7583		1.5705		1.47491		1.33502		1.24701		1.22382		1.21216		1.10907		0.876221		1.23926
88.04	0.234985		1.21552		1.75598		1.56189		1.47412		1.34753		1.25171		1.216		1.22388		1.11377		0.88324		1.22913
88.14	0.230286		1.2132		1.77081		1.57129		1.47723		1.34674		1.25092		1.216		1.22388		1.10205		0.874634		1.22754
88.24	0.230286		1.22021		1.77472		1.5705		1.47021		1.33502		1.25092		1.2207		1.22388		1.10205		0.879333		1.23224
88.34	0.241211		1.22803		1.7677		1.56348		1.47491		1.33813		1.2392		1.216		1.22388		1.10205		0.879333		1.22913
88.44	0.247498		1.22491		1.77783		1.55878		1.47412		1.33112		1.2392		1.216		1.21216		1.10205		0.884033		1.22443
88.54	0.261536		1.22333		1.7677		1.55408		1.4624		1.33582		1.2392		1.216		1.22388		1.10205		0.891052		1.21973
88.64	0.269348		1.22491		1.77472		1.54706		1.4671		1.34283		1.2392		1.216		1.22699		1.10205		0.891052		1.22443
88.74	0.269348		1.22333		1.76611		1.55176		1.47412		1.33502		1.24231		1.216		1.23169		1.10205		0.886353		1.21741
88.84	0.277161		1.22803		1.7677		1.55408		1.47723		1.33502		1.24701		1.216		1.21997		1.10675		0.895752		1.22443
88.94	0.28186		1.23273		1.78253		1.54706		1.47412		1.33813		1.24701		1.216		1.22467		1.10596		0.891052		1.22443
89.04	0.300598		1.23975		1.78253		1.55176		1.4671		1.34753		1.25171		1.21912		1.23169		1.11377		0.891052		1.21661
89.14	0.308411		1.23975		1.77942		1.55096		1.48584		1.34283		1.25092		1.2121		1.23169		1.10596		0.894165		1.21661
89.24	0.305298		1.23584		1.77472		1.55408		1.47723		1.33502		1.25092		1.2121		1.23169		1.10596		0.898865		1.21661
89.34	0.303711		1.24445		1.77783		1.55176		1.48193		1.34283		1.25092		1.2121		1.22388		1.10596		0.903564		1.21973
89.44	0.316223		1.23975		1.77942		1.55878		1.47021		1.33813		1.25092		1.20428		1.22699		1.10596		0.910583		1.21271
89.54	0.324829		1.24286		1.78955		1.55017		1.47491		1.34283		1.24231		1.20428		1.23169		1.10596		0.910583		1.21741
89.64	0.320129		1.24445		1.78723		1.55176		1.47412		1.34283		1.24701		1.20428		1.21997		1.10596		0.910583		1.22443
89.74	0.316223		1.24445		1.78564		1.55878		1.47723		1.34753		1.24701		1.20428		1.21997		1.10596		0.915283		1.22443
89.84	0.324829		1.23505		1.78253		1.55176		1.47491		1.34283		1.24701		1.20428		1.21997		1.10596		0.922302		1.22443
89.94	0.320129		1.24756		1.77551		1.55408		1.48193		1.34283		1.25171		1.20428		1.22467		1.09735		0.922302		1.22443
90.04	0.327942		1.25226		1.78253		1.56348		1.47723		1.34283		1.25873		1.20898		1.23169		1.10205		0.925415		1.21271
90.14	0.339661		1.25146		1.763		1.55878		1.48663		1.34753		1.25873		1.216		1.23169		1.10205		0.918396		1.21271
90.24	0.347473		1.24756		1.7677		1.56189		1.49365		1.34674		1.24701		1.216		1.22699		1.10675		0.923096		1.2049
90.34	0.347473		1.25458		1.7583		1.56348		1.48663		1.34985		1.25171		1.216		1.21295		1.11377		0.930115		1.2049
90.44	0.355286		1.25226		1.7677		1.5705		1.49677		1.35455		1.25873		1.2074		1.21997		1.11377		0.933228		1.2049
90.54	0.368591		1.26709		1.7583		1.56189		1.49365		1.34283		1.25873		1.2121		1.21997		1.11377		0.930115		1.20959
90.64	0.370911		1.26398		1.7677		1.56659		1.49365		1.34753		1.26184		1.2121		1.21997		1.11847		0.937927		1.2049
90.74	0.370911		1.27411		1.76611		1.56348		1.48663		1.35455		1.25873		1.2121		1.21216		1.11377		0.934814		1.2049
90.84	0.378723		1.26398		1.7677		1.55878		1.49677		1.34674		1.25873		1.2121		1.21216		1.11377		0.941833		1.2049
90.94	0.378723		1.26709		1.763		1.56348		1.50146		1.34985		1.25873		1.20898		1.21216		1.10596		0.944946		1.20801
91.04	0.378723		1.2757		1.76611		1.56189		1.49835		1.34283		1.25873		1.216		1.21686		1.10596		0.954346		1.21271
91.14	0.383423		1.27411		1.75598		1.56659		1.50537		1.34753		1.25873		1.20428		1.22388		1.10596		0.961365		1.2049
91.24	0.378723		1.27881		1.7677		1.56348		1.50537		1.35455		1.24701		1.20428		1.22388		1.10907		0.961365		1.2049
91.34	0.390442		1.28351		1.77002		1.57361		1.49677		1.35455		1.25171		1.20428		1.22699		1.10205		0.961365		1.2049
91.44	0.398254		1.28583		1.7677		1.56659		1.50146		1.34595		1.25873		1.19647		1.23169		1.10205		0.964478		1.2049
91.54	0.398254		1.27179		1.763		1.56348		1.49445		1.35065		1.25873		1.18787		1.23169		1.10205		0.969177		1.2049
91.64	0.417786		1.27411		1.76611		1.5705		1.50146		1.35065		1.25873		1.19257		1.21997		1.10205		0.969177		1.2049
91.74	0.417786		1.28351		1.7677		1.57361		1.49365		1.34753		1.25403		1.19257		1.21997		1.10205		0.973877		1.2049
91.84	0.422485		1.28351		1.76611		1.57129		1.49677		1.35455		1.25873		1.19727		1.21997		1.09894		0.980896		1.2049
91.94	0.429504		1.28583		1.7677		1.57831		1.50146		1.34283		1.25873		1.20428		1.22467		1.11377		0.980896		1.2049
92.04	0.437317		1.28662		1.78253		1.58142		1.49445		1.34283		1.26343		1.20428		1.23169		1.11377		0.985596		1.19318
92.14	0.434204		1.29523		1.78253		1.58301		1.50146		1.34753		1.27045		1.20428		1.23169		1.10596		0.995728		1.19318
92.24	0.437317		1.29364		1.78253		1.59003		1.50146		1.34674		1.27045		1.19257		1.23169		1.10907		1.00043		1.19788
92.34	0.449036		1.29523		1.78253		1.58301		1.49365		1.34985		1.27045		1.19257		1.23169		1.11377		1.00513		1.2049
92.44	0.453735		1.29834		1.7677		1.59314		1.49835		1.35455		1.27045		1.19257		1.23169		1.11377		1.01215		1.2049
92.54	0.449036		1.29834		1.76611		1.59003		1.49365		1.35455		1.25873		1.19257		1.22388		1.11847		1.00043		1.2049
92.64	0.460754		1.29834		1.7677		1.59473		1.49677		1.35925		1.25873		1.18787		1.22699		1.11377		1.01215		1.2049
92.74	0.463867		1.30304		1.76611		1.60175		1.49365		1.36627		1.25873		1.19257		1.23169		1.11377		1.00354		1.2049
92.84	0.453735		1.30536		1.77551		1.59314		1.49365		1.35767		1.25403		1.19257		1.21997		1.11377		1.00824		1.2049
92.94	0.456848		1.30304		1.77472		1.59784		1.49835		1.36237		1.25873		1.19727		1.21997		1.11688		1.00824		1.19708
93.04	0.456848		1.31006		1.7677		1.59082		1.49365		1.35455		1.25171		1.18787		1.21997		1.12158		1.00513		1.19708
93.14	0.465454		1.30304		1.77002		1.59784		1.49365		1.35455		1.25873		1.18085		1.21997		1.12158		1.01215		1.19708
93.24	0.468567		1.30536		1.7677		1.59314		1.48193		1.35925		1.25873		1.17303		1.21686		1.12158		1.01215		1.18536
93.34	0.480286		1.30304		1.763		1.60254		1.48505		1.35455		1.25873		1.17303		1.22388		1.12628		1.01215		1.18536
93.44	0.488098		1.30536		1.7583		1.60956		1.48975		1.35455		1.25092		1.17773		1.21216		1.1333		1.01215		1.18536
93.54	0.488098		1.30615		1.7677		1.59784		1.49445		1.35455		1.25092		1.17303		1.21216		1.1333		1.00043		1.18536
93.64	0.504517		1.30304		1.76611		1.59784		1.49365		1.35767		1.25092		1.17303		1.21216		1.1333		1.00043		1.18536
93.74	0.510742		1.31006		1.7677		1.59314		1.49365		1.35455		1.25092		1.17303		1.21216		1.12549		1.00354		1.18536
93.84	0.524048		1.31476		1.77783		1.60254		1.49677		1.35455		1.25092		1.17303		1.20355		1.12549		1.00824		1.18536
93.94	0.527161		1.31317		1.77551		1.59784		1.50146		1.34753		1.25403		1.17773		1.20825		1.13641		1.00824		1.18536
94.04	0.524048		1.31787		1.77942		1.60254		1.50146		1.35455		1.25873		1.18475		1.20825		1.13019		1.00824		1.17755
94.14	0.531067		1.32257		1.77783		1.60486		1.48975		1.35455		1.25873		1.18475		1.20044		1.1286		1.01294		1.17755
94.24	0.538879		1.32489		1.78253		1.60956		1.48663		1.34595		1.26654		1.18475		1.20514		1.14111		1.01996		1.17755
94.34	0.546692		1.32257		1.77942		1.60956		1.49365		1.35065		1.26343		1.18005		1.20044		1.1333		1.01996		1.17755
94.44	0.555298		1.32959		1.77472		1.60254		1.49365		1.34753		1.27045		1.18475		1.19263		1.1333		1.01996		1.16583
94.54	0.553711		1.33429		1.77783		1.60956		1.48663		1.35455		1.27045		1.18475		1.19263		1.1333		1.01996		1.16583
94.64	0.546692		1.32959		1.77551		1.60095		1.49365		1.35455		1.27045		1.18475		1.18091		1.1333		1.01215		1.16583
94.74	0.555298		1.32959		1.78253		1.60565		1.48584		1.35455		1.25873		1.18945		1.18091		1.138		1.01215		1.16583
94.84	0.558411		1.32959		1.79895		1.60254		1.48895		1.35455		1.26343		1.18475		1.18091		1.14502		1.01215		1.16583
94.94	0.558411		1.3327		1.79736		1.60956		1.49835		1.34753		1.27356		1.18475		1.18091		1.14502		1.01215		1.16583
95.04	0.56311		1.33429		1.79895		1.60956		1.49365		1.35455		1.27826		1.18475		1.18091		1.14502		1.01215		1.16583
95.14	0.570129		1.33429		1.80908		1.60095		1.49677		1.34674		1.27826		1.18475		1.1731		1.14502		1.01526		1.16583
95.24	0.577942		1.34912		1.80676		1.60565		1.50146		1.34985		1.26654		1.18475		1.1731		1.14502		1.01996		1.16583
95.34	0.589661		1.35614		1.81689		1.60254		1.50146		1.34283		1.26654		1.18787		1.1731		1.14972		1.00824		1.15411
95.44	0.59436		1.34912		1.81848		1.60956		1.49365		1.34283		1.26654		1.19257		1.16138		1.16455		1.00824		1.15411
95.54	0.589661		1.3421		1.82861		1.60254		1.49835		1.34753		1.27124		1.19257		1.16138		1.15674		1.00824		1.15411
95.64	0.592773		1.34442		1.82629		1.60956		1.49365		1.35455		1.27356		1.19727		1.16138		1.15985		1.00513		1.15411
95.74	0.597473		1.33429		1.83801		1.60486		1.49365		1.34674		1.27826		1.19647		1.16608		1.16455		1.01215		1.15411
95.84	0.602173		1.34442		1.84033		1.59784		1.49677		1.34985		1.27826		1.19647		1.1684		1.16455		1.00043		1.1463
95.94	0.597473		1.3421		1.83331		1.60254		1.48975		1.34283		1.26654		1.19647		1.16138		1.16455		1.00043		1.1463
96.04	0.609192		1.34912		1.84113		1.60175		1.48975		1.34283		1.27124		1.18475		1.16608		1.16455		1.00043		1.1463
96.14	0.609192		1.35693		1.84113		1.60486		1.48663		1.34283		1.27826		1.18475		1.1731		1.16455		1.00043		1.1463
96.24	0.613892		1.37335		1.83801		1.59784		1.49365		1.33112		1.27045		1.18475		1.1731		1.15283		1.01215		1.1463
96.34	0.609192		1.36395		1.83643		1.59784		1.49365		1.33582		1.27045		1.18475		1.1731		1.15283		1.00043		1.1463
96.44	0.617004		1.37335		1.84583		1.59082		1.49677		1.33502		1.27045		1.18475		1.16528		1.15283		1.00043		1.1463
96.54	0.633423		1.36395		1.84503		1.59784		1.49445		1.33813		1.27045		1.18475		1.16528		1.15283		1.00043		1.1463
96.64	0.635742		1.37335		1.83643		1.59003		1.49365		1.34283		1.27045		1.17303		1.15356		1.15283		1.00043		1.13458
96.74	0.636536		1.37335		1.84113		1.59003		1.49365		1.33112		1.27045		1.17615		1.15356		1.15283		1.00043		1.13458
96.84	0.633423		1.38037		1.83801		1.58142		1.48193		1.33582		1.27045		1.18555		1.15356		1.15283		0.988708		1.13458
96.94	0.636536		1.38348		1.83331		1.58612		1.49835		1.33502		1.27045		1.18475		1.15356		1.15283		0.988708		1.13458
97.04	0.645142		1.39288		1.84113		1.58612		1.49365		1.33502		1.25873		1.18475		1.14496		1.15283		0.988708		1.13458
97.14	0.643555		1.38818		1.84113		1.59082		1.49365		1.33813		1.25873		1.18475		1.14655		1.15283		0.988708		1.13458
97.24	0.648254		1.4046		1.84583		1.59003		1.49677		1.33112		1.26184		1.18945		1.14496		1.15283		0.988708		1.13458
97.34	0.656067		1.3952		1.84503		1.59003		1.49365		1.33112		1.26654		1.19647		1.14966		1.15283		0.988708		1.12677
97.44	0.672485		1.4046		1.84814		1.58142		1.48193		1.33582		1.26343		1.19647		1.14185		1.15283		0.988708		1.12677
97.54	0.667786		1.40771		1.84583		1.58612		1.48663		1.34283		1.27045		1.19647		1.14185		1.16455		0.980896		1.12677
97.64	0.679504		1.41473		1.85284		1.59082		1.49677		1.33502		1.25873		1.19647		1.13013		1.16455		0.980896		1.11505
97.74	0.672485		1.41241		1.84814		1.59784		1.50146		1.3233		1.25873		1.19958		1.14185		1.16455		0.980896		1.11505
97.84	0.679504		1.42255		1.85754		1.59473		1.50146		1.328		1.25873		1.20428		1.13013		1.15283		0.980896		1.11505
97.94	0.674805		1.41711		1.86456		1.60175		1.49365		1.33502		1.25873		1.19257		1.13013		1.15283		0.980896		1.10724
98.04	0.672485		1.43427		1.85754		1.59314		1.49835		1.32721		1.26184		1.19257		1.13013		1.15283		0.969177		1.10724
98.14	0.667786		1.43585		1.86768		1.59784		1.49365		1.3186		1.25873		1.19257		1.13013		1.15283		0.969177		1.10724
98.24	0.676392		1.43427		1.86926		1.59473		1.49677		1.3233		1.26343		1.19257		1.13013		1.14972		0.969177		1.11035
98.34	0.674805		1.43195		1.87939		1.60486		1.48975		1.31158		1.27045		1.19257		1.13013		1.14502		0.961365		1.11194
98.44	0.667786		1.43427		1.87708		1.59784		1.49445		1.31158		1.25873		1.19257		1.13013		1.14502		0.961365		1.10724
98.54	0.672485		1.42413		1.88409		1.59784		1.50146		1.31158		1.26343		1.19257		1.13013		1.14502		0.961365		1.10724
98.64	0.667786		1.43427		1.87939		1.59082		1.49677		1.30377		1.27045		1.18475		1.13013		1.14502		0.961365		1.09552
98.74	0.679504		1.43195		1.87708		1.59003		1.50146		1.30377		1.27045		1.18475		1.13013		1.14502		0.949646		1.09863
98.84	0.684204		1.43585		1.88409		1.59314		1.50616		1.30847		1.27356		1.18475		1.12231		1.14502		0.949646		1.10333
98.94	0.687317		1.43427		1.87549		1.58612		1.51318		1.31549		1.27826		1.19727		1.12231		1.14502		0.954346		1.10333
99.04	0.694336		1.43585		1.87708		1.59082		1.50146		1.31549		1.27826		1.19647		1.12701		1.13721		0.956665		1.10333
99.14	0.692017		1.43427		1.87238		1.59003		1.50146		1.31549		1.28296		1.19958		1.13403		1.13251		0.954346		1.10333
99.24	0.699036		1.43195		1.87238		1.59314		1.49835		1.30688		1.28528		1.20428		1.13715		1.13019		0.961365		1.10333
99.34	0.695923		1.43427		1.87238		1.58612		1.49365		1.31158		1.27826		1.20428		1.14185		1.13251		0.961365		1.10333
99.44	0.699036		1.42413		1.87708		1.59082		1.49677		1.30377		1.28296		1.20428		1.13013		1.12549		0.953552		1.10333
99.54	0.713867		1.43585		1.88721		1.59003		1.49365		1.30847		1.28998		1.20428		1.13013		1.13019		0.953552		1.10333
99.64	0.703735		1.43427		1.88409		1.59003		1.49365		1.31549		1.28998		1.20898		1.13013		1.13251		0.953552		1.10333
99.74	0.702148		1.43585		1.87238		1.59473		1.48193		1.31549		1.27826		1.216		1.13013		1.11847		0.956665		1.09161
99.84	0.708435		1.43896		1.86926		1.59003		1.48193		1.30688		1.28137		1.20428		1.13013		1.12549		0.961365		1.09161
99.94	0.713867		1.44598		1.87628		1.59314		1.47491		1.31158		1.27826		1.20428		1.13013		1.12549		0.949646		1.09161
100.04	0.718567		1.44366		1.86768		1.59784		1.48193		1.31158		1.27826		1.20428		1.13013		1.12549		0.949646		1.09631
100.14	0.723267		1.43427		1.86536		1.58612		1.48505		1.31158		1.28296		1.20428		1.13483		1.11377		0.941833		1.09552
100.24	0.713867		1.44366		1.86456		1.58301		1.48193		1.31158		1.28998		1.20428		1.14185		1.11688		0.941833		1.09552
100.34	0.715454		1.44366		1.85596		1.59003		1.48193		1.31628		1.27826		1.20428		1.14185		1.12158		0.930115		1.09552
100.44	0.718567		1.4538		1.86536		1.58142		1.48663		1.3233		1.27826		1.20428		1.14185		1.12158		0.930115		1.09552
100.54	0.726379		1.4585		1.86456		1.58612		1.48193		1.31549		1.28137		1.19647		1.14185		1.12158		0.934814		1.09552
100.64	0.734985		1.4585		1.85284		1.58301		1.48193		1.31549		1.28607		1.19647		1.14496		1.12158		0.941833		1.09552
100.74	0.733398		1.4585		1.85754		1.59003		1.48505		1.32019		1.27826		1.19647		1.14966		1.11377		0.941833		1.09552
100.84	0.723267		1.4632		1.86768		1.59003		1.47882		1.32721		1.27515		1.19647		1.14966		1.11377		0.941833		1.0838
100.94	0.718567		1.46631		1.86456		1.59003		1.47723		1.33032		1.25873		1.19647		1.14966		1.11377		0.941833		1.0838
101.04	0.723267		1.47803		1.85754		1.58142		1.48193		1.33502		1.25873		1.18475		1.14966		1.11377		0.933228		1.0838
101.14	0.713867		1.47491		1.86768		1.58612		1.48193		1.3233		1.26184		1.18475		1.16138		1.11377		0.937927		1.08691
101.24	0.706848		1.46552		1.86536		1.58612		1.47491		1.328		1.26654		1.18475		1.16138		1.11847		0.937927		1.0838
101.34	0.715454		1.47491		1.87238		1.58612		1.48193		1.33502		1.26654		1.18475		1.14966		1.11377		0.930115		1.0838
101.44	0.718567		1.47333		1.87549		1.59082		1.47412		1.33502		1.26654		1.18475		1.14966		1.11377		0.930115		1.0885
101.54	0.713867		1.47491		1.87708		1.59003		1.47412		1.33813		1.26654		1.18005		1.14966		1.11377		0.930115		1.09552
101.64	0.711548		1.47333		1.88879		1.58301		1.47882		1.34283		1.26654		1.18475		1.14966		1.11377		0.934814		1.09552
101.74	0.718567		1.47021		1.88721		1.59003		1.47723		1.33502		1.25873		1.18475		1.14966		1.11377		0.941833		1.0838
101.84	0.715454		1.4632		1.88409		1.59314		1.48193		1.33502		1.25873		1.18945		1.14966		1.11377		0.941833		1.0838
101.94	0.713867		1.47491		1.88879		1.59784		1.48193		1.33972		1.25873		1.19647		1.15436		1.11377		0.941833		1.0885
102.04	0.723267		1.46552		1.88721		1.59003		1.47412		1.34674		1.26343		1.18475		1.16138		1.10596		0.941833		1.09552
102.14	0.713867		1.47021		1.89661		1.59473		1.47412		1.33502		1.27045		1.18787		1.16138		1.10596		0.941833		1.09552
102.24	0.718567		1.4632		1.89581		1.60175		1.47882		1.33502		1.27045		1.19257		1.16138		1.10596		0.944946		1.09552
102.34	0.723267		1.46552		1.88721		1.59003		1.48584		1.33813		1.27045		1.19257		1.16138		1.10596		0.937927		1.09552
102.44	0.726379		1.47491		1.89661		1.59314		1.48895		1.34283		1.27045		1.19257		1.16138		1.10596		0.937927		1.09552
102.54	0.734985		1.47333		1.89893		1.58612		1.49365		1.34283		1.25873		1.19727		1.16138		1.09424		0.937927		1.08771
102.64	0.733398		1.48273		1.89191		1.59082		1.49835		1.34753		1.25873		1.20428		1.16138		1.09424		0.942627		1.09082
102.74	0.734985		1.47333		1.89661		1.59003		1.50537		1.34283		1.26343		1.19958		1.15356		1.09424		0.949646		1.09552
102.84	0.738098		1.48273		1.89661		1.59314		1.49365		1.34283		1.25873		1.18555		1.15356		1.09424		0.941833		1.0838
102.94	0.746704		1.47803		1.89893		1.58612		1.49677		1.34283		1.26184		1.19257		1.15356		1.09424		0.946533		1.0838
103.04	0.745117		1.49445		1.90833		1.59082		1.50146		1.34283		1.26654		1.18787		1.15356		1.09424		0.953552		1.0838
103.14	0.738098		1.50458		1.89893		1.59003		1.49445		1.33813		1.26654		1.17303		1.15356		1.08643		0.953552		1.07599
103.24	0.742798		1.50226		1.90363		1.59314		1.50146		1.34283		1.26654		1.17303		1.15356		1.08954		0.941833		1.07599
103.34	0.749817		1.50458		1.89661		1.59784		1.50146		1.34283		1.26654		1.17303		1.15356		1.09424		0.941833		1.07599
103.44	0.75293		1.50226		1.90363		1.59082		1.49677		1.34283		1.25873		1.17773		1.15356		1.09894		0.941833		1.06427
103.54	0.742798		1.51239		1.89581		1.59784		1.50616		1.33112		1.25873		1.18475		1.15356		1.10596		0.944946		1.06897
103.64	0.754517		1.51868		1.88721		1.59473		1.51318		1.33112		1.25873		1.18475		1.15668		1.09424		0.941833		1.07599
103.74	0.749817		1.52411		1.89191		1.60175		1.50146		1.33582		1.26343		1.18475		1.14966		1.09424		0.930115		1.07599
103.84	0.757629		1.5257		1.88879		1.60175		1.49835		1.34283		1.27045		1.18475		1.14966		1.09735		0.930115		1.07599
103.94	0.764648		1.52411		1.88721		1.59314		1.50537		1.34283		1.27045		1.18475		1.15436		1.10205		0.934814		1.0791
104.04	0.765442		1.53351		1.89661		1.59784		1.50537		1.34753		1.27045		1.18945		1.16138		1.10675		0.941833		1.07208
104.14	0.762329		1.53192		1.90363		1.59784		1.50537		1.35455		1.27045		1.18787		1.16138		1.11377		0.941833		1.07208
104.24	0.777161		1.53351		1.90833		1.59473		1.50848		1.34674		1.27045		1.19257		1.15356		1.11847		0.941833		1.07208
104.34	0.774048		1.53351		1.90363		1.60175		1.50146		1.34985		1.27045		1.19257		1.15356		1.11377		0.944946		1.06427
104.44	0.776367		1.54364		1.89893		1.59003		1.50616		1.35455		1.27045		1.19727		1.15356		1.11377		0.949646		1.06427
104.54	0.777161		1.54523		1.90363		1.59314		1.51318		1.34753		1.27045		1.19647		1.15356		1.11688		0.949646		1.06427
104.64	0.78186		1.54364		1.90363		1.60254		1.5163		1.35455		1.27045		1.19958		1.15356		1.12158		0.954346		1.06897
104.74	0.785767		1.55304		1.89661		1.60956		1.521		1.35767		1.25873		1.20428		1.15356		1.12158		0.949646		1.07599
104.84	0.788879		1.55536		1.90363		1.59784		1.5257		1.35455		1.25873		1.19257		1.14185		1.12158		0.949646		1.07599
104.94	0.795898		1.55304		1.89581		1.60095		1.53271		1.35455		1.25873		1.19257		1.14185		1.11377		0.949646		1.06427
105.04	0.805298		1.55225		1.88721		1.60565		1.52802		1.35925		1.25403		1.19257		1.14185		1.11847		0.949646		1.06427
105.14	0.795898		1.56006		1.88409		1.60565		1.53271		1.34985		1.25873		1.19257		1.14185		1.12549		0.941833		1.06427
105.24	0.796692		1.56006		1.88879		1.60254		1.54053		1.34753		1.25873		1.19257		1.14655		1.12549		0.941833		1.06427
105.34	0.801392		1.55304		1.88409		1.60956		1.53271		1.35455		1.25171		1.19257		1.15356		1.1286		0.941833		1.06427
105.44	0.808411		1.55536		1.88409		1.60095		1.53741		1.35455		1.25873		1.18945		1.14886		1.12158		0.944946		1.06738
105.54	0.81311		1.55304		1.87549		1.61035		1.54443		1.35455		1.25873		1.19647		1.14655		1.12158		0.937927		1.07208
105.64	0.81543		1.55225		1.88019		1.60956		1.54443		1.35767		1.25873		1.19647		1.15356		1.12158		0.942627		1.06427
105.74	0.824829		1.55536		1.87708		1.60956		1.54755		1.35065		1.25092		1.19647		1.15356		1.12158		0.949646		1.06897
105.84	0.827942		1.55304		1.87708		1.60956		1.54053		1.35065		1.25092		1.19958		1.13715		1.12158		0.949646		1.07599
105.94	0.839661		1.54364		1.88721		1.59784		1.54523		1.35535		1.25092		1.20117		1.13013		1.12628		0.949646		1.06427
106.04	0.851379		1.55304		1.88409		1.60254		1.55225		1.36237		1.25092		1.18475		1.13013		1.1333		0.941833		1.06427
106.14	0.847473		1.55225		1.88879		1.60956		1.55225		1.36237		1.24231		1.18787		1.13013		1.1333		0.941833		1.06427
106.24	0.859192		1.54834		1.88721		1.61267		1.55695		1.36548		1.24701		1.18945		1.13013		1.1333		0.944946		1.06427
106.34	0.863892		1.55304		1.88409		1.60956		1.56708		1.36237		1.24701		1.18787		1.12701		1.12549		0.949646		1.05646
106.44	0.867004		1.55536		1.87708		1.60956		1.57178		1.36237		1.2392		1.19257		1.13403		1.12549		0.949646		1.05646
106.54	0.886536		1.56476		1.88409		1.60254		1.57178		1.36707		1.2439		1.19727		1.13403		1.12549		0.954346		1.05646
106.64	0.883423		1.56317		1.88721		1.60956		1.56866		1.37408		1.25092		1.20428		1.13403		1.1286		0.961365		1.05646
106.74	0.893555		1.56476		1.88879		1.60956		1.57568		1.36237		1.25092		1.20428		1.13403		1.12158		0.961365		1.05646
106.84	0.895142		1.56006		1.88409		1.61267		1.56708		1.36237		1.25092		1.20428		1.12231		1.12158		0.961365		1.04474
106.94	0.898254		1.56317		1.88409		1.61035		1.57178		1.36237		1.24231		1.2074		1.12231		1.12158		0.966064		1.05646
107.04	0.909973		1.56476		1.87549		1.61737		1.57648		1.35925		1.24701		1.2121		1.12231		1.11377		0.968384		1.04474
107.14	0.898254		1.56476		1.88489		1.61737		1.5835		1.36627		1.25171		1.2121		1.12231		1.11377		0.966064		1.04474
107.24	0.914673		1.57489		1.88409		1.62048		1.5835		1.36938		1.24701		1.2168		1.12543		1.11847		0.973083		1.04474
107.34	0.905273		1.57257		1.88409		1.61737		1.5835		1.37408		1.24701		1.22382		1.13013		1.12549		0.973083		1.04474
107.44	0.914673		1.57489		1.87708		1.62207		1.57178		1.37408		1.24701		1.22382		1.13013		1.12549		0.973083		1.04474
107.54	0.913086		1.58429		1.88721		1.62909		1.57489		1.37408		1.24701		1.22382		1.12231		1.12549		0.976196		1.04474
107.64	0.914673		1.57959		1.88409		1.62909		1.58429		1.37408		1.25171		1.22382		1.12231		1.11377		0.969177		1.04474
107.74	0.917786		1.57489		1.87708		1.62207		1.5835		1.36237		1.25092		1.2121		1.12231		1.11688		0.969177		1.04474
107.84	0.932617		1.58429		1.88721		1.62909		1.5835		1.36237		1.25092		1.2168		1.12231		1.12158		0.969177		1.04004
107.94	0.922485		1.5874		1.88409		1.62439		1.5835		1.36237		1.24231		1.216		1.12701		1.12158		0.969177		1.03302
108.04	0.934204		1.59601		1.87708		1.62909		1.5882		1.36707		1.24701		1.216		1.13403		1.11847		0.973877		1.03302
108.14	0.924805		1.59442		1.88409		1.62909		1.5835		1.37408		1.2392		1.22693		1.13403		1.12549		0.980896		1.03772
108.24	0.934204		1.59912		1.87939		1.62909		1.5835		1.37408		1.2439		1.22852		1.12231		1.12549		0.980896		1.03693
108.34	0.932617		1.59912		1.88879		1.63379		1.5788		1.37408		1.25092		1.22382		1.12543		1.12549		0.980896		1.03693
108.44	0.934204		1.59912		1.88409		1.6322		1.57178		1.36627		1.25403		1.216		1.13013		1.12549		0.973083		1.03693
108.54	0.932617		1.60382		1.88721		1.6369		1.57178		1.36938		1.25873		1.216		1.13013		1.13019		0.976196		1.02521
108.64	0.934204		1.60223		1.88489		1.6369		1.57178		1.37408		1.24701		1.21912		1.13013		1.13721		0.980896		1.02521
108.74	0.937317		1.60382		1.89191		1.6416		1.57648		1.36707		1.24701		1.22382		1.12231		1.13721		0.980896		1.02832
108.84	0.953735		1.60223		1.88879		1.64862		1.5835		1.37408		1.24701		1.22382		1.12231		1.12549		0.980896		1.03302
108.94	0.944336		1.60693		1.89581		1.64081		1.5835		1.37408		1.24701		1.22382		1.12231		1.1286		0.980896		1.03302
109.04	0.945923		1.60382		1.88721		1.64392		1.5788		1.37408		1.25171		1.22382		1.12701		1.1333		0.980896		1.03302
109.14	0.949036		1.61554		1.89191		1.6369		1.5835		1.37408		1.25873		1.22382		1.12231		1.1333		0.980896		1.03772
109.24	0.952148		1.61395		1.88879		1.6369		1.57178		1.37408		1.25092		1.22852		1.12231		1.1333		0.980896		1.04474
109.34	0.958435		1.61554		1.89581		1.6369		1.57178		1.3772		1.2392		1.23553		1.12231		1.12158		0.980896		1.02832
109.44	0.975586		1.61865		1.89191		1.6416		1.57648		1.37408		1.2392		1.23553		1.12543		1.12158		0.980896		1.03302
109.54	0.965454		1.63348		1.89893		1.64862		1.5835		1.36237		1.24231		1.22382		1.11841		1.12628		0.985596		1.0213
109.64	0.963867		1.63507		1.89661		1.64081		1.5835		1.36707		1.24701		1.22382		1.11841		1.1333		0.992615		1.0213
109.74	0.965454		1.63507		1.90363		1.64392		1.58661		1.37408		1.2439		1.216		1.12311		1.1333		0.992615		1.0213
109.84	0.963867		1.63348		1.90833		1.6369		1.59131		1.37408		1.2392		1.216		1.11761		1.1333		0.992615		1.0213
109.94	0.976379		1.64288		1.91846		1.6369		1.57959		1.36237		1.2392		1.216		1.1153		1.12549		0.992615		1.0213
110.04	0.984985		1.6452		1.90833		1.62988		1.58429		1.36237		1.24231		1.216		1.13013		1.12549		0.992615		1.01038
110.14	0.984985		1.64288		1.91534		1.6369		1.5835		1.36707		1.24701		1.216		1.12231		1.12549		0.992615		1.00879
110.24	0.983398		1.6499		1.91846		1.63379		1.5835		1.37408		1.24701		1.216		1.12543		1.1286		0.980896		1.01349
110.34	0.984985		1.63818		1.91614		1.64081		1.5835		1.37408		1.23529		1.216		1.13013		1.1333		0.980896		1.01349
110.44	0.983398		1.65302		1.91534		1.64081		1.5835		1.36627		1.23218		1.216		1.11841		1.1333		0.980896		1.0213
110.54	0.973267		1.65771		1.91846		1.6322		1.57489		1.36627		1.2392		1.216		1.11841		1.1333		0.973083		1.026
110.64	0.975586		1.6546		1.91614		1.6369		1.57959		1.36627		1.2392		1.216		1.1106		1.1333		0.973083		1.02051
110.74	0.973267		1.6546		1.92316		1.62909		1.58429		1.36627		1.23218		1.216		1.1153		1.12628		0.976196		1.01349
110.84	0.973267		1.66473		1.91846		1.63379		1.5835		1.36627		1.2392		1.216		1.12231		1.1333		0.980896		1.01349
110.94	0.975586		1.65771		1.92786		1.64392		1.57178		1.35455		1.24231		1.21912		1.12231		1.1333		0.985596		1.01349
111.04	0.973267		1.66553		1.92786		1.6369		1.57178		1.35455		1.24701		1.22382		1.1106		1.1333		0.992615		1.01349
111.14	0.980286		1.66943		1.93799		1.6369		1.57648		1.35455		1.2392		1.22382		1.1106		1.1333		0.992615		1.01349
111.24	0.975586		1.67413		1.93488		1.6369		1.58661		1.35767		1.2392		1.22852		1.1106		1.1333		0.980896		1.01349
111.34	0.973267		1.67255		1.93488		1.6416		1.5835		1.35455		1.2392		1.23553		1.1153		1.1333		0.984009		1.01349
111.44	0.988098		1.67413		1.92786		1.64081		1.5835		1.35455		1.2439		1.23553		1.12231		1.14502		0.985596		1.00177
111.54	0.980286		1.68896		1.93799		1.64392		1.57648		1.35455		1.25092		1.22382		1.12231		1.14502		0.984009		1.01819
111.64	0.976379		1.68896		1.93097		1.65332		1.5835		1.35455		1.25092		1.22382		1.12231		1.14813		0.988708		1.02521
111.74	0.984985		1.68896		1.93567		1.64862		1.58661		1.34753		1.2392		1.22382		1.11761		1.15283		0.988708		1.02521
111.84	0.983398		1.68896		1.93799		1.65173		1.5835		1.35767		1.24231		1.22382		1.12231		1.14581		0.988708		1.01349
111.94	0.988098		1.69366		1.94269		1.64862		1.5835		1.35925		1.24701		1.22382		1.12231		1.15283		0.97699		1.02521
112.04	0.992798		1.69598		1.93567		1.6416		1.57178		1.34985		1.25171		1.22693		1.13013		1.15283		0.981689		1.01349
112.14	0.995117		1.68896		1.93799		1.64862		1.57648		1.35455		1.25873		1.23163		1.12701		1.15283		0.984009		1.01349
112.24	0.992798		1.69366		1.94739		1.64862		1.5835		1.35455		1.25873		1.23633		1.13403		1.14502		0.97699		1.02521
112.34	1.00452		1.69208		1.94269		1.65332		1.5835		1.34283		1.26184		1.24335		1.13403		1.14502		0.981689		1.02521
112.44	0.995117		1.69366		1.94739		1.64862		1.57178		1.34283		1.25873		1.24335		1.13403		1.14502		0.988708		1.02521
112.54	0.992798		1.69366		1.94971		1.64081		1.57489		1.34283		1.25873		1.23553		1.13403		1.14813		0.980896		1.02521
112.64	0.995117		1.69287		1.94269		1.64392		1.58429		1.33972		1.26343		1.23553		1.12543		1.15283		0.980896		1.02521
112.74	0.992798		1.68427		1.94739		1.64862		1.59131		1.34674		1.27045		1.23553		1.13013		1.16064		0.980896		1.02521
112.84	0.988098		1.68896		1.94659		1.6416		1.5835		1.33502		1.27045		1.23553		1.13013		1.16064		0.980896		1.02521
112.94	0.996704		1.68896		1.93488		1.64862		1.5835		1.33502		1.25873		1.23553		1.13013		1.16534		0.980896		1.02521
113.04	0.999817		1.69366		1.93799		1.64081		1.58661		1.33502		1.25873		1.22382		1.13483		1.17236		0.969177		1.02521
113.14	1.00293		1.69287		1.93567		1.64392		1.59131		1.33502		1.26343		1.22382		1.14185		1.17236		0.969177		1.01819
113.24	1.00452		1.68427		1.94269		1.6369		1.57959		1.3233		1.27045		1.22382		1.14185		1.16455		0.973877		1.02521
113.34	1.00293		1.68195		1.93799		1.6416		1.57178		1.32642		1.25873		1.22382		1.14185		1.16455		0.973083		1.02521
113.44	1.00452		1.68427		1.94269		1.64081		1.57648		1.3233		1.25873		1.22382		1.13403		1.16925		0.973083		1.02521
113.54	1.00293		1.69366		1.94739		1.64392		1.57178		1.3233		1.25092		1.22382		1.13403		1.17627		0.976196		1.02832
113.64	1.00452		1.68896		1.94269		1.64862		1.57178		1.3233		1.25403		1.216		1.13715		1.17627		0.980896		1.03302
113.74	1.00452		1.68896		1.94739		1.6416		1.57648		1.328		1.25873		1.2207		1.13013		1.17627		0.969177		1.03302
113.84	0.995117		1.68896		1.94971		1.64862		1.5835		1.3233		1.25873		1.23553		1.13013		1.17938		0.969177		1.02521
113.94	0.995911		1.69366		1.94269		1.64862		1.58661		1.3233		1.25873		1.23553		1.13483		1.18408		0.969177		1.02521
114.04	1.00452		1.69598		1.94739		1.6369		1.59131		1.32642		1.25873		1.23865		1.14185		1.18408		0.969177		1.02521
114.14	1.00293		1.68896		1.94971		1.63379		1.5835		1.33112		1.25873		1.24335		1.14185		1.18408		0.961365		1.02521
114.24	1.00452		1.69366		1.95441		1.64392		1.5835		1.328		1.24701		1.23553		1.14185		1.18408		0.961365		1.02521
114.34	1.00293		1.68896		1.94269		1.64862		1.57178		1.33502		1.25171		1.23553		1.14185		1.18408		0.966064		1.02521
114.44	1.00452		1.68427		1.94739		1.6369		1.57648		1.3233		1.25092		1.22852		1.14185		1.18878		0.961365		1.02521
114.54	1.00452		1.69366		1.94269		1.6416		1.5835		1.3233		1.25092		1.23553		1.13013		1.1958		0.961365		1.01349
114.64	1.00684		1.70068		1.9458		1.64081		1.5835		1.328		1.25403		1.24725		1.13013		1.1958		0.961365		1.01349
114.74	1.00452		1.69208		1.9552		1.64392		1.58661		1.33502		1.25873		1.24725		1.13013		1.1958		0.964478		1.01819
114.84	1.00293		1.69366		1.95441		1.64862		1.59131		1.32721		1.25873		1.23553		1.13013		1.1958		0.969177		1.02521
114.94	1.00452		1.70068		1.95752		1.6416		1.5882		1.33032		1.26343		1.23553		1.13483		1.1958		0.961365		1.02051
115.04	1.00763		1.69366		1.9552		1.64862		1.59521		1.33502		1.25873		1.23553		1.14185		1.1958		0.961365		1.01349
115.14	1.01624		1.69598		1.96222		1.64862		1.59833		1.33502		1.25873		1.23865		1.14185		1.1958		0.961365		1.01349
115.24	1.01465		1.70068		1.95911		1.64392		1.59131		1.3233		1.25873		1.24335		1.14185		1.1958		0.949646		1.01349
115.34	1.01624		1.69366		1.96924		1.6369		1.59131		1.328		1.25873		1.24335		1.14496		1.18408		0.954346		1.01349
115.44	1.01465		1.7038		1.96222		1.6416		1.59601		1.33502		1.26184		1.24335		1.14185		1.18408		0.961365		1.00568
115.54	1.01544		1.70538		1.96222		1.64862		1.60303		1.33813		1.26654		1.23163		1.14185		1.18408		0.961365		1.00568
115.64	1.02405		1.70068		1.95911		1.64081		1.59131		1.34283		1.26654		1.23163		1.14185		1.18408		0.961365		1.00568
115.74	1.01465		1.69678		1.96924		1.64392		1.59601		1.34283		1.25873		1.24335		1.14655		1.18408		0.949646		1.00568
115.84	1.02405		1.7085		1.96222		1.6369		1.59521		1.34283		1.26343		1.23163		1.14886		1.18719		0.949646		1.00568
115.94	1.02405		1.70538		1.96692		1.6416		1.59833		1.34753		1.27045		1.23163		1.14185		1.19189		0.941833		1.00568
116.04	1.01465		1.7038		1.97394		1.64862		1.59131		1.34283		1.25873		1.23633		1.14655		1.19189		0.941833		1.01038
116.14	1.02716		1.70068		1.97394		1.64862		1.59601		1.33502		1.25873		1.24335		1.15356		1.19189		0.941833		1.0174
116.24	1.03107		1.70538		1.96924		1.6369		1.60303		1.33502		1.25873		1.24335		1.15356		1.19189		0.933228		1.00098
116.34	1.02405		1.7038		1.97394		1.6416		1.59833		1.33813		1.25873		1.23553		1.15356		1.19189		0.937927		0.993958
116.44	1.02716		1.7085		1.96692		1.64081		1.60303		1.34283		1.26184		1.23553		1.15668		1.19189		0.937927		0.993958
116.54	1.03418		1.70538		1.97394		1.64392		1.60303		1.33112		1.26654		1.23553		1.16138		1.19189		0.942627		0.993958
116.64	1.03186		1.7038		1.97705		1.6369		1.60773		1.33582		1.26654		1.23865		1.14966		1.18408		0.949646		0.982239
116.74	1.04669		1.7085		1.97003		1.6369		1.60303		1.33502		1.26654		1.24335		1.14966		1.18408		0.949646		0.986938
116.84	1.0553		1.70538		1.97473		1.62909		1.60614		1.33502		1.26343		1.24335		1.15436		1.18408		0.941833		0.986145
116.94	1.05371		1.70068		1.97394		1.62909		1.60303		1.33813		1.27826		1.23163		1.15668		1.18878		0.941833		0.986145
117.04	1.05841		1.7085		1.97864		1.63379		1.60773		1.33112		1.27826		1.23163		1.14185		1.1958		0.941833		0.989258
117.14	1.0553		1.7132		1.97705		1.64081		1.60303		1.33112		1.27515		1.23163		1.14185		1.1958		0.930115		0.982239
117.24	1.0553		1.7124		1.98175		1.6322		1.60614		1.33112		1.28217		1.22382		1.14655		1.17938		0.934814		0.982239
117.34	1.05371		1.71552		1.97394		1.6369		1.61084		1.33582		1.28217		1.22382		1.15356		1.17706		0.941833		0.982239
117.44	1.05841		1.7085		1.97394		1.62909		1.61084		1.34283		1.28528		1.22382		1.15356		1.18408		0.941833		0.982239
117.54	1.05841		1.7132		1.96692		1.62909		1.60382		1.34283		1.27826		1.22382		1.14185		1.18408		0.944946		0.974426
117.64	1.07483		1.71552		1.97394		1.62207		1.61084		1.34283		1.27826		1.22382		1.14185		1.18408		0.949646		0.974426
117.74	1.07324		1.7085		1.97394		1.62909		1.60303		1.33502		1.27826		1.22382		1.13403		1.18408		0.949646		0.974426
117.84	1.07483		1.7132		1.96924		1.6322		1.60773		1.33502		1.27826		1.22382		1.13403		1.17627		0.949646		0.974426
117.94	1.07794		1.71552		1.96692		1.62909		1.61475		1.33972		1.27826		1.22382		1.13715		1.17157		0.941833		0.974426
118.04	1.08185		1.7132		1.97394		1.62909		1.60303		1.33502		1.27826		1.2121		1.14185		1.15753		0.941833		0.974426
118.14	1.07483		1.7085		1.97394		1.63379		1.59833		1.33502		1.26654		1.2168		1.14185		1.15985		0.941833		0.967407
118.24	1.06543		1.7038		1.96924		1.62909		1.60303		1.33813		1.26654		1.22382		1.14655		1.15753		0.946533		0.974426
118.34	1.07483		1.7132		1.97864		1.62048		1.60303		1.34283		1.26654		1.22382		1.14886		1.16455		0.941833		0.974426
118.44	1.07324		1.7085		1.97394		1.62988		1.59131		1.34283		1.26654		1.22382		1.14185		1.16455		0.941833		0.966614
118.54	1.07483		1.71631		1.97394		1.6369		1.59131		1.34283		1.27124		1.22382		1.14185		1.16455		0.944946		0.966614
118.64	1.08185		1.72021		1.96692		1.62909		1.59601		1.34283		1.27826		1.21912		1.13483		1.16455		0.949646		0.966614
118.74	1.07794		1.72491		1.96924		1.62909		1.59833		1.34283		1.27356		1.22382		1.14185		1.15283		0.949646		0.966614
118.84	1.09277		1.72021		1.97394		1.63379		1.59131		1.33502		1.27826		1.22382		1.14185		1.15283		0.949646		0.954895
118.94	1.08264		1.72333		1.96692		1.62909		1.59131		1.33972		1.27826		1.22852		1.14185		1.15283		0.949646		0.954895
119.04	1.08966		1.72491		1.97394		1.6322		1.59601		1.34674		1.28296		1.23553		1.14185		1.14032		0.954346		0.958008
119.14	1.09436		1.72333		1.97705		1.6369		1.59521		1.33502		1.28998		1.23553		1.14185		1.1333		0.956665		0.954895
119.24	1.09277		1.73273		1.97394		1.62909		1.59521		1.33502		1.28998		1.23553		1.13715		1.138		0.954346		0.954895
119.34	1.09436		1.73193		1.96222		1.63379		1.59521		1.33813		1.28998		1.24023		1.14185		1.14502		0.944946		0.951782
119.44	1.09277		1.73975		1.96222		1.62909		1.58661		1.34283		1.29309		1.23553		1.14185		1.14502		0.954346		0.947083
119.54	1.09436		1.73975		1.95911		1.62439		1.60773		1.34753		1.29779		1.23553		1.14655		1.14032		0.961365		0.950195
119.64	1.10608		1.73584		1.96613		1.62909		1.60303		1.34283		1.30249		1.23553		1.15356		1.138		0.961365		0.943176
119.74	1.10449		1.73975		1.95752		1.62909		1.60303		1.34283		1.29779		1.23865		1.15356		1.14502		0.961365		0.943176
119.84	1.11389		1.73273		1.96692		1.62207		1.60614		1.34283		1.28998		1.23242		1.14185		1.14502		0.949646		0.943176
119.94	1.11621		1.73505		1.96222		1.62909		1.60382		1.34283		1.28998		1.22772		1.14185		1.14502		0.952759		0.943176
120.04	1.11389		1.73273		1.95441		1.62048		1.61084		1.33502		1.28998		1.216		1.14185		1.1333		0.957458		0.947876
120.14	1.12091		1.74286		1.95752		1.61737		1.61084		1.33813		1.28998		1.216		1.14185		1.1333		0.957458		0.954895
120.24	1.12091		1.75226		1.9505		1.62207		1.61084		1.34283		1.29309		1.216		1.14185		1.1333		0.957458		0.954895
120.34	1.12091		1.74445		1.9552		1.61737		1.60303		1.34283		1.29779		1.216		1.14655		1.1333		0.957458		0.943176
120.44	1.117		1.75146		1.95441		1.61737		1.60773		1.34283		1.28607		1.216		1.14496		1.12549		0.957458		0.943176
120.54	1.12091		1.74677		1.95441		1.61426		1.61475		1.33112		1.29077		1.216		1.14966		1.12549		0.957458		0.943176
120.64	1.12872		1.73975		1.94739		1.62128		1.60303		1.33112		1.29779		1.216		1.14966		1.11377		0.949646		0.954895
120.74	1.12872		1.74756		1.95752		1.62439		1.60614		1.33582		1.28998		1.216		1.14185		1.11688		0.957458		0.943176
120.84	1.12872		1.74756		1.96692		1.61737		1.61084		1.34283		1.28998		1.216		1.14185		1.12158		0.954346		0.943176
120.94	1.12872		1.74445		1.96613		1.61737		1.60303		1.33502		1.28998		1.21912		1.14185		1.12158		0.961365		0.946289
121.04	1.12561		1.75146		1.96924		1.62207		1.60303		1.33502		1.29468		1.22382		1.14185		1.12628		0.961365		0.943176
121.14	1.12402		1.74286		1.96222		1.62439		1.59131		1.33972		1.30481		1.2121		1.14655		1.1333		0.961365		0.943176
121.24	1.1217		1.74445		1.96692		1.62909		1.59601		1.34674		1.30951		1.2121		1.14185		1.1333		0.964478		0.943176
121.34	1.12402		1.73975		1.96924		1.61737		1.60303		1.34674		1.29779		1.2121		1.14185		1.1333		0.969177		0.943176
121.44	1.1217		1.74286		1.97864		1.61737		1.60614		1.33813		1.29779		1.2168		1.14185		1.1333		0.969177		0.943176
121.54	1.10919		1.74445		1.97394		1.61426		1.60303		1.34283		1.29779		1.216		1.14185		1.12549		0.969177		0.943176
121.64	1.11389		1.73975		1.97705		1.62128		1.60303		1.34283		1.29779		1.216		1.14185		1.12549		0.957458		0.943176
121.74	1.11621		1.74756		1.97473		1.60956		1.60303		1.33502		1.29779		1.216		1.13403		1.13019		0.957458		0.936157
121.84	1.11389		1.74756		1.97394		1.60956		1.59131		1.33502		1.30249		1.21912		1.13403		1.12079		0.957458		0.943176
121.94	1.12402		1.74445		1.97864		1.60095		1.59131		1.328		1.3017		1.22382		1.13715		1.11377		0.962158		0.943176
122.04	1.12561		1.73975		1.98877		1.61035		1.59131		1.33502		1.3017		1.2121		1.14185		1.11377		0.969177		0.943176
122.14	1.12402		1.74286		1.98175		1.60956		1.5835		1.33502		1.3017		1.2121		1.14185		1.11377		0.973877		0.935364
122.24	1.1217		1.73975		1.97394		1.61737		1.5835		1.33502		1.29309		1.2121		1.13013		1.11847		0.980896		0.935364
122.34	1.12561		1.73273		1.97864		1.62909		1.5835		1.33502		1.29779		1.2121		1.13013		1.11377		0.980896		0.935364
122.44	1.13574		1.74756		1.98566		1.62909		1.5835		1.33813		1.29779		1.20428		1.13013		1.11377		0.980896		0.935364
122.54	1.13342		1.75616		1.97705		1.62207		1.57178		1.33502		1.29779		1.2121		1.13483		1.11377		0.984009		0.940063
122.64	1.13574		1.75458		1.98175		1.6322		1.57648		1.33502		1.30249		1.20428		1.14185		1.10596		0.988708		0.947083
122.74	1.13342		1.75928		1.98645		1.6369		1.5835		1.33972		1.29779		1.20898		1.14185		1.10596		0.980896		0.947083
122.84	1.13574		1.75616		1.98566		1.63379		1.5835		1.33502		1.29779		1.216		1.14185		1.10907		0.980896		0.947083
122.94	1.13342		1.75458		1.98877		1.64081		1.5835		1.33502		1.29779		1.216		1.14185		1.11377		0.980896		0.947083
123.04	1.14355		1.75928		1.98645		1.64392		1.5835		1.33502		1.29779		1.216		1.14185		1.11377		0.988708		0.947083
123.14	1.14514		1.75226		1.99817		1.6416		1.57489		1.33502		1.29779		1.20428		1.14496		1.11377		0.988708		0.947083
123.24	1.14044		1.75146		1.99738		1.64862		1.57178		1.33813		1.28998		1.20428		1.14966		1.11847		0.988708		0.947083
123.34	1.13654		1.75458		1.99738		1.64862		1.57648		1.33112		1.28998		1.20428		1.14966		1.12549		0.980896		0.935364
123.44	1.14514		1.75226		1.98877		1.64862		1.5835		1.33112		1.29309		1.20428		1.14966		1.11377		0.980896		0.935364
123.54	1.15527		1.75146		1.99347		1.64081		1.5835		1.33112		1.29779		1.20428		1.14966		1.11688		0.980896		0.935364
123.64	1.15295		1.75146		1.98645		1.64392		1.57178		1.33582		1.30249		1.2074		1.14966		1.12158		0.985596		0.935364
123.74	1.15216		1.74286		1.99347		1.64862		1.57178		1.33502		1.29779		1.2121		1.15436		1.12158		0.992615		0.935364
123.84	1.14825		1.75226		1.99658		1.6416		1.57648		1.33502		1.30249		1.2121		1.16138		1.12158		0.992615		0.935364
123.94	1.15527		1.75616		1.99347		1.64862		1.5835		1.33502		1.30951		1.20898		1.15356		1.12158		0.992615		0.935364
124.04	1.16467		1.75146		1.99817		1.64862		1.58661		1.33813		1.30481		1.216		1.15356		1.12158		0.995728		0.935364
124.14	1.16467		1.75458		2.00519		1.65173		1.59131		1.34283		1.30951		1.216		1.14496		1.12158		0.997314		0.927551
124.24	1.1748		1.76398		2.0083		1.65643		1.5835		1.33112		1.31732		1.20428		1.14966		1.12628		0.992615		0.930664
124.34	1.16779		1.7663		2.00598		1.66113		1.5835		1.33112		1.31732		1.20428		1.14966		1.1333		0.995728		0.935364
124.44	1.17249		1.75928		2.013		1.66034		1.57178		1.33582		1.30951		1.20428		1.15436		1.1333		1.00043		0.935364
124.54	1.1748		1.76398		2.0083		1.66504		1.57178		1.33502		1.31421		1.20428		1.14966		1.1333		1.00043		0.923645
124.64	1.17249		1.75928		2.0177		1.67517		1.57178		1.33502		1.32123		1.20428		1.14966		1.13641		0.988708		0.923645
124.74	1.1748		1.75458		2.013		1.66815		1.57648		1.33502		1.30951		1.19568		1.14966		1.14111		0.988708		0.923645
124.84	1.17249		1.75226		2.0177		1.67285		1.5835		1.33972		1.30951		1.19727		1.14966		1.14111		0.988708		0.923645
124.94	1.17169		1.75928		2.02002		1.67987		1.57568		1.33502		1.31262		1.18787		1.14966		1.1333		0.988708		0.923645
125.04	1.16467		1.75458		2.02472		1.66815		1.5788		1.33502		1.31732		1.19257		1.14655		1.138		0.988708		0.928345
125.14	1.16699		1.76398		2.013		1.67126		1.57178		1.33813		1.31732		1.19257		1.15356		1.15283		0.988708		0.935364
125.24	1.16467		1.76398		2.0177		1.66815		1.57178		1.34283		1.30951		1.19257		1.15356		1.15283		0.988708		0.935364
125.34	1.16309		1.77411		2.01611		1.67285		1.57178		1.34283		1.30951		1.18085		1.15356		1.15283		0.985596		0.927551
125.44	1.16467		1.771		2.02081		1.67987		1.57178		1.33972		1.29779		1.18085		1.13715		1.14502		0.992615		0.915833
125.54	1.1748		1.7757		2.013		1.68298		1.56476		1.34674		1.29779		1.19257		1.13013		1.14502		0.992615		0.915833
125.64	1.16467		1.77411		2.0177		1.67596		1.57178		1.34674		1.29468		1.18085		1.12701		1.14502		0.992615		0.915833
125.74	1.17169		1.77179		2.01611		1.68066		1.56396		1.33502		1.28998		1.18085		1.13403		1.14502		0.980896		0.915833
125.84	1.16779		1.77411		2.0177		1.68768		1.57178		1.33502		1.29309		1.18555		1.13403		1.14502		0.980896		0.915833
125.94	1.17169		1.78351		2.02472		1.68768		1.56396		1.33813		1.29779		1.19257		1.13403		1.14502		0.980896		0.915833
126.04	1.17639		1.77881		2.02783		1.69238		1.56708		1.34283		1.29779		1.18005		1.13403		1.1333		0.984009		0.904114
126.14	1.1748		1.7757		2.02551		1.70251		1.57178		1.34283		1.29779		1.17773		1.13715		1.1333		0.988708		0.896301
126.24	1.17639		1.78583		2.03253		1.6994		1.57178		1.33112		1.29779		1.18475		1.14185		1.13641		0.988708		0.899414
126.34	1.1748		1.78351		2.02472		1.6994		1.56006		1.33112		1.29779		1.18475		1.14185		1.138		0.985596		0.904114
126.44	1.1795		1.79364		2.013		1.7041		1.56476		1.328		1.29779		1.17303		1.14185		1.1333		0.980896		0.904114
126.54	1.17249		1.79053		2.0177		1.71112		1.56396		1.33502		1.29779		1.17773		1.14185		1.1333		0.976196		0.892395
126.64	1.1748		1.79523		2.02002		1.70251		1.56396		1.33502		1.29779		1.18475		1.13013		1.13641		0.980896		0.897095
126.74	1.1795		1.79364		2.02472		1.70721		1.56396		1.32642		1.29779		1.18475		1.13483		1.14111		0.980896		0.899414
126.84	1.17249		1.80304		2.013		1.70721		1.55225		1.33112		1.29779		1.17694		1.14185		1.14111		0.969177		0.889282
126.94	1.1795		1.79364		2.0177		1.7041		1.55536		1.3233		1.29779		1.18005		1.14185		1.14111		0.969177		0.896301
127.04	1.16309		1.79834		2.02472		1.71112		1.56006		1.328		1.28607		1.17303		1.14185		1.14111		0.969177		0.896301
127.14	1.17249		1.79132		2.013		1.71112		1.56476		1.33502		1.29077		1.17303		1.13403		1.14111		0.969177		0.896301
127.24	1.17639		1.79834		2.013		1.70251		1.57178		1.33502		1.29779		1.17303		1.13403		1.14111		0.957458		0.884583
127.34	1.17169		1.80304		2.0083		1.70721		1.57178		1.3233		1.29779		1.17303		1.12933		1.14111		0.969177		0.884583
127.44	1.16309		1.80536		2.00598		1.71191		1.57178		1.3233		1.29779		1.17303		1.12701		1.14111		0.957458		0.884583
127.54	1.16467		1.81476		2.013		1.71893		1.57648		1.3233		1.28998		1.17773		1.13403		1.14581		0.962158		0.887695
127.64	1.1748		1.81317		2.00519		1.71893		1.5835		1.3233		1.28998		1.18475		1.13403		1.15283		0.964478		0.884583
127.74	1.17249		1.81006		2.0083		1.71893		1.5788		1.3233		1.28998		1.18475		1.12933		1.14502		0.962158		0.884583
127.84	1.1748		1.81476		2.00128		1.71893		1.57178		1.3186		1.28998		1.18475		1.12701		1.14502		0.969177		0.884583
127.94	1.17249		1.81317		2.00598		1.70721		1.57178		1.3233		1.29309		1.18475		1.13403		1.14502		0.961365		0.877563
128.04	1.17169		1.82257		2.00519		1.71033		1.57648		1.31628		1.29779		1.17694		1.13403		1.14502		0.961365		0.884583
128.14	1.16467		1.82178		2.00989		1.71503		1.57568		1.3233		1.30249		1.17694		1.13403		1.14502		0.961365		0.884583
128.24	1.1748		1.81787		2.00519		1.70721		1.5788		1.3233		1.29309		1.17694		1.13403		1.138		0.961365		0.889282
128.34	1.17639		1.82959		2.0083		1.71191		1.5835		1.3233		1.29077		1.17694		1.12231		1.14502		0.961365		0.891602
128.44	1.1748		1.82648		1.99347		1.71893		1.57178		1.3233		1.28998		1.17694		1.12231		1.14502		0.949646		0.877563
128.54	1.17249		1.82489		1.99817		1.71893		1.57178		1.31549		1.28998		1.18005		1.12231		1.14502		0.949646		0.896301
128.64	1.17169		1.82959		2.00519		1.70721		1.57648		1.32019		1.28998		1.18475		1.12231		1.14813		0.949646		0.884583
128.74	1.1748		1.83429		1.99658		1.71191		1.57178		1.32721		1.28998		1.18475		1.12543		1.15283		0.949646		0.884583
128.84	1.17249		1.8327		2.00128		1.71112		1.57178		1.33032		1.27826		1.17303		1.12231		1.15283		0.949646		0.884583
128.94	1.17169		1.83429		1.99817		1.71423		1.56708		1.33502		1.28998		1.17773		1.12231		1.15283		0.944946		0.87677
129.04	1.1748		1.84442		2.00519		1.71893		1.57178		1.3233		1.27826		1.18475		1.12231		1.15283		0.949646		0.879883
129.14	1.17249		1.8421		2.00519		1.71893		1.57178		1.3233		1.27826		1.18475		1.1106		1.14502		0.949646		0.88147
129.24	1.17639		1.84912		1.99658		1.71191		1.57178		1.328		1.28137		1.18475		1.12231		1.14502		0.937927		0.865051
129.34	1.1748		1.84601		2.00598		1.71893		1.56006		1.3233		1.28296		1.18475		1.1106		1.14502		0.942627		0.860352
129.44	1.17639		1.84442		2.013		1.71893		1.56476		1.31549		1.27045		1.18475		1.1106		1.1333		0.961365		0.865051
129.54	1.18652		1.84912		2.00519		1.72205		1.57178		1.31549		1.27045		1.18787		1.1106		1.1333		0.949646		0.865051
129.64	1.1842		1.84601		1.99347		1.71893		1.56396		1.31549		1.25873		1.18085		1.09888		1.1333		0.949646		0.865051
129.74	1.17169		1.84442		1.99658		1.71893		1.56396		1.30377		1.27045		1.18085		1.10358		1.1333		0.949646		0.865051
129.84	1.1795		1.84912		1.99347		1.70721		1.56708		1.30688		1.25873		1.17303		1.11761		1.1333		0.954346		0.865051
129.94	1.1795		1.83429		1.99817		1.70721		1.57178		1.31158		1.26184		1.17303		1.10358		1.138		0.961365		0.853333
130.04	1.1748		1.84442		1.99347		1.71191		1.56006		1.31628		1.26654		1.17303		1.1106		1.14502		0.953552		0.853333
130.14	1.1842		1.8421		1.99347		1.71893		1.56006		1.31079		1.26343		1.17303		1.1106		1.1333		0.953552		0.84552
130.24	1.1795		1.84131		1.99817		1.71112		1.56006		1.30847		1.26575		1.17303		1.1106		1.13641		0.953552		0.84552
130.34	1.1842		1.84442		1.99347		1.71112		1.56476		1.31549		1.24701		1.17303		1.1106		1.14111		0.953552		0.84552
130.44	1.18652		1.85382		1.99658		1.71112		1.57178		1.30377		1.24701		1.17303		1.1106		1.14111		0.944946		0.838501
130.54	1.1842		1.86084		2.00128		1.6994		1.57178		1.30688		1.25171		1.17773		1.1106		1.1333		0.949646		0.84552
130.64	1.18262		1.85382		1.99347		1.6994		1.56396		1.31158		1.25873		1.18005		1.10278		1.1333		0.949646		0.84552
130.74	1.1842		1.86395		1.99817		1.6908		1.56396		1.31158		1.24701		1.17773		1.10278		1.138		0.949646		0.848633
130.84	1.18262		1.86084		1.99347		1.6955		1.56866		1.31628		1.24701		1.17303		1.10278		1.15283		0.949646		0.853333
130.94	1.1842		1.85382		1.99658		1.69238		1.57568		1.31549		1.24701		1.17303		1.10278		1.14502		0.949646		0.84552
131.04	1.19122		1.86395		2.00128		1.6994		1.57568		1.31549		1.2439		1.16522		1.09106		1.14502		0.949646		0.84552
131.14	1.1842		1.86865		1.99817		1.6994		1.5788		1.30377		1.25092		1.16522		1.10278		1.14502		0.954346		0.84552
131.24	1.18652		1.86554		2.00519		1.6994		1.57178		1.30377		1.24231		1.16522		1.1059		1.14502		0.953552		0.84552
131.34	1.1842		1.86395		1.99347		1.6908		1.57178		1.30377		1.24701		1.16992		1.1106		1.1333		0.961365		0.833801
131.44	1.19434		1.87335		1.99347		1.6955		1.57178		1.30847		1.24701		1.17694		1.1106		1.13641		0.961365		0.833801
131.54	1.19592		1.88037		1.99658		1.7002		1.57648		1.31549		1.25171		1.17694		1.1153		1.14111		0.953552		0.833801
131.64	1.19434		1.87177		1.99347		1.6994		1.5835		1.31079		1.25092		1.18005		1.12231		1.14111		0.953552		0.833801
131.74	1.19202		1.88116		1.98645		1.6994		1.57568		1.31549		1.25403		1.18475		1.12231		1.14581		0.953552		0.838501
131.84	1.20215		1.88818		1.99347		1.6994		1.5788		1.31549		1.25873		1.18475		1.1153		1.15283		0.961365		0.84552
131.94	1.20374		1.88507		1.99347		1.6994		1.57178		1.31549		1.25873		1.18475		1.12231		1.14502		0.953552		0.833801
132.04	1.20374		1.89209		1.98877		1.69238		1.57178		1.32019		1.25171		1.18475		1.12543		1.14502		0.956665		0.833801
132.14	1.20605		1.88348		1.99347		1.6994		1.57648		1.31549		1.25873		1.18475		1.12231		1.14502		0.961365		0.84552
132.24	1.20685		1.88818		1.98645		1.70251		1.57178		1.31549		1.25092		1.18475		1.13013		1.14813		0.961365		0.833801
132.34	1.21857		1.88507		1.99347		1.70721		1.57178		1.3186		1.25092		1.18475		1.12231		1.15283		0.961365		0.836914
132.44	1.20374		1.8952		1.99817		1.70721		1.57178		1.3233		1.2392		1.18945		1.12231		1.15283		0.949646		0.841614
132.54	1.21387		1.89288		1.99658		1.70721		1.57178		1.3233		1.24231		1.19647		1.12231		1.15283		0.954346		0.841614
132.64	1.21545		1.8999		2.00128		1.7041		1.56396		1.3233		1.24701		1.19647		1.12231		1.15283		0.961365		0.841614
132.74	1.21387		1.8952		2.00598		1.71112		1.56396		1.328		1.24701		1.19647		1.12231		1.15283		0.961365		0.833801
132.84	1.21155		1.9046		2.00519		1.71112		1.56396		1.3233		1.2439		1.19647		1.12231		1.15753		0.964478		0.833801
132.94	1.21545		1.8999		2.0083		1.70251		1.56708		1.3233		1.25092		1.19958		1.12231		1.16455		0.969177		0.838501
133.04	1.22559		1.9046		2.013		1.70721		1.56006		1.3233		1.2392		1.20117		1.12231		1.16455		0.969177		0.84552
133.14	1.22327		1.91162		2.00128		1.71191		1.56006		1.32642		1.2392		1.19958		1.12701		1.16455		0.973877		0.84552
133.24	1.23029		1.90692		1.99817		1.71893		1.56476		1.33112		1.2392		1.20428		1.13403		1.16455		0.980896		0.84552
133.34	1.22559		1.9046		2.0083		1.71112		1.57178		1.33582		1.2392		1.20428		1.13403		1.16455		0.980896		0.84552
133.44	1.22327		1.91162		2.0177		1.71112		1.56396		1.33502		1.23059		1.20898		1.13403		1.16925		0.980896		0.84552
133.54	1.22559		1.90302		2.0177		1.71423		1.56396		1.33502		1.23529		1.216		1.12231		1.17627		0.980896		0.84552
133.64	1.22327		1.90771		2.02472		1.71893		1.56866		1.33502		1.23529		1.216		1.12231		1.17627		0.980896		0.84552
133.74	1.22327		1.9046		2.02783		1.71191		1.57568		1.33813		1.23529		1.216		1.12231		1.17627		0.973877		0.84552
133.84	1.22559		1.91162		2.02942		1.71893		1.56396		1.34283		1.23999		1.216		1.12231		1.17627		0.984009		0.84552
133.94	1.22327		1.90302		2.03644		1.70721		1.5788		1.34753		1.24701		1.2074		1.1145		1.17627		0.988708		0.84552
134.04	1.22559		1.90771		2.02783		1.70721		1.57178		1.35455		1.2392		1.2121		1.1145		1.17938		0.988708		0.84552
134.14	1.23499		1.9046		2.03253		1.71191		1.57178		1.35455		1.2392		1.2121		1.10278		1.18408		0.988708		0.84552
134.24	1.23029		1.91162		2.03723		1.72205		1.57178		1.34283		1.2439		1.2168		1.10278		1.18408		0.988708		0.833801
134.34	1.22559		1.90302		2.03955		1.71893		1.57178		1.34753		1.25092		1.22382		1.10278		1.18408		0.988708		0.833801
134.44	1.23499		1.90771		2.03723		1.71893		1.57648		1.35455		1.25092		1.22382		1.10278		1.18408		0.988708		0.833801
134.54	1.2334		1.91241		2.04425		1.71893		1.5835		1.35767		1.25092		1.22693		1.10278		1.18408		0.988708		0.833801
134.64	1.2428		1.91162		2.04425		1.72363		1.58661		1.36237		1.25092		1.23163		1.1059		1.18878		0.988708		0.833801
134.74	1.23499		1.91162		2.04736		1.73065		1.59131		1.36237		1.25403		1.23163		1.1106		1.1958		0.980896		0.825989
134.84	1.24512		1.9046		2.04504		1.72205		1.5835		1.35455		1.24701		1.23163		1.1106		1.1958		0.980896		0.825989
134.94	1.2381		1.91473		2.05206		1.72675		1.5835		1.35455		1.24701		1.22382		1.1106		1.1958		0.980896		0.825989
135.04	1.2381		1.91943		2.04425		1.72675		1.5882		1.36237		1.24701		1.22382		1.1106		1.1958		0.980896		0.821289
135.14	1.25452		1.91241		2.04895		1.72675		1.59521		1.36237		1.25171		1.22382		1.10278		1.1958		0.980896		0.81427
135.24	1.25293		1.92255		2.04736		1.73145		1.59521		1.36707		1.25873		1.22382		1.1106		1.1958		0.985596		0.81427
135.34	1.25452		1.92725		2.05206		1.73846		1.59521		1.37408		1.25092		1.22852		1.10278		1.1958		0.987915		0.81427
135.44	1.24982		1.91943		2.05676		1.73065		1.59521		1.36627		1.25092		1.23553		1.10278		1.1958		0.980896		0.81427
135.54	1.24512		1.92413		2.05597		1.73376		1.58661		1.3772		1.25092		1.23553		1.10278		1.1958		0.980896		0.81427
135.64	1.2428		1.93115		2.05908		1.74316		1.59131		1.37408		1.2392		1.23553		1.10278		1.1958		0.980896		0.81427
135.74	1.25452		1.92255		2.05206		1.73846		1.59131		1.3819		1.24231		1.23553		1.10278		1.1958		0.980896		0.81427
135.84	1.25684		1.91943		2.05676		1.74158		1.59601		1.37408		1.24701		1.24023		1.10278		1.1958		0.985596		0.81427
135.94	1.26624		1.91241		2.05908		1.74628		1.60303		1.37408		1.24701		1.24725		1.10278		1.1958		0.992615		0.81427
136.04	1.26465		1.92255		2.06378		1.73846		1.60614		1.37408		1.2392		1.25037		1.10278		1.1958		0.980896		0.81427
136.14	1.27405		1.91943		2.05676		1.73145		1.61084		1.37878		1.25171		1.24335		1.09106		1.1958		0.980896		0.81427
136.24	1.27246		1.92413		2.06378		1.73846		1.61554		1.3858		1.25092		1.24335		1.09106		1.1911		0.984009		0.81427
136.34	1.26935		1.91943		2.06689		1.73846		1.62256		1.37408		1.25092		1.24805		1.09106		1.17236		0.985596		0.81427
136.44	1.27405		1.92413		2.06458		1.73145		1.61554		1.3858		1.25092		1.25507		1.07935		1.17236		0.984009		0.811157
136.54	1.27405		1.92334		2.07159		1.74158		1.62256		1.37408		1.25092		1.25818		1.07935		1.17236		0.988708		0.806458
136.64	1.27637		1.91473		2.06378		1.74628		1.62256		1.37408		1.25092		1.26288		1.09106		1.17236		0.988708		0.80957
136.74	1.26935		1.91943		2.06848		1.73846		1.62567		1.3772		1.25092		1.26288		1.07935		1.17236		0.988708		0.81427
136.84	1.27405		1.91241		2.07861		1.73846		1.63037		1.3819		1.25092		1.26288		1.09106		1.16455		0.988708		0.81427
136.94	1.27637		1.91162		2.07159		1.74316		1.63037		1.3819		1.25092		1.26288		1.09106		1.16455		0.980896		0.81427
137.04	1.26935		1.91473		2.07629		1.75018		1.62256		1.3819		1.25092		1.26758		1.08405		1.16455		0.980896		0.81427
137.14	1.27405		1.91943		2.0755		1.74158		1.62256		1.3819		1.25092		1.2746		1.09106		1.16455		0.980896		0.81427
137.24	1.26935		1.91241		2.0755		1.74628		1.62726		1.3819		1.25092		1.2746		1.08325		1.16455		0.980896		0.81427
137.34	1.26935		1.91162		2.0755		1.73846		1.63428		1.3819		1.2392		1.2746		1.07855		1.17236		0.980896		0.802551
137.44	1.26935		1.91473		2.06689		1.73846		1.62256		1.3819		1.2392		1.26678		1.07153		1.17236		0.969177		0.799438
137.54	1.27246		1.91943		2.07629		1.73846		1.62256		1.3819		1.2392		1.26678		1.07153		1.17236		0.969177		0.794739
137.64	1.27405		1.92413		2.08331		1.73846		1.62256		1.37878		1.24231		1.26678		1.07153		1.17236		0.969177		0.797852
137.74	1.28107		1.91943		2.08331		1.74316		1.62256		1.3858		1.24701		1.26678		1.07153		1.17236		0.969177		0.799438
137.84	1.27405		1.92413		2.08331		1.73846		1.62256		1.3858		1.24701		1.25507		1.07153		1.17236		0.969177		0.794739
137.94	1.27325		1.92334		2.07861		1.73846		1.62256		1.3811		1.24701		1.25507		1.07153		1.16455		0.969177		0.794739
138.04	1.26935		1.91473		2.08331		1.73065		1.62256		1.37408		1.24701		1.25818		1.05981		1.16144		0.961365		0.794739
138.14	1.28418		1.92413		2.08801		1.71893		1.62256		1.37408		1.23529		1.26288		1.05981		1.15674		0.961365		0.794739
138.24	1.28107		1.92334		2.08331		1.72205		1.62567		1.36237		1.23529		1.26288		1.05981		1.15985		0.961365		0.782227
138.34	1.27405		1.92645		2.08331		1.72675		1.63037		1.36237		1.23999		1.26758		1.05981		1.16455		0.961365		0.775208
138.44	1.28418		1.91943		2.08801		1.72363		1.63037		1.36237		1.24701		1.2746		1.052		1.15283		0.961365		0.768188
138.54	1.28186		1.92413		2.08722		1.73065		1.63507		1.36237		1.24701		1.26288		1.052		1.15283		0.961365		0.775208
138.64	1.28107		1.92255		2.07861		1.73065		1.63428		1.36707		1.24701		1.26288		1.052		1.15283		0.966064		0.775208
138.74	1.28107		1.91943		2.08331		1.73065		1.63428		1.37408		1.2392		1.25507		1.052		1.14972		0.973083		0.775208
138.84	1.27246		1.92413		2.07629		1.71893		1.6452		1.36237		1.2392		1.25507		1.0567		1.14813		0.973083		0.775208
138.94	1.27405		1.93115		2.08331		1.71893		1.64209		1.36237		1.2392		1.25507		1.05902		1.14502		0.973083		0.775208
139.04	1.28577		1.92255		2.08643		1.72205		1.64209		1.36237		1.2392		1.24335		1.04028		1.14502		0.973083		0.775208
139.14	1.2959		1.93195		2.08331		1.72675		1.64209		1.34985		1.2392		1.24335		1.0567		1.14191		0.973083		0.775208
139.24	1.29358		1.93115		2.08331		1.72675		1.64209		1.35535		1.2392		1.24335		1.0473		1.12549		0.973083		0.775208
139.34	1.3006		1.92725		2.08331		1.71503		1.64679		1.36237		1.2392		1.24335		1.04498		1.1286		0.973083		0.767395
139.44	1.28418		1.93896		2.08331		1.71191		1.64209		1.36237		1.2439		1.23553		1.052		1.1333		0.961365		0.767395
139.54	1.29358		1.93896		2.07159		1.71893		1.64209		1.35455		1.24622		1.23553		1.052		1.1333		0.961365		0.767395
139.64	1.29279		1.95068		2.07159		1.71893		1.64209		1.35455		1.2392		1.23553		1.05511		1.13019		0.961365		0.767395
139.74	1.28418		1.94366		2.07629		1.71893		1.64209		1.35455		1.23218		1.22693		1.05981		1.12549		0.961365		0.758789
139.84	1.28186		1.93896		2.08331		1.71893		1.64209		1.35455		1.2392		1.23163		1.05981		1.1286		0.961365		0.763489
139.94	1.28107		1.93427		2.0755		1.71191		1.63428		1.35455		1.2392		1.23163		1.05981		1.1333		0.961365		0.768188
140.04	1.28577		1.94366		2.07861		1.71112		1.63428		1.35767		1.2392		1.22852		1.05981		1.1333		0.961365		0.775208
140.14	1.28418		1.94208		2.08331		1.71112		1.63428		1.36237		1.24231		1.22693		1.06451		1.1333		0.961365		0.763489
140.24	1.28107		1.95148		2.08801		1.71112		1.62567		1.36237		1.24701		1.23163		1.07153		1.1333		0.961365		0.763489
140.34	1.27405		1.95068		2.09503		1.70251		1.64209		1.36237		1.2392		1.23163		1.07153		1.1333		0.961365		0.763489
140.44	1.27637		1.95538		2.08331		1.70721		1.64209		1.36237		1.2392		1.22382		1.07153		1.12158		0.956665		0.766602
140.54	1.28577		1.9538		2.08643		1.6994		1.63037		1.36237		1.2392		1.22382		1.07153		1.12158		0.942627		0.771301
140.64	1.28418		1.9585		2.09113		1.6994		1.63037		1.36707		1.2392		1.22382		1.06372		1.11847		0.949646		0.763489
140.74	1.29358		1.95068		2.08801		1.69238		1.63037		1.37408		1.2392		1.2121		1.06372		1.11377		0.949646		0.763489
140.84	1.28888		1.94366		2.09503		1.6994		1.63037		1.36237		1.2392		1.2121		1.06372		1.11688		0.949646		0.768188
140.94	1.28888		1.95068		2.08331		1.6994		1.62726		1.36707		1.22748		1.2168		1.052		1.12158		0.941833		0.775208
141.04	1.3006		1.94598		2.08801		1.69159		1.63428		1.37408		1.22748		1.2121		1.052		1.11377		0.944946		0.775208
141.14	1.29358		1.95068		2.09503		1.6947		1.62256		1.36627		1.22748		1.2121		1.052		1.11377		0.949646		0.775208
141.24	1.29279		1.94366		2.09814		1.68768		1.63428		1.36627		1.2392		1.20428		1.052		1.11377		0.949646		0.775208
141.34	1.28418		1.95068		2.09503		1.68768		1.62726		1.36627		1.2392		1.20428		1.0434		1.11377		0.949646		0.779907
141.44	1.29358		1.94208		2.09503		1.68768		1.63428		1.36627		1.2392		1.20898		1.0481		1.11377		0.949646		0.786926
141.54	1.2959		1.95148		2.09973		1.68768		1.63428		1.36627		1.22748		1.216		1.04028		1.11377		0.949646		0.786926
141.64	1.29358		1.95538		2.10675		1.68768		1.62256		1.36938		1.22748		1.20428		1.04028		1.11377		0.949646		0.786926
141.74	1.30371		1.96552		2.10986		1.67596		1.62567		1.37408		1.22748		1.20428		1.04028		1.11377		0.949646		0.786926
141.84	1.3053		1.97021		2.10284		1.67596		1.63037		1.36237		1.22748		1.20428		1.04028		1.11377		0.949646		0.790039
141.94	1.30371		1.9632		2.10754		1.66815		1.63037		1.36237		1.22748		1.20428		1.03326		1.10205		0.937927		0.78302
142.04	1.31311		1.96552		2.11456		1.67285		1.63037		1.36237		1.22748		1.19647		1.04028		1.10205		0.937927		0.78302
142.14	1.30841		1.97021		2.11456		1.67987		1.62256		1.36237		1.22748		1.19647		1.04028		1.10205		0.934814		0.78302
142.24	1.30841		1.9632		2.10284		1.67987		1.62256		1.35455		1.23218		1.19958		1.04028		1.10205		0.930115		0.78302
142.34	1.32013		1.97021		2.10284		1.67987		1.61084		1.35455		1.2392		1.20117		1.04498		1.10675		0.930115		0.78302
142.44	1.31311		1.96552		2.09814		1.67987		1.61084		1.34283		1.2392		1.19647		1.052		1.10907		0.933228		0.78302
142.54	1.31232		1.9632		2.10754		1.66815		1.61084		1.34753		1.2392		1.19647		1.052		1.10205		0.937927		0.78302
142.64	1.32013		1.9624		2.11456		1.66815		1.60773		1.35455		1.2392		1.18787		1.05511		1.10205		0.934814		0.78302
142.74	1.32013		1.96552		2.11456		1.66034		1.61475		1.35455		1.24231		1.19257		1.052		1.10205		0.933228		0.78302
142.84	1.31543		1.9632		2.11456		1.66034		1.61475		1.35455		1.24701		1.19257		1.052		1.10675		0.934814		0.78302
142.94	1.31311		1.9632		2.10596		1.64862		1.61475		1.35455		1.24701		1.19257		1.052		1.11377		0.925415		0.78302
143.04	1.32483		1.97333		2.11066		1.64862		1.60614		1.35455		1.24701		1.19257		1.052		1.10907		0.930115		0.775208
143.14	1.32715		1.97021		2.11536		1.65173		1.61084		1.34985		1.2392		1.19257		1.052		1.10205		0.930115		0.775208
143.24	1.32013		1.97021		2.12238		1.64862		1.61084		1.35455		1.2392		1.19257		1.052		1.10205		0.934814		0.78302
143.34	1.32483		1.9632		2.11456		1.65332		1.60773		1.34283		1.2392		1.19257		1.0567		1.10205		0.941833		0.775208
143.44	1.32324		1.97021		2.11456		1.66034		1.61475		1.34753		1.2392		1.18475		1.06372		1.09894		0.941833		0.78302
143.54	1.32483		1.96552		2.10754		1.64862		1.60303		1.35455		1.22748		1.19257		1.06372		1.10126		0.941833		0.775208
143.64	1.32013		1.9632		2.11456		1.64862		1.60303		1.35455		1.22748		1.18475		1.06372		1.09424		0.941833		0.775208
143.74	1.32794		1.97021		2.11768		1.64862		1.60614		1.35455		1.22748		1.18945		1.06683		1.09894		0.941833		0.78302
143.84	1.33185		1.9624		2.11456		1.64862		1.60773		1.34283		1.22748		1.19647		1.07153		1.10596		0.941833		0.78772
143.94	1.32324		1.9538		2.11926		1.65332		1.60303		1.34283		1.22748		1.19647		1.07935		1.10596		0.941833		0.794739
144.04	1.33264		1.9585		2.12628		1.66034		1.60303		1.33502		1.22748		1.18475		1.07153		1.10596		0.941833		0.794739
144.14	1.33185		1.95148		2.11456		1.66345		1.60303		1.33813		1.22748		1.18787		1.07935		1.10596		0.941833		0.794739
144.24	1.32794		1.9538		2.11768		1.65643		1.60303		1.34283		1.22748		1.19257		1.07623		1.10596		0.941833		0.794739
144.34	1.33966		1.9585		2.12238		1.65643		1.59131		1.33112		1.22437		1.19257		1.08325		1.09424		0.930115		0.794739
144.44	1.33264		1.94678		2.11536		1.65332		1.59601		1.33582		1.23138		1.19257		1.08325		1.09424		0.930115		0.794739
144.54	1.34277		1.95148		2.12238		1.66345		1.60303		1.34283		1.23138		1.19257		1.08325		1.09424		0.930115		0.794739
144.64	1.33966		1.95068		2.11768		1.65643		1.59521		1.34283		1.23138		1.19257		1.08325		1.09424		0.930115		0.794739
144.74	1.33264		1.93896		2.12238		1.66113		1.59521		1.34283		1.23138		1.19257		1.08325		1.09424		0.930115		0.797852
144.84	1.33496		1.94366		2.12238		1.66815		1.59521		1.33502		1.2345		1.19727		1.08325		1.09424		0.930115		0.802551
144.94	1.34436		1.95068		2.11066		1.66034		1.59521		1.33502		1.2392		1.20428		1.08325		1.09424		0.930115		0.791626
145.04	1.33966		1.9538		2.11536		1.66345		1.59833		1.33972		1.22748		1.20428		1.07153		1.09424		0.922302		0.786926
145.14	1.34277		1.95068		2.12238		1.65643		1.59131		1.34674		1.22748		1.20428		1.08325		1.09424		0.922302		0.786926
145.24	1.34436		1.94366		2.11456		1.66113		1.59131		1.34674		1.22748		1.20428		1.07465		1.09424		0.922302		0.786926
145.34	1.35138		1.95068		2.11926		1.66815		1.59131		1.34985		1.23218		1.20428		1.09106		1.09424		0.922302		0.786926
145.44	1.34436		1.95068		2.12939		1.66815		1.59131		1.34283		1.22748		1.20428		1.09106		1.09424		0.922302		0.786926
145.54	1.34668		1.93427		2.12238		1.66345		1.59131		1.34283		1.22748		1.20428		1.07935		1.08643		0.922302		0.786926
145.64	1.34436		1.94366		2.12238		1.66815		1.59131		1.34283		1.22748		1.20428		1.07935		1.08954		0.922302		0.786926
145.74	1.35138		1.95068		2.11456		1.66113		1.59131		1.34283		1.22748		1.20428		1.07935		1.09113		0.922302		0.786926
145.84	1.34277		1.94208		2.10754		1.66815		1.59601		1.33502		1.23059		1.2074		1.08405		1.07782		0.925415		0.786926
145.94	1.33966		1.94366		2.11456		1.66815		1.60303		1.3233		1.22748		1.2121		1.09106		1.08252		0.930115		0.782227
146.04	1.34436		1.95068		2.11768		1.66815		1.60303		1.328		1.22748		1.2121		1.09106		1.08252		0.930115		0.775208
146.14	1.34277		1.94366		2.11456		1.67285		1.60303		1.33502		1.22748		1.2121		1.09106		1.08252		0.918396		0.775208
146.24	1.34436		1.94598		2.10284		1.67987		1.59833		1.33813		1.22748		1.2121		1.09106		1.08252		0.930115		0.775208
146.34	1.35138		1.95068		2.10754		1.67987		1.60303		1.33972		1.22748		1.20428		1.08325		1.08722		0.923096		0.775208
146.44	1.34436		1.94366		2.10284		1.67517		1.60303		1.33813		1.22748		1.20428		1.08325		1.08954		0.930115		0.775208
146.54	1.34668		1.9538		2.10284		1.67987		1.60303		1.33502		1.22748		1.2121		1.08325		1.08252		0.930115		0.772095
146.64	1.35138		1.9585		2.09503		1.67987		1.60303		1.3233		1.22748		1.2121		1.09106		1.08252		0.930115		0.767395
146.74	1.34747		1.95538		2.09814		1.67987		1.60303		1.3233		1.22046		1.2121		1.09106		1.08722		0.930115		0.767395
146.84	1.35138		1.95068		2.09113		1.66815		1.59601		1.3233		1.21967		1.2121		1.08325		1.09424		0.930115		0.767395
146.94	1.34436		1.95068		2.09583		1.67285		1.61475		1.31158		1.21967		1.2121		1.09106		1.09424		0.930115		0.767395
147.04	1.35449		1.94598		2.09503		1.67987		1.60303		1.31628		1.21967		1.2121		1.09106		1.08954		0.930115		0.767395
147.14	1.35217		1.93896		2.09503		1.68298		1.60303		1.3233		1.21967		1.2121		1.09106		1.0755		0.930115		0.767395
147.24	1.3623		1.94366		2.08331		1.67596		1.60303		1.3233		1.21967		1.2121		1.08636		1.08252		0.930115		0.767395
147.34	1.36389		1.93896		2.08331		1.68066		1.60303		1.3186		1.20795		1.2168		1.09106		1.08252		0.922302		0.762695
147.44	1.37091		1.93427		2.08643		1.68768		1.60303		1.32019		1.21265		1.23553		1.09106		1.08252		0.922302		0.760376
147.54	1.36389		1.94366		2.08331		1.67987		1.60303		1.31549		1.21967		1.23553		1.09106		1.09424		0.922302		0.767395
147.64	1.35449		1.95068		2.08801		1.68298		1.60303		1.30688		1.21967		1.23553		1.09106		1.08252		0.910583		0.755676
147.74	1.36389		1.95538		2.08331		1.69238		1.59521		1.31158		1.22278		1.23553		1.09106		1.08252		0.910583		0.755676
147.84	1.36621		1.9538		2.08331		1.6994		1.59521		1.31158		1.22748		1.23553		1.09106		1.08252		0.910583		0.755676
147.94	1.35919		1.9585		2.08331		1.68768		1.5835		1.31628		1.21967		1.23553		1.09106		1.08252		0.910583		0.750977
148.04	1.36389		1.9632		2.0802		1.6908		1.5835		1.3233		1.21967		1.23083		1.09106		1.08563		0.910583		0.736145
148.14	1.3623		1.9624		2.08722		1.68768		1.5835		1.3233		1.22437		1.22852		1.09106		1.09033		0.903564		0.736145
148.24	1.36389		1.9538		2.07861		1.69238		1.5835		1.3233		1.21967		1.23083		1.09106		1.09033		0.902771		0.736145
148.34	1.37091		1.9585		2.08331		1.6994		1.5835		1.3186		1.21967		1.22852		1.09106		1.09033		0.902771		0.736145
148.44	1.3623		1.9632		2.08801		1.7041		1.58661		1.328		1.22278		1.23553		1.09106		1.09033		0.902771		0.736145
148.54	1.36389		1.9624		2.08331		1.71112		1.5882		1.3186		1.22748		1.24335		1.07935		1.09033		0.902771		0.736145
148.64	1.37561		1.96552		2.08643		1.70251		1.58661		1.3233		1.21967		1.24335		1.07935		1.09503		0.902771		0.724426
148.74	1.37091		1.9632		2.08331		1.71893		1.59131		1.31628		1.21967		1.24335		1.07935		1.10205		0.891052		0.724426
148.84	1.37402		1.9585		2.08331		1.71191		1.57959		1.3233		1.21967		1.24335		1.07935		1.10205		0.891052		0.724426
148.94	1.37561		1.96161		2.08801		1.71893		1.57959		1.3233		1.22437		1.24335		1.07935		1.10205		0.894165		0.724426
149.04	1.38263		1.97101		2.09503		1.72205		1.57959		1.3233		1.21967		1.24335		1.07935		1.09424		0.891052		0.724426
149.14	1.37402		1.97491		2.08643		1.72363		1.57959		1.3233		1.21967		1.24023		1.07935		1.09424		0.891052		0.712708
149.24	1.38342		1.98193		2.09113		1.71423		1.57959		1.31549		1.21967		1.25507		1.07935		1.09424		0.891052		0.708008
149.34	1.37091		1.97333		2.08331		1.71893		1.57178		1.31549		1.21967		1.25507		1.07935		1.09424		0.891052		0.700989
149.44	1.37872		1.97803		2.07629		1.71893		1.57178		1.31549		1.22278		1.24725		1.07153		1.09894		0.891052		0.693176
149.54	1.37872		1.97803		2.08331		1.72363		1.57648		1.32019		1.22748		1.25507		1.07153		1.10596		0.891052		0.693176
149.64	1.37561		1.97491		2.08331		1.71893		1.5788		1.32721		1.22748		1.24725		1.07153		1.10596		0.891052		0.693176
149.74	1.38574		1.98193		2.07861		1.71893		1.57178		1.33032		1.21576		1.24725		1.05981		1.10596		0.895752		0.697876
149.84	1.37872		1.97333		2.08801		1.71893		1.57178		1.33191		1.21576		1.25507		1.06451		1.10596		0.902771		0.693176
149.94	1.37561		1.98273		2.08331		1.71112		1.57178		1.33032		1.21576		1.24725		1.07153		1.10907		0.902771		0.688477
150.04	1.38574		1.98975		2.08331		1.71112		1.57648		1.33502		1.20795		1.24725		1.05511		1.11377		0.902771		0.681458
150.14	1.39044		1.98505		2.08331		1.6994		1.5835		1.33502		1.21265		1.25507		1.0481		1.11066		0.902771		0.673645
150.24	1.38342		1.99445		2.07159		1.70251		1.56708		1.33502		1.21967		1.24725		1.04028		1.10596		0.902771		0.678345
150.34	1.39044		2.00616		2.07629		1.70721		1.56006		1.328		1.22748		1.24725		1.04028		1.10596		0.902771		0.685364
150.44	1.39044		2.00146		2.0755		1.70721		1.56006		1.33813		1.22748		1.25037		1.04498		1.10907		0.905884		0.673645
150.54	1.39044		2.00458		2.07861		1.70721		1.56476		1.34283		1.21967		1.24335		1.052		1.11377		0.910583		0.668945
150.64	1.38574		2.00928		2.08331		1.70721		1.57178		1.34283		1.21967		1.24335		1.052		1.11377		0.910583		0.666626
150.74	1.38342		2.00616		2.07159		1.70721		1.57178		1.34283		1.22278		1.24335		1.052		1.11377		0.910583		0.673645
150.84	1.39514		2.01318		2.06848		1.7002		1.57178		1.33112		1.22748		1.24335		1.052		1.11377		0.910583		0.673645
150.94	1.40527		2.00458		2.0755		1.70721		1.56396		1.33112		1.22437		1.24023		1.052		1.11377		0.915283		0.673645
151.04	1.39825		2.00928		2.0755		1.70721		1.56396		1.33112		1.21967		1.23553		1.04028		1.11377		0.922302		0.673645
151.14	1.39044		2.00226		2.06689		1.6994		1.56708		1.3233		1.21967		1.23553		1.04028		1.11377		0.922302		0.673645
151.24	1.39514		2.00146		2.07629		1.6994		1.57178		1.328		1.22278		1.23553		1.04028		1.11377		0.925415		0.673645
151.34	1.39044		2.00146		2.08331		1.7041		1.56476		1.33502		1.22748		1.23553		1.02777		1.11377		0.930115		0.673645
151.44	1.39355		1.99286		2.0755		1.71112		1.57178		1.33032		1.22748		1.23553		1.02545		1.11377		0.930115		0.678345
151.54	1.39514		2.00226		2.07861		1.6994		1.57178		1.328		1.22748		1.23553		1.02777		1.11377		0.930115		0.677551
151.64	1.39044		2.00928		2.07159		1.70251		1.57178		1.33502		1.22748		1.23553		1.02545		1.11377		0.934814		0.677551
151.74	1.39044		2.00928		2.07629		1.70721		1.56396		1.33502		1.22748		1.23553		1.02075		1.11377		0.930115		0.677551
151.84	1.38574		2.00458		2.08331		1.70721		1.56866		1.33502		1.22748		1.23553		1.02075		1.10205		0.930115		0.677551
151.94	1.37872		2.00928		2.08801		1.6994		1.57568		1.33502		1.22437		1.23553		1.02075		1.10205		0.930115		0.665833
152.04	1.38342		2.01398		2.08722		1.68768		1.56396		1.3233		1.22278		1.23553		1.02075		1.11377		0.930115		0.665833
152.14	1.37872		2.00928		2.08722		1.69238		1.56396		1.3233		1.22748		1.22772		1.02545		1.10205		0.930115		0.665833
152.24	1.38184		2.00928		2.07861		1.6994		1.56708		1.31549		1.21576		1.23553		1.03247		1.10205		0.930115		0.668945
152.34	1.38342		2.00616		2.08331		1.6947		1.57178		1.31549		1.23218		1.22772		1.03247		1.09894		0.933228		0.673645
152.44	1.37872		2.01318		2.08801		1.6994		1.57178		1.31549		1.2392		1.22772		1.03247		1.08954		0.937927		0.678345
152.54	1.37872		2.00458		2.09814		1.69238		1.57178		1.31549		1.2392		1.22772		1.02466		1.09424		0.937927		0.677551
152.64	1.37561		2.01398		2.09113		1.6994		1.56396		1.31549		1.2392		1.22772		1.02466		1.09113		0.930115		0.680664
152.74	1.37402		2.021		2.09583		1.6994		1.56396		1.30377		1.2392		1.22772		1.02466		1.08643		0.930115		0.673645
152.84	1.37872		2.0163		2.10284		1.6994		1.56396		1.30377		1.2392		1.22772		1.02777		1.08643		0.930115		0.673645
152.94	1.38342		2.021		2.10596		1.6994		1.56396		1.30377		1.2392		1.216		1.02075		1.08643		0.930115		0.673645
153.04	1.38263		2.01398		2.10754		1.70251		1.55225		1.30688		1.2392		1.216		1.02075		1.08643		0.934814		0.673645
153.14	1.37402		2.021		2.11456		1.7002		1.55695		1.31158		1.2392		1.216		1.02075		1.08643		0.941833		0.666626
153.24	1.38342		2.00928		2.10284		1.70721		1.56396		1.31158		1.2392		1.21912		1.02075		1.08643		0.949646		0.673645
153.34	1.38263		2.01239		2.10596		1.70721		1.56396		1.31628		1.2439		1.22382		1.02075		1.07471		0.949646		0.673645
153.44	1.37091		2.00928		2.10754		1.71033		1.56708		1.3233		1.25092		1.22382		1.02075		1.07471		0.941833		0.665833
153.54	1.37402		2.01398		2.11456		1.71503		1.57178		1.3233		1.2392		1.2121		1.02545		1.07471		0.930115		0.665833
153.64	1.3717		2.00928		2.10284		1.70721		1.57178		1.31549		1.25092		1.20898		1.03247		1.07471		0.930115		0.661133
153.74	1.37091		2.00928		2.10754		1.71191		1.57178		1.31549		1.2392		1.2074		1.03247		1.06689		0.930115		0.654114
153.84	1.37561		2.00458		2.10986		1.71893		1.56476		1.31549		1.2392		1.2121		1.03247		1.06689		0.930115		0.654114
153.94	1.37091		2.00928		2.10284		1.71893		1.5835		1.31549		1.2392		1.2121		1.03247		1.06689		0.946533		0.654114
154.04	1.36621		2.00226		2.10754		1.71893		1.5835		1.3186		1.24231		1.20428		1.03247		1.07001		0.937134		0.654114
154.14	1.37561		2.00928		2.11456		1.71893		1.58661		1.31158		1.24701		1.20428		1.02466		1.06299		0.930115		0.654114
154.24	1.38263		2.00616		2.10675		1.71893		1.59131		1.31158		1.24701		1.20428		1.02777		1.05988		0.930115		0.654114
154.34	1.37402		2.00458		2.09814		1.70721		1.59131		1.31158		1.24701		1.20428		1.03247		1.05518		0.934814		0.654114
154.44	1.38342		2.00928		2.10754		1.71191		1.59131		1.31158		1.24701		1.20428		1.03247		1.05829		0.941833		0.658813
154.54	1.38263		2.00928		2.10284		1.71112		1.58429		1.31158		1.24701		1.20428		1.03247		1.05988		0.941833		0.654114
154.64	1.37402		2.00226		2.10284		1.71112		1.59131		1.31158		1.2392		1.19257		1.03717		1.05518		0.941833		0.654114
154.74	1.38342		2.00928		2.09503		1.71423		1.60303		1.30377		1.2392		1.19727		1.04419		1.05829		0.944946		0.654114
154.84	1.38263		2.00146		2.09503		1.71893		1.59131		1.30847		1.2392		1.20428		1.04419		1.05518		0.946533		0.654114
154.94	1.37402		2.00458		2.09814		1.70721		1.59442		1.31549		1.2392		1.20428		1.04419		1.05518		0.944946		0.654114
155.04	1.38342		2.00226		2.10284		1.70721		1.59912		1.30377		1.22748		1.20428		1.03247		1.06299		0.949646		0.654114
155.14	1.37872		2.00928		2.09113		1.7041		1.59131		1.30377		1.2392		1.19647		1.03247		1.05518		0.946533		0.657227
155.24	1.38342		2.00458		2.09583		1.71112		1.59131		1.30377		1.2392		1.20428		1.03247		1.05518		0.941833		0.654114
155.34	1.38574		1.99756		2.10284		1.71112		1.59601		1.30377		1.22748		1.19647		1.03247		1.05518		0.934021		0.654114
155.44	1.37872		2.00226		2.09503		1.71423		1.59833		1.30377		1.22748		1.19647		1.03247		1.04346		0.934021		0.654114
155.54	1.37091		2.00928		2.09814		1.71893		1.59601		1.30847		1.22748		1.19647		1.03558		1.04346		0.934021		0.654114
155.64	1.36389		2.00928		2.10284		1.70721		1.60303		1.31549		1.22748		1.19647		1.03717		1.04346		0.934021		0.654114
155.74	1.37402		2.00616		2.09583		1.70721		1.60303		1.3186		1.22748		1.19958		1.03558		1.03174		0.934021		0.654114
155.84	1.37091		2.00458		2.10284		1.71191		1.60303		1.3233		1.22748		1.20117		1.04028		1.03174		0.934021		0.654114
155.94	1.36389		2.00928		2.10284		1.71893		1.59131		1.31158		1.22748		1.19647		1.04028		1.03174		0.934021		0.642395
156.04	1.37091		2.00928		2.09973		1.71893		1.59131		1.31158		1.23218		1.19647		1.04028		1.03644		0.934021		0.654114
156.14	1.37402		2.00616		2.10986		1.72205		1.59131		1.31158		1.2392		1.18475		1.03326		1.04346		0.934021		0.647095
156.24	1.3717		2.00146		2.11456		1.71893		1.59131		1.31158		1.2392		1.18475		1.04028		1.04346		0.937134		0.654114
156.34	1.37872		2.00458		2.11456		1.72363		1.59601		1.30847		1.23138		1.18787		1.052		1.03876		0.941833		0.649414
156.44	1.37402		1.99756		2.10754		1.71893		1.60303		1.31549		1.23138		1.19257		1.04028		1.04034		0.930115		0.642395
156.54	1.38342		1.99445		2.11456		1.71893		1.60614		1.31079		1.21967		1.19257		1.04028		1.03876		0.927002		0.647095
156.64	1.39044		2.00146		2.11456		1.71893		1.59991		1.30377		1.21967		1.18945		1.04028		1.04034		0.922302		0.654114
156.74	1.38342		2.00458		2.11456		1.71893		1.59521		1.30377		1.21967		1.18787		1.04028		1.03564		0.922302		0.646301
156.84	1.38574		2.00226		2.11456		1.72205		1.59521		1.29675		1.21967		1.19257		1.04028		1.03564		0.922302		0.646301
156.94	1.39044		2.00928		2.10596		1.71503		1.58661		1.30377		1.21967		1.18475		1.03247		1.03876		0.910583		0.646301
157.04	1.39514		2.00458		2.11536		1.71503		1.59131		1.31549		1.20795		1.18475		1.03717		1.04346		0.910583		0.634583
157.14	1.39355		2.01398		2.12238		1.71973		1.59131		1.31549		1.20795		1.18475		1.04419		1.04346		0.910583		0.634583
157.24	1.40295		2.021		2.11456		1.72675		1.59131		1.31549		1.21106		1.18945		1.04419		1.03174		0.910583		0.634583
157.34	1.40527		2.00928		2.11456		1.72675		1.59131		1.30377		1.21576		1.18475		1.04419		1.03174		0.910583		0.634583
157.44	1.39825		2.01398		2.11768		1.71893		1.5835		1.30688		1.21576		1.18475		1.0473		1.03174		0.910583		0.634583
157.54	1.40295		2.0163		2.12238		1.71893		1.5835		1.31158		1.20795		1.18475		1.052		1.02393		0.902771		0.634583
157.64	1.39514		2.00928		2.11066		1.73145		1.5835		1.31158		1.20795		1.18475		1.052		1.02393		0.898071		0.634583
157.74	1.40216		2.01398		2.11536		1.73846		1.5835		1.31158		1.21265		1.18475		1.052		1.02393		0.891052		0.634583
157.84	1.40527		2.02411		2.11456		1.73376		1.5835		1.30847		1.21967		1.18475		1.052		1.02393		0.891052		0.634583
157.94	1.40295		2.021		2.12708		1.73846		1.57178		1.31549		1.21967		1.18475		1.052		1.02393		0.891052		0.634583
158.04	1.40527		2.0257		2.12158		1.73846		1.57178		1.31549		1.21967		1.18475		1.052		1.02393		0.891052		0.634583
158.14	1.40997		2.021		2.11926		1.73846		1.57178		1.31549		1.21967		1.18005		1.04889		1.01221		0.891052		0.634583
158.24	1.41467		2.02411		2.12628		1.73846		1.57648		1.31549		1.21967		1.18475		1.04419		1.01221		0.891052		0.634583
158.34	1.41309		2.02179		2.12628		1.74316		1.57568		1.31549		1.21967		1.18475		1.0473		1.01221		0.891052		0.629883
158.44	1.41467		2.02881		2.12939		1.75018		1.57568		1.3186		1.20795		1.17773		1.04028		1.01221		0.891052		0.622864
158.54	1.42169		2.02411		2.12238		1.73846		1.57568		1.32019		1.20795		1.18475		1.04028		1.01221		0.891052		0.615051
158.64	1.4248		2.02881		2.12238		1.73846		1.56396		1.31549		1.20795		1.18475		1.04028		1.01221		0.891052		0.615051
158.74	1.42249		2.02179		2.12238		1.73846		1.56396		1.31549		1.20013		1.18475		1.04028		1.01691		0.891052		0.619751
158.84	1.4342		2.02881		2.12238		1.73846		1.56708		1.31549		1.20013		1.18475		1.03717		1.02393		0.891052		0.615051
158.94	1.43652		2.0257		2.12708		1.73846		1.57178		1.31549		1.20013		1.18787		1.03247		1.02393		0.879333		0.615051
159.04	1.44122		2.02411		2.13721		1.74158		1.56006		1.3186		1.20013		1.19257		1.03247		1.01611		0.879333		0.618164
159.14	1.4342		2.03351		2.14191		1.74628		1.56006		1.3233		1.20013		1.19257		1.03247		1.01611		0.879333		0.615051
159.24	1.44434		2.04053		2.14191		1.74628		1.56006		1.32019		1.19153		1.19257		1.03247		1.01611		0.891052		0.622864
159.34	1.44122		2.03271		2.14661		1.73846		1.55225		1.30377		1.19623		1.19257		1.03558		1.01611		0.891052		0.622864
159.44	1.4342		2.03583		2.15363		1.73846		1.55695		1.30688		1.19623		1.18085		1.04028		1.01611		0.891052		0.622864
159.54	1.44122		2.02881		2.15363		1.74316		1.56396		1.31158		1.19623		1.18085		1.03247		1.01611		0.879333		0.611938
159.64	1.43262		2.03351		2.14581		1.73846		1.56396		1.31628		1.20093		1.18085		1.03247		1.01611		0.891052		0.607239
159.74	1.4342		2.02881		2.14893		1.73846		1.56396		1.3233		1.19543		1.18555		1.02075		1.01611		0.879333		0.610352
159.84	1.44122		2.03192		2.15363		1.73846		1.55225		1.3233		1.19312		1.19257		1.02075		1.00439		0.879333		0.615051
159.94	1.43262		2.04132		2.14191		1.73065		1.55225		1.3233		1.20325		1.19257		1.02075		1.00439		0.879333		0.603333
160.04	1.44202		2.04053		2.14661		1.73065		1.55225		1.3233		1.19312		1.18475		1.02075		0.999695		0.891052		0.603333
160.14	1.44122		2.04523		2.15363		1.73065		1.55225		1.3233		1.19543		1.18475		1.02075		0.992676		0.879333		0.603333
160.24	1.44592		2.04053		2.15674		1.73376		1.54443		1.3233		1.19312		1.18475		1.02075		0.992676		0.884033		0.603333
160.34	1.44434		2.04364		2.16614		1.73846		1.55225		1.32019		1.20013		1.18475		1.02075		0.992676		0.891052		0.60022
160.44	1.45374		2.04053		2.17316		1.72675		1.54443		1.32721		1.20013		1.18475		1.02075		0.992676		0.891052		0.59552
160.54	1.45294		2.04523		2.17316		1.72675		1.55225		1.32721		1.18842		1.17303		1.02075		0.984863		0.886353		0.59552
160.64	1.44434		2.05536		2.17786		1.73145		1.54443		1.33032		1.18842		1.17303		1.02075		0.984863		0.879333		0.59552
160.74	1.45374		2.06006		2.18488		1.73846		1.54755		1.33502		1.18842		1.17303		1.02075		0.984863		0.879333		0.59552
160.84	1.45215		2.05304		2.18018		1.73846		1.54053		1.33502		1.18842		1.17773		1.02075		0.984863		0.884033		0.59552
160.94	1.45374		2.06006		2.18488		1.73846		1.54053		1.3233		1.19312		1.18475		1.01294		0.973145		0.891052		0.59552
161.04	1.46545		2.06317		2.17316		1.73846		1.54053		1.33502		1.20013		1.18475		1.01294		0.973145		0.886353		0.59552
161.14	1.47247		2.06006		2.17316		1.74316		1.54523		1.33502		1.20013		1.17694		1.01294		0.973145		0.884033		0.59552
161.24	1.46387		2.06476		2.17786		1.75018		1.55225		1.33502		1.20013		1.18475		1.01294		0.973145		0.891052		0.59082
161.34	1.47327		2.06006		2.18799		1.75018		1.55225		1.33502		1.19543		1.17694		1.01764		0.973145		0.891052		0.588501
161.44	1.47247		2.06317		2.19269		1.75018		1.55695		1.3233		1.20013		1.17694		1.02466		0.973145		0.891052		0.59082
161.54	1.47559		2.06476		2.19269		1.75018		1.56396		1.3233		1.20013		1.17694		1.02466		0.973145		0.88324		0.583801
161.64	1.47327		2.07178		2.18097		1.7533		1.55615		1.3233		1.20013		1.17694		1.02466		0.973145		0.88324		0.588501
161.74	1.48029		2.06476		2.18097		1.758		1.55615		1.3233		1.18842		1.17694		1.01294		0.973145		0.88324		0.59552
161.84	1.47559		2.07489		2.18567		1.75018		1.55927		1.3233		1.18842		1.16833		1.01294		0.973145		0.88324		0.59552
161.94	1.47327		2.07959		2.19269		1.75018		1.56396		1.31549		1.18842		1.17303		1.02466		0.973145		0.886353		0.59082
162.04	1.47247		2.07959		2.18488		1.75018		1.56396		1.31549		1.18842		1.17303		1.02466		0.961426		0.891052		0.583801
162.14	1.46387		2.07257		2.18488		1.75018		1.56396		1.31549		1.18842		1.17303		1.01294		0.961426		0.891052		0.583801
162.24	1.45685		2.0827		2.18799		1.73846		1.55225		1.31549		1.19312		1.17303		1.01294		0.961426		0.879333		0.583801
162.34	1.46155		2.08429		2.18097		1.73846		1.55225		1.31549		1.20013		1.17303		1.01294		0.958313		0.879333		0.583801
162.44	1.46075		2.09131		2.18097		1.75488		1.55225		1.31549		1.20013		1.17773		1.01294		0.953613		0.879333		0.588501
162.54	1.46545		2.07959		2.18567		1.7619		1.55225		1.30847		1.20013		1.17694		1.02777		0.953613		0.891052		0.59552
162.64	1.46387		2.0827		2.18488		1.75018		1.54053		1.31549		1.20013		1.17694		1.02936		0.956726		0.891052		0.59552
162.74	1.46075		2.0874		2.18488		1.75018		1.54523		1.31549		1.20013		1.17694		1.02466		0.961426		0.891052		0.59082
162.84	1.46545		2.08429		2.18488		1.75018		1.55225		1.3186		1.18842		1.17694		1.02466		0.961426		0.891052		0.583801
162.94	1.46387		2.09131		2.18488		1.75018		1.55225		1.3233		1.18842		1.17694		1.02466		0.953613		0.891052		0.583801
163.04	1.46857		2.0827		2.18799		1.7619		1.56396		1.3233		1.18372		1.17694		1.02466		0.953613		0.891052		0.583801
163.14	1.47327		2.0874		2.18097		1.75018		1.56396		1.3233		1.1814		1.17694		1.02466		0.953613		0.879333		0.583801
163.24	1.47247		2.0874		2.18097		1.75018		1.56396		1.3233		1.1806		1.17694		1.02466		0.953613		0.879333		0.59552
163.34	1.46387		2.08429		2.18567		1.75018		1.55536		1.3233		1.1806		1.16522		1.02466		0.953613		0.879333		0.59552
163.44	1.46545		2.07959		2.18488		1.7533		1.56006		1.31158		1.1806		1.17694		1.02466		0.953613		0.879333		0.59552
163.54	1.47247		2.07959		2.18958		1.758		1.56006		1.31628		1.1806		1.17694		1.01294		0.953613		0.879333		0.59552
163.64	1.46387		2.07648		2.18488		1.758		1.56006		1.3233		1.1806		1.17694		1.01294		0.953613		0.879333		0.59552
163.74	1.45685		2.07178		2.18799		1.74628		1.56006		1.3233		1.1806		1.17694		1.01294		0.953613		0.879333		0.608032
163.84	1.45374		2.07178		2.18488		1.73846		1.56006		1.3233		1.18372		1.17694		1.02466		0.953613		0.879333		0.615051
163.94	1.46075		2.07489		2.18488		1.73846		1.55695		1.31549		1.1767		1.18005		1.01294		0.941895		0.879333		0.615051
164.04	1.45374		2.06787		2.17786		1.73846		1.56396		1.31549		1.1767		1.17303		1.01605		0.941895		0.879333		0.615051
164.14	1.45294		2.06476		2.18488		1.73846		1.56396		1.31549		1.1767		1.16992		1.02075		0.941895		0.879333		0.615051
164.24	1.45294		2.07178		2.17316		1.73846		1.56396		1.31549		1.16888		1.16833		1.02075		0.941895		0.871521		0.615051
164.34	1.44434		2.07178		2.17627		1.73846		1.56396		1.31549		1.16888		1.17303		1.02075		0.941895		0.871521		0.607239
164.44	1.44904		2.06317		2.18097		1.73846		1.56396		1.31549		1.17358		1.17303		1.02075		0.941895		0.864502		0.607239
164.54	1.44592		2.06787		2.17786		1.73846		1.55225		1.31549		1.1759		1.17303		1.02075		0.946594		0.871521		0.615051
164.64	1.45294		2.07257		2.18488		1.73846		1.55225		1.31549		1.17358		1.17303		1.02545		0.953613		0.871521		0.618164
164.74	1.44122		2.07178		2.17316		1.73846		1.55225		1.30688		1.1806		1.17303		1.03247		0.953613		0.871521		0.622864
164.84	1.44434		2.06317		2.17316		1.72675		1.55225		1.31158		1.16888		1.17303		1.03247		0.953613		0.871521		0.622864
164.94	1.43732		2.07257		2.16846		1.72675		1.55225		1.31628		1.16888		1.17303		1.03247		0.953613		0.871521		0.622864
165.04	1.4342		2.07959		2.17316		1.72675		1.55536		1.3233		1.16888		1.17303		1.03558		0.953613		0.871521		0.622864
165.14	1.44434		2.07178		2.16144		1.72675		1.56006		1.3233		1.16888		1.16132		1.04028		0.953613		0.871521		0.622864
165.24	1.44904		2.07648		2.16614		1.72675		1.55225		1.31079		1.16888		1.16132		1.03717		0.953613		0.871521		0.634583
165.34	1.45374		2.07178		2.17316		1.71893		1.55695		1.30847		1.16418		1.16132		1.03558		0.956726		0.871521		0.622864
165.44	1.44904		2.07178		2.16534		1.71893		1.56396		1.31549		1.16888		1.16132		1.03717		0.961426		0.871521		0.622864
165.54	1.44904		2.06317		2.16534		1.72363		1.56396		1.31549		1.16888		1.16132		1.03247		0.961426		0.871521		0.619751
165.64	1.44592		2.06006		2.16534		1.73065		1.55225		1.31549		1.15717		1.16132		1.03247		0.953613		0.871521		0.618164
165.74	1.45605		2.06006		2.15363		1.73065		1.55225		1.30377		1.15717		1.1535		1.03247		0.958313		0.871521		0.622864
165.84	1.44904		2.06476		2.15363		1.73065		1.55225		1.30377		1.16187		1.1535		1.03247		0.965332		0.871521		0.622864
165.94	1.44904		2.06006		2.15833		1.73376		1.55536		1.30377		1.16888		1.1535		1.03247		0.973145		0.871521		0.622864
166.04	1.45374		2.06317		2.16846		1.73846		1.56006		1.30377		1.16888		1.1535		1.03247		0.973145		0.871521		0.622864
166.14	1.45605		2.06006		2.16144		1.73846		1.55225		1.30377		1.16888		1.1535		1.03247		0.973145		0.871521		0.622864
166.24	1.46075		2.04834		2.15363		1.73846		1.55695		1.30377		1.16888		1.1535		1.02075		0.973145		0.871521		0.622864
166.34	1.44904		2.05304		2.15363		1.74316		1.55225		1.29907		1.16107		1.1535		1.02386		0.976257		0.871521		0.634583
166.44	1.45374		2.05225		2.15833		1.73846		1.55225		1.30377		1.16107		1.1582		1.02856		0.980957		0.871521		0.634583
166.54	1.45294		2.04364		2.16846		1.73846		1.55225		1.30377		1.16418		1.16522		1.02856		0.980957		0.871521		0.639282
166.64	1.44434		2.04834		2.16144		1.73846		1.55225		1.30377		1.15717		1.16052		1.02075		0.970032		0.871521		0.646301
166.74	1.44202		2.05304		2.15363		1.73846		1.54443		1.30377		1.15717		1.14648		1.02075		0.968445		0.874634		0.646301
[truncated: 133 more rows]

## Sheet: Fig. 3a (A3.10 Equil)
A3.10-DQ8-CpepL11C Equilibrium
Concentration (uM)	exp1		exp2		exp3
200	189.155	180.511	242.583	218.5	99.0749	100.94		One site -- Specific binding
100	120.493	111.257	135.016	125.677	66.9777	68.047		Best-fit values
50	71.6303	65.5997	76.6879	71.0244	41.6347	41.9686		Bmax	424.1
25	40.8495	37.5335	42.823	39.6254	24.3589	24.0598		Kd	296.2
12.5	22.4422	20.4065	23.183	21.1314	13.4252	14.0375		Std. Error (SEM)
6.25	11.8373	10.6481	11.708	10.4664	7.01415	7.17329		Bmax	108.4
3.12	6.48515	5.64872	5.4458	4.81682	3.70222	3.67255		Kd	112.3
1.56	3.50835	3.07692	3.01604	2.18194	1.90421	2.16489		95% CI (profile likelihood)
0.78	2.11013	1.52308	0.714482	-0.211477	1.02445	1.24903		Bmax	282.3 to 951.6
0.39	1.22916	0.72358	0.59573	-0.0552075	0.295879	0.669529		Kd	153.7 to 859.0
0.19	0.405558	0.442875	0.400608	-0.347737	-0.159453	1.66202		Goodness of Fit
								Degrees of Freedom	61
								R squared	0.8813
								Sum of Squares	24090
								Sy.x	19.87
					99.2527	98.5648		Number of points
					67.1555	65.6723		# of X values	88
					41.8125	39.5938		# Y values analyzed	63
					24.5367	21.6851
					13.603	11.6628
					7.19198	4.79857
					3.88005	1.29783
					2.08204	-0.209827
					1.20228	-1.12569
					0.473709	-1.70519
					0.0183776	-0.712694
				00 uM	0.17783	-2.37472

## Sheet: Fig. 3b (A3.10)
A3.10-DQ8-HIPL11C Sensor
Cycle: 1 TCR 200 µM_X	Cycle: 1 TCR 200 µM_Y		Cycle: 2 TCR 100 µM_Y		Cycle: 3 TCR 50 µM_Y		Cycle: 4 TCR 25 µM_Y		Cycle: 5 TCR 12.5 µM_Y		Cycle: 6 TCR 6.25 µM_Y		Cycle: 7 TCR 3.12 µM_Y		Cycle: 8 TCR 1.56 µM_Y		Cycle: 9 TCR 0.78 µM_Y		Cycle: 10 TCR 0.39 µM_Y		Cycle: 11 TCR 0.19 µM_Y		Cycle: 12 TCR 0 µM_Y
-33.44	-1.64813		-0.945984		-1.0545		-1.03137		-0.75647		-0.926758		-0.882813		-0.715637		-0.714783		-0.842285		-0.58136		-0.847656
-31.91	-0.93262		-0.71989		-0.704943		-0.727388		-0.698149		-0.691078		-0.614594		-0.613099		-0.637718		-0.73991		-0.577924		-0.643674
-31.81	-0.925784		-0.792645		-0.681506		-0.751804		-0.753326		-0.691078		-0.640473		-0.695618		-0.660667		-0.726727		-0.650678		-0.69299
-31.71	-0.948245		-0.829754		-0.707387		-0.766452		-0.776275		-0.724282		-0.693207		-0.74054		-0.703148		-0.75407		-0.665326		-0.733517
-31.61	-0.974611		-0.860028		-0.724963		-0.777195		-0.778716		-0.761391		-0.719573		-0.768371		-0.735864		-0.774089		-0.690227		-0.755977
-31.51	-0.993166		-0.886883		-0.743029		-0.80405		-0.810945		-0.762856		-0.735198		-0.797668		-0.767601		-0.801922		-0.709759		-0.778438
-31.41	-1.00176		-0.898316		-0.77145		-0.817713		-0.817481		-0.778281		-0.745452		-0.800895		-0.776592		-0.808471		-0.72108		-0.793483
-31.31	-0.971882		-0.87926		-0.792339		-0.811182		-0.796685		-0.764129		-0.732962		-0.768663		-0.747879		-0.77243		-0.710438		-0.781664
-31.21	-0.948543		-0.852214		-0.781806		-0.813626		-0.779107		-0.75875		-0.72348		-0.75167		-0.749534		-0.755824		-0.716404		-0.765742
-31.11	-0.932134		-0.848021		-0.778277		-0.819973		-0.765923		-0.751617		-0.727388		-0.743865		-0.752952		-0.752109		-0.702045		-0.773258
-31.01	-0.924129		-0.842547		-0.773601		-0.809124		-0.76183		-0.748008		-0.726708		-0.732919		-0.748557		-0.747632		-0.704684		-0.770628
-30.91	-0.91651		-0.841675		-0.761106		-0.804838		-0.754395		-0.745276		-0.725434		-0.725007		-0.743095		-0.756413		-0.699893		-0.76028
-30.81	-0.904196		-0.824383		-0.765695		-0.794094		-0.747864		-0.742835		-0.714601		-0.72384		-0.729911		-0.75368		-0.703906		-0.761156
-30.71	-0.906651		-0.813452		-0.769007		-0.794675		-0.74337		-0.740203		-0.722016		-0.723359		-0.729814		-0.762371		-0.698918		-0.750028
-30.61	-0.906248		-0.813543		-0.764324		-0.783063		-0.744239		-0.736397		-0.723878		-0.725701		-0.725213		-0.766861		-0.698336		-0.755399
-30.51	-0.905277		-0.810222		-0.766468		-0.779536		-0.741508		-0.730238		-0.723969		-0.720223		-0.731858		-0.762958		-0.693257		-0.751683
-30.41	-0.900204		-0.806318		-0.767437		-0.778172		-0.7381		-0.7279		-0.725731		-0.720234		-0.731759		-0.76637		-0.700779		-0.755001
-30.31	-0.897374		-0.806218		-0.767353		-0.769779		-0.741904		-0.720375		-0.720153		-0.719055		-0.735375		-0.76472		-0.700086		-0.754811
-30.21	-0.894626		-0.804762		-0.765979		-0.767819		-0.745606		-0.725258		-0.720253		-0.718476		-0.738299		-0.759929		-0.70136		-0.754513
-30.11	-0.890919		-0.798707		-0.770184		-0.772214		-0.742287		-0.725357		-0.715369		-0.719642		-0.739082		-0.757781		-0.701367		-0.756069
-30.01	-0.889561		-0.795178		-0.769397		-0.768895		-0.731057		-0.723116		-0.722312		-0.722771		-0.739474		-0.757009		-0.697461		-0.758816
-29.91	-0.88525		-0.787564		-0.76549		-0.762448		-0.730187		-0.726237		-0.724266		-0.725303		-0.745928		-0.759832		-0.698621		-0.753834
-29.81	-0.883305		-0.781995		-0.762462		-0.756695		-0.72638		-0.724579		-0.723083		-0.72052		-0.738306		-0.759448		-0.694043		-0.754025
-29.71	-0.880962		-0.775945		-0.7653		-0.760014		-0.723443		-0.722521		-0.721045		-0.721405		-0.737329		-0.761884		-0.691693		-0.758716
-29.61	-0.880573		-0.771947		-0.760517		-0.756587		-0.719155		-0.729563		-0.719573		-0.71476		-0.736749		-0.761792		-0.692181		-0.761447
-29.51	-0.87315		-0.770673		-0.759722		-0.760494		-0.711235		-0.728769		-0.719481		-0.716514		-0.738795		-0.754551		-0.696873		-0.763301
-29.41	-0.87353		-0.769704		-0.75709		-0.761571		-0.716805		-0.724378		-0.723866		-0.721008		-0.741235		-0.752507		-0.695995		-0.768184
-29.31	-0.877834		-0.768036		-0.757479		-0.762058		-0.721977		-0.722329		-0.719473		-0.720519		-0.741723		-0.7571		-0.700383		-0.769061
-29.21	-0.876469		-0.76833		-0.757189		-0.765475		-0.7211		-0.726236		-0.723381		-0.723846		-0.742211		-0.764027		-0.702535		-0.771998
-29.11	-0.87794		-0.775951		-0.759234		-0.770846		-0.719635		-0.731706		-0.725533		-0.730277		-0.741723		-0.766865		-0.701847		-0.775508
-29.01	-0.881839		-0.776622		-0.761096		-0.768893		-0.720024		-0.736389		-0.727379		-0.735564		-0.742997		-0.765202		-0.702534		-0.775996
-28.91	-0.876369		-0.78014		-0.76285		-0.768803		-0.721099		-0.733071		-0.733157		-0.74298		-0.742212		-0.763927		-0.707615		-0.773943
-28.81	-0.877535		-0.77457		-0.762163		-0.77612		-0.723938		-0.732491		-0.740671		-0.744545		-0.742699		-0.769504		-0.709461		-0.777469
-28.71	-0.875887		-0.783374		-0.77086		-0.779156		-0.730476		-0.731607		-0.743889		-0.747773		-0.749924		-0.775165		-0.713474		-0.776583
-28.61	-0.846765		-0.760416		-0.736591		-0.730717		-0.702157		-0.684434		-0.731886		-0.728232		-0.715562		-0.729259		-0.715121		-0.745334
-28.51	-0.801282		-0.721264		-0.699085		-0.670451		-0.659675		-0.643325		-0.69429		-0.679414		-0.666625		-0.677326		-0.692586		-0.693681
-28.41	-0.761044		-0.686696		-0.659937		-0.633257		-0.627359		-0.596947		-0.658057		-0.63311		-0.62571		-0.647336		-0.653415		-0.653728
-28.31	-0.728237		-0.664914		-0.633553		-0.60795		-0.594734		-0.563553		-0.621239		-0.59768		-0.590454		-0.622929		-0.627719		-0.614873
-28.21	-0.689756		-0.636113		-0.606128		-0.583554		-0.563775		-0.541958		-0.594481		-0.568169		-0.567902		-0.592059		-0.604687		-0.584979
-28.11	-0.659273		-0.608074		-0.577496		-0.558346		-0.543954		-0.516281		-0.569175		-0.543091		-0.545335		-0.565204		-0.574613		-0.555972
-28.01	-0.626965		-0.591091		-0.557774		-0.538723		-0.5251		-0.495087		-0.548005		-0.526191		-0.519372		-0.541676		-0.555553		-0.531864
-27.91	-0.604313		-0.570568		-0.540684		-0.521633		-0.509193		-0.474182		-0.534035		-0.505478		-0.500214		-0.520963		-0.537013		-0.50764
-27.81	-0.582034		-0.549778		-0.516384		-0.499668		-0.484978		-0.453293		-0.510094		-0.489372		-0.478836		-0.506221		-0.509174		-0.494259
-27.71	-0.555277		-0.533466		-0.500347		-0.482654		-0.464752		-0.437363		-0.488045		-0.469253		-0.453354		-0.483463		-0.482907		-0.46867
-27.61	-0.533993		-0.515202		-0.482006		-0.461193		-0.449913		-0.420868		-0.467324		-0.449135		-0.432144		-0.460133		-0.468357		-0.446896
-27.51	-0.515728		-0.49802		-0.457775		-0.438129		-0.427345		-0.400558		-0.438622		-0.427559		-0.418785		-0.439426		-0.444813		-0.430012
-27.41	-0.494824		-0.483272		-0.435322		-0.417828		-0.410759		-0.384338		-0.425148		-0.403717		-0.396988		-0.423206		-0.422947		-0.413883
-27.31	-0.471096		-0.460125		-0.416561		-0.398487		-0.39502		-0.367454		-0.403259		-0.388595		-0.376297		-0.399387		-0.403027		-0.399052
-27.21	-0.44865		-0.438442		-0.39275		-0.380802		-0.376076		-0.350357		-0.379837		-0.371987		-0.357643		-0.38113		-0.383106		-0.384884
-27.11	-0.430477		-0.419514		-0.377018		-0.369183		-0.354996		-0.335907		-0.366158		-0.356079		-0.342605		-0.373402		-0.368053		-0.369461
-27.01	-0.415722		-0.401325		-0.366177		-0.346729		-0.341606		-0.321442		-0.351997		-0.340042		-0.329323		-0.356617		-0.35664		-0.348179
-26.91	-0.406353		-0.390118		-0.348118		-0.335308		-0.333702		-0.310814		-0.348289		-0.331948		-0.321419		-0.335705		-0.344532		-0.331951
-26.81	-0.404583		-0.37595		-0.331691		-0.325825		-0.322563		-0.293915		-0.334419		-0.329895		-0.31369		-0.325176		-0.330074		-0.32307
-26.71	-0.390926		-0.366962		-0.325062		-0.313427		-0.317978		-0.281799		-0.319183		-0.327263		-0.301399		-0.316173		-0.322361		-0.311344
-26.61	-0.385258		-0.355633		-0.317753		-0.303959		-0.3041		-0.271751		-0.313034		-0.312805		-0.292504		-0.305736		-0.316204		-0.303051
-26.51	-0.381748		-0.347141		-0.310016		-0.29546		-0.294243		-0.260895		-0.301712		-0.306549		-0.283714		-0.294216		-0.309559		-0.30061
-26.41	-0.371983		-0.345676		-0.307385		-0.290378		-0.287316		-0.255531		-0.288612		-0.295426		-0.278534		-0.287274		-0.30283		-0.297771
-26.31	-0.362202		-0.336872		-0.296261		-0.277493		-0.278709		-0.246552		-0.283241		-0.28849		-0.264381		-0.278095		-0.296764		-0.282741
-26.21	-0.353329		-0.322536		-0.2821		-0.258831		-0.271988		-0.227409		-0.264694		-0.269348		-0.24543		-0.258854		-0.29131		-0.256382
-26.11	-0.349025		-0.30817		-0.264805		-0.251804		-0.252258		-0.206024		-0.259704		-0.250694		-0.239082		-0.239223		-0.275577		-0.250889
-26.01	-0.337307		-0.294903		-0.262569		-0.249958		-0.246491		-0.191765		-0.250244		-0.239372		-0.231766		-0.23064		-0.259762		-0.240162
-25.91	-0.340046		-0.293224		-0.2528		-0.251507		-0.241997		-0.191666		-0.245254		-0.230484		-0.221314		-0.225163		-0.250484		-0.239475
-25.81	-0.338871		-0.291759		-0.236088		-0.251614		-0.242195		-0.189896		-0.251503		-0.222374		-0.220917		-0.227802		-0.256916		-0.234394
-25.71	-0.332622		-0.289234		-0.234928		-0.248096		-0.236725		-0.192841		-0.252686		-0.213287		-0.21183		-0.223698		-0.25478		-0.22073
-25.61	-0.331646		-0.284733		-0.224773		-0.249561		-0.227257		-0.182388		-0.246528		-0.199043		-0.182251		-0.206905		-0.236126		-0.200802
-25.51	-0.329098		-0.271545		-0.209446		-0.23814		-0.209381		-0.160217		-0.226112		-0.175308		-0.169945		-0.197636		-0.227131		-0.191235
-25.41	-0.300587		-0.216377		-0.187061		-0.191158		-0.19014		-0.131714		-0.204636		-0.154503		-0.154907		-0.179264		-0.216213		-0.169941
-25.31	-0.279701		-0.140987		-0.151726		-0.143505		-0.170425		-0.0985945		-0.171425		-0.113778		-0.139374		-0.147537		-0.197941		-0.126781
-25.21	-0.227936		-0.0677415		-0.116955		-0.116749		-0.13731		-0.0693133		-0.13813		-0.07296		-0.107842		-0.096447		-0.165714		-0.111057
-25.11	-0.171597		-0.269108		-0.186382		-0.155514		-0.115532		-0.108654		-0.117035		-0.0926898		-0.135269		-0.0868837		-0.126556		-0.157444
-25.01	-0.296398		-0.352993		-0.260029		-0.260014		-0.176082		-0.20964		-0.181095		-0.28849		-0.270233		-0.283562		-0.0956955		-0.292412
-24.91	-0.457127		-0.512081		-0.417644		-0.412155		-0.31905		-0.388252		-0.302002		-0.42287		-0.351589		-0.361496		-0.263767		-0.459686
-24.81	-0.568165		-0.619309		-0.500942		-0.537064		-0.440636		-0.509331		-0.406876		-0.530865		-0.538498		-0.492843		-0.424309		-0.541535
-24.71	-0.671291		-0.631993		-0.591953		-0.612259		-0.533596		-0.565987		-0.556389		-0.564567		-0.557739		-0.579762		-0.57743		-0.560856
-24.61	-0.675495		-0.593815		-0.595577		-0.620659		-0.558411		-0.563744		-0.625633		-0.563202		-0.549538		-0.590893		-0.645405		-0.533031
-24.51	-0.640141		-0.537266		-0.53384		-0.560497		-0.537613		-0.507488		-0.597507		-0.511631		-0.504612		-0.543323		-0.580559		-0.481468
-24.41	-0.584667		-0.481224		-0.477608		-0.495937		-0.493168		-0.433468		-0.530227		-0.440647		-0.440056		-0.476624		-0.508488		-0.417698
-24.31	-0.515049		-0.42477		-0.404465		-0.428372		-0.425011		-0.3778		-0.468311		-0.391228		-0.383812		-0.40506		-0.441116		-0.376873
-24.21	-0.459767		-0.387958		-0.343525		-0.360501		-0.385944		-0.325455		-0.389492		-0.348652		-0.339977		-0.35944		-0.384068		-0.341816
-24.11	-0.405575		-0.34343		-0.289803		-0.304646		-0.349426		-0.275741		-0.323281		-0.306358		-0.29699		-0.326046		-0.338669		-0.297489
-24.01	-0.358311		-0.298794		-0.2448		-0.275734		-0.317982		-0.235123		-0.27523		-0.268463		-0.255783		-0.284348		-0.296871		-0.251881
-23.91	-0.335064		-0.247528		-0.216862		-0.262539		-0.286731		-0.199669		-0.243218		-0.230392		-0.213211		-0.239422		-0.261509		-0.21907
-23.81	-0.320805		-0.211582		-0.179851		-0.243416		-0.241806		-0.162567		-0.218109		-0.19181		-0.182354		-0.205639		-0.22382		-0.186642
-23.71	-0.307033		-0.197529		-0.15778		-0.220951		-0.219544		-0.139709		-0.187446		-0.162521		-0.161255		-0.187275		-0.19257		-0.162235
-23.61	-0.30138		-0.193325		-0.14996		-0.201618		-0.202347		-0.125061		-0.174751		-0.149513		-0.160469		-0.173206		-0.17773		-0.144939
-23.51	-0.278721		-0.18494		-0.146053		-0.185497		-0.190925		-0.124481		-0.172794		-0.128632		-0.156174		-0.148899		-0.158001		-0.132244
-23.41	-0.25909		-0.169903		-0.149181		-0.167728		-0.163193		-0.108955		-0.161281		-0.110855		-0.147278		-0.137951		-0.138867		-0.113693
-23.31	-0.244442		-0.15778		-0.142941		-0.15073		-0.146591		-0.102791		-0.156288		-0.103424		-0.140266		-0.125263		-0.135448		-0.100994
-23.21	-0.24091		-0.152988		-0.134335		-0.148769		-0.139076		-0.0995788		-0.153076		-0.0995255		-0.138008		-0.122921		-0.133289		-0.0913353
-23.11	-0.242687		-0.150753		-0.143032		-0.150341		-0.144241		-0.092453		-0.153458		-0.097473		-0.137329		-0.116474		-0.140423		-0.0801049
-23.01	-0.241306		-0.144596		-0.149677		-0.147305		-0.142578		-0.0931167		-0.15004		-0.0956192		-0.118481		-0.110622		-0.140026		-0.0801963
-22.91	-0.2421		-0.14352		-0.147327		-0.151127		-0.144829		-0.0737991		-0.148384		-0.091324		-0.0996323		-0.093708		-0.145695		-0.0859564
-22.81	-0.216404		-0.151829		-0.152889		-0.155216		-0.159775		-0.0641251		-0.138718		-0.0860444		-0.102173		-0.0714608		-0.103512		-0.0652579
-22.71	-0.172474		-0.101818		-0.101833		-0.129253		-0.164947		-0.0541687		-0.128761		-0.0765763		-0.0939637		-0.07156		-0.0559501		-0.0468941
-22.61	-0.126377		-0.0339546		-0.0489922		-0.0711554		-0.0784224		-0.037468		-0.0412598		-0.0608445		-0.0793304		-0.0442009		-0.0171928		-0.0287361
-22.51	0.0047797		0.100224		0.00511548		-0.00346752		0.124687		0.00463105		0.140579		-0.0115433		-0.00403597		0.0550042		0.125393		0.0261497
-22.41	0.0569342		0.125126		0.251995		0.21851		0.156448		0.190758		0.171532		0.06678		0.233086		0.232449		0.217869		0.301746
-22.31	-0.107044		-0.0324745		0.108135		0.0607947		-0.0515748		0.112053		-0.0302124		0.0513535		0.059639		0.0492515		-0.0164909		0.140995
-22.21	-0.287899		-0.259144		-0.130917		-0.203472		-0.283989		-0.0728149		-0.259911		-0.0890732		-0.14817		-0.163631		-0.236721		-0.111729
-22.11	-0.519933		-0.471272		-0.347332		-0.370365		-0.486037		-0.256126		-0.452576		-0.286537		-0.364677		-0.371639		-0.4202		-0.254223
-22.01	-0.65566		-0.596165		-0.545468		-0.520366		-0.61593		-0.448883		-0.590476		-0.484185		-0.557433		-0.534725		-0.564351		-0.444164
-21.91	-0.664265		-0.620571		-0.585514		-0.572894		-0.617882		-0.541664		-0.630515		-0.607635		-0.607643		-0.573795		-0.619429		-0.542991
-21.81	-0.642783		-0.581814		-0.572819		-0.567035		-0.570025		-0.547524		-0.593986		-0.615845		-0.624742		-0.571643		-0.593059		-0.55022
-21.71	-0.58244		-0.506611		-0.547428		-0.51411		-0.516899		-0.501435		-0.50804		-0.554314		-0.583321		-0.521077		-0.515622		-0.498852
-21.61	-0.501568		-0.410709		-0.48521		-0.433842		-0.438492		-0.437569		-0.448685		-0.458221		-0.488998		-0.420872		-0.406345		-0.423161
-21.51	-0.420422		-0.330334		-0.375263		-0.329441		-0.313683		-0.366859		-0.325821		-0.348946		-0.354218		-0.296833		-0.295597		-0.326481
-21.41	-0.359974		-0.27956		-0.261196		-0.230427		-0.209564		-0.278587		-0.204445		-0.235855		-0.230782		-0.186497		-0.219623		-0.224041
-21.31	-0.295803		-0.233082		-0.176037		-0.161671		-0.131851		-0.202019		-0.16362		-0.167877		-0.149246		-0.144894		-0.168941		-0.164082
-21.21	-0.252048		-0.182201		-0.119205		-0.122906		-0.0935592		-0.151436		-0.157761		-0.130775		-0.115837		-0.119015		-0.137287		-0.12463
-21.11	-0.209774		-0.132		-0.0921516		-0.088131		-0.085556		-0.122429		-0.129249		-0.10939		-0.104515		-0.0875739		-0.104794		-0.107342
-21.01	-0.176274		-0.102123		-0.0765267		-0.0584526		-0.0685577		-0.0859069		-0.0989685		-0.0785293		-0.0775681		-0.0604133		-0.0796775		-0.0860634
-20.91	-0.161816		-0.0818062		-0.0531883		-0.0457497		-0.0639725		-0.0499649		-0.0839386		-0.0593871		-0.05764		-0.0457649		-0.0703087		-0.060665
-20.81	-0.160358		-0.0784874		-0.0530892		-0.0491676		-0.0624161		-0.041275		-0.0800171		-0.0584106		-0.0541228		-0.049099		-0.0703087		-0.0520667
-20.71	-0.164646		-0.086483		-0.0587502		-0.0548286		-0.0665054		-0.0416565		-0.082756		-0.057434		-0.0605697		-0.0563089		-0.0681572		-0.048954
-20.61	-0.167874		-0.0923576		-0.0646096		-0.0540504		-0.0709991		-0.0434265		-0.0825653		-0.0572356		-0.0660476		-0.0516319		-0.0724526		-0.0460168
-20.51	-0.167103		-0.091282		-0.0669593		-0.059124		-0.0775452		-0.0410767		-0.0850983		-0.0576324		-0.0688629		-0.0553398		-0.0726433		-0.0513878
-20.41	-0.166607		-0.0902978		-0.0658837		-0.0673256		-0.0794983		-0.0461502		-0.0864715		-0.060463		-0.0687714		-0.0576821		-0.0744133		-0.0513877
-20.31	-0.168552		-0.0967447		-0.0645181		-0.0673332		-0.0769577		-0.0479202		-0.0856933		-0.0563584		-0.0683823		-0.0598412		-0.074009		-0.0550041
-20.21	-0.164265		-0.0970421		-0.0634345		-0.0704537		-0.0773468		-0.0467453		-0.0825501		-0.0551911		-0.0683823		-0.05299		-0.0718651		-0.0557823
-20.11	-0.155468		-0.0917703		-0.0644189		-0.0752449		-0.0765686		-0.0465393		-0.0767136		-0.0530396		-0.0672074		-0.0508537		-0.0714837		-0.0582237
-20.01	-0.156651		-0.086094		-0.0666694		-0.0725059		-0.0779419		-0.0426407		-0.0651779		-0.0530396		-0.0634995		-0.0553398		-0.0730399		-0.055294
-19.91	-0.158787		-0.0812187		-0.0627479		-0.0739784		-0.0759811		-0.0379562		-0.063324		-0.0497208		-0.0580368		-0.0522118		-0.071865		-0.056469
-19.81	-0.159374		-0.0775107		-0.0598335		-0.0710487		-0.074028		-0.0332642		-0.0615692		-0.0456162		-0.0575333		-0.0493736		-0.072262		-0.0529442
-19.71	-0.148342		-0.0778923		-0.0563165		-0.0667381		-0.0730591		-0.0289688		-0.0603943		-0.0432739		-0.0583267		-0.0423546		-0.0699119		-0.0513878
-19.61	-0.149708		-0.0788766		-0.0544472		-0.0628395		-0.076767		-0.0289688		-0.058548		-0.0438538		-0.0583267		-0.0417671		-0.0740165		-0.0520744
-19.51	-0.15147		-0.0780982		-0.055439		-0.0620613		-0.0736389		-0.0301437		-0.0646896		-0.0454254		-0.0620346		-0.0474358		-0.0722617		-0.0505028
-19.41	-0.153027		-0.080822		-0.0519141		-0.0658684		-0.0783233		-0.0299454		-0.066452		-0.0508881		-0.0610581		-0.0485039		-0.074108		-0.0508995
-19.31	-0.149418		-0.0856133		-0.0569954		-0.0689888		-0.076767		-0.0350265		-0.0644913		-0.0508881		-0.0602799		-0.0510368		-0.076458		-0.0532417
-19.21	-0.150593		-0.0815164		-0.0587501		-0.0732919		-0.0773468		-0.0394211		-0.0621567		-0.0460129		-0.062233		-0.0499687		-0.0741234		-0.0552025
-19.11	-0.146587		-0.0768241		-0.0599251		-0.0757331		-0.0785217		-0.0386353		-0.066635		-0.0444489		-0.0645676		-0.0548515		-0.0704917		-0.053051
-19.01	-0.149906		-0.0746726		-0.0607109		-0.0765113		-0.0772552		-0.037468		-0.0662536		-0.0432739		-0.0609665		-0.0507469		-0.0700187		-0.0495338
-18.91	-0.150303		-0.0769233		-0.0615883		-0.0754356		-0.0797882		-0.0382462		-0.0674286		-0.0445404		-0.0576401		-0.0464592		-0.0579948		-0.0401573
-18.81	-0.15147		-0.0761375		-0.0615883		-0.0748482		-0.0816498		-0.0380478		-0.0586396		-0.0390778		-0.0504074		-0.0417595		-0.0527306		-0.0368385
-18.71	-0.145511		-0.075367		-0.0629539		-0.0738716		-0.0775375		-0.0386353		-0.0514068		-0.0332184		-0.0453415		-0.0359078		-0.0511665		-0.0368385
-18.61	-0.141796		-0.0702783		-0.0572853		-0.0678291		-0.0670014		-0.0284806		-0.0432129		-0.029602		-0.0447464		-0.0379601		-0.0535088		-0.0382042
-18.51	-0.137501		-0.0727272		-0.0572853		-0.0632286		-0.0640716		-0.021843		-0.0440826		-0.0287171		-0.0435791		-0.0376625		-0.0564385		-0.0407448
-18.41	-0.135746		-0.0670585		-0.0486946		-0.0597114		-0.0609436		-0.0165558		-0.0427246		-0.0322418		-0.0459137		-0.037075		-0.0576134		-0.0454292
-18.31	-0.125889		-0.0653038		-0.0436134		-0.0618629		-0.0629883		-0.0134506		-0.0452576		-0.0343857		-0.0464096		-0.0418663		-0.0617027		-0.0462151
-18.21	-0.120418		-0.0664711		-0.0434303		-0.0635262		-0.0643616		-0.0171432		-0.0472107		-0.0351715		-0.0463104		-0.0438194		-0.0613213		-0.048748
-18.11	-0.121388		-0.06892		-0.0460548		-0.0594215		-0.0663147		-0.0214463		-0.0489655		-0.0367279		-0.0528564		-0.0481072		-0.0611382		-0.0495262
-18.01	-0.121975		-0.0655937		-0.0478172		-0.0601997		-0.0663147		-0.0222321		-0.0525818		-0.0401459		-0.0559769		-0.0487023		-0.0638541		-0.0477715
-17.91	-0.117771		-0.0653954		-0.048008		-0.0594215		-0.0652466		-0.0213547		-0.0543365		-0.0430756		-0.0548172		-0.0465508		-0.0640601		-0.0477791
-17.81	-0.120121		-0.0721322		-0.0509453		-0.0635185		-0.0619202		-0.0233078		-0.0566864		-0.0419083		-0.0512924		-0.0465508		-0.0603446		-0.0469933
-17.71	-0.11768		-0.0734979		-0.0560112		-0.0611915		-0.0619202		-0.026329		-0.0545349		-0.0358582		-0.0512924		-0.0477257		-0.0559502		-0.0445518
-17.61	-0.12061		-0.0719414		-0.0544624		-0.0590248		-0.061531		-0.0303421		-0.0541382		-0.0378037		-0.0483628		-0.0445976		-0.0545845		-0.0398674
-17.51	-0.117977		-0.0692177		-0.0540657		-0.060894		-0.0617218		-0.0295563		-0.0508194		-0.0303803		-0.0381088		-0.0410881		-0.0555611		-0.0404472
-17.41	-0.119145		-0.0677452		-0.0540657		-0.060688		-0.0615234		-0.0224228		-0.0481872		-0.0296021		-0.0381088		-0.0358086		-0.0496941		-0.040638
-17.31	-0.118755		-0.0675392		-0.0596199		-0.0682106		-0.0626984		-0.0193024		-0.0464325		-0.0299912		-0.0363541		-0.033947		-0.0520439		-0.0428963
-17.21	-0.114842		-0.0695001		-0.0565147		-0.0666542		-0.0621185		-0.0216446		-0.0417481		-0.0321426		-0.0410309		-0.0331688		-0.0567283		-0.0440636
-17.11	-0.112309		-0.068531		-0.0562172		-0.0643043		-0.056549		-0.0208588		-0.0393982		-0.0348816		-0.0426025		-0.0327797		-0.0583		-0.0458259
-17.01	-0.111034		-0.0634423		-0.051136		-0.0621529		-0.0540084		-0.0198898		-0.0393982		-0.0338974		-0.0445557		-0.0355186		-0.0598564		-0.0483589
-16.91	-0.104404		-0.0622673		-0.0464516		-0.0545311		-0.0516662		-0.016365		-0.0380325		-0.0366363		-0.0464096		-0.0351219		-0.0598564		-0.0466041
-16.81	-0.102451		-0.0609092		-0.0506477		-0.0571785		-0.0497131		-0.0187225		-0.0366669		-0.0362396		-0.0497284		-0.0336647		-0.0628854		-0.0477791
-16.71	-0.101849		-0.0604134		-0.0452766		-0.0539589		-0.0462036		-0.0204696		-0.0374451		-0.0390778		-0.0526581		-0.0367851		-0.0652276		-0.0460167
-16.61	-0.0951271		-0.0524102		-0.047718		-0.0604896		-0.0417023		-0.0222397		-0.0404739		-0.04142		-0.0514831		-0.0385399		-0.0648308		-0.0484581
-16.51	-0.0951117		-0.0553399		-0.0423469		-0.0585442		-0.0415115		-0.0226211		-0.0385132		-0.0445404		-0.0542221		-0.0385399		-0.0632744		-0.0453301
-16.41	-0.101376		-0.0547601		-0.0423469		-0.0569801		-0.0446396		-0.0235977		-0.0445709		-0.046402		-0.0532532		-0.0358086		-0.0637627		-0.0505028
-16.31	-0.0981483		-0.0500602		-0.0447883		-0.0588417		-0.0473709		-0.0226211		-0.0505295		-0.0469818		-0.049736		-0.0369759		-0.0602531		-0.0495338
-16.21	-0.0977515		-0.0569039		-0.0498619		-0.0603981		-0.046196		-0.0273056		-0.0534592		-0.048645		-0.0550003		-0.0293694		-0.05859		-0.0444603
-16.11	-0.0980567		-0.0563165		-0.0526008		-0.0598106		-0.0502014		-0.0284805		-0.0524902		-0.048645		-0.0575485		-0.0330773		-0.0581857		-0.0421104
-16.01	-0.103718		-0.0613976		-0.054554		-0.0628395		-0.0482483		-0.0284805		-0.0501404		-0.0470734		-0.0576401		-0.0404015		-0.0579034		-0.0489388
-15.91	-0.100101		-0.0569038		-0.061489		-0.0649833		-0.0498047		-0.0308227		-0.0481872		-0.044838		-0.054802		-0.0374642		-0.0602531		-0.0464058
-15.81	-0.100101		-0.0514336		-0.0618781		-0.0643043		-0.0482483		-0.0326767		-0.048378		-0.0444488		-0.0512924		-0.0372734		-0.05859		-0.0454369
-15.71	-0.0978506		-0.057583		-0.0612983		-0.0681114		-0.0515671		-0.0334625		-0.0464325		-0.039177		-0.0518799		-0.0386391		-0.0605355		-0.0465965
-15.61	-0.0990257		-0.0562249		-0.0637321		-0.0669441		-0.0500107		-0.0315018		-0.0520019		-0.0413208		-0.049141		-0.035717		-0.0622902		-0.0512962
-15.51	-0.103908		-0.0592461		-0.0609931		-0.0645943		-0.0423889		-0.0312195		-0.0471115		-0.0393677		-0.0537338		-0.0338555		-0.0681571		-0.0542107
-15.41	-0.106449		-0.0611992		-0.0612983		-0.0636253		-0.0429688		-0.0300446		-0.0410538		-0.0399552		-0.0558853		-0.0352135		-0.0671882		-0.0543175
-15.31	-0.102444		-0.0619775		-0.0610924		-0.0604973		-0.0414124		-0.0338516		-0.0428162		-0.0409317		-0.0609589		-0.0428429		-0.0704995		-0.0533486
-15.21	-0.105961		-0.0612983		-0.0646094		-0.0633202		-0.0390701		-0.0348206		-0.0445709		-0.0427856		-0.0638886		-0.0458641		-0.0689354		-0.0518761
-15.11	-0.10342		-0.0614968		-0.0657844		-0.0594215		-0.0425873		-0.0289688		-0.0451584		-0.0470734		-0.0646667		-0.0447045		-0.0693321		-0.0518837
-15.01	-0.103428		-0.0572929		-0.0699882		-0.0648003		-0.0408249		-0.0324936		-0.0464325		-0.047287		-0.0595932		-0.0433235		-0.0704993		-0.0515862
-14.91	-0.102841		-0.0568962		-0.0652961		-0.0647926		-0.0391693		-0.0402909		-0.0477905		-0.0449295		-0.0590057		-0.0470391		-0.0708961		-0.0554771
-14.81	-0.101856		-0.0591468		-0.0648993		-0.0661582		-0.040924		-0.0420608		-0.0474167		-0.0505982		-0.055397		-0.0489922		-0.0675773		-0.0597954
-14.71	-0.105953		-0.0593452		-0.067356		-0.0699654		-0.0432739		-0.041565		-0.051117		-0.0572357		-0.0555954		-0.056797		-0.0673638		-0.056263
-14.61	-0.102642		-0.0614891		-0.0722237		-0.0699653		-0.0470734		-0.0401916		-0.054245		-0.0633928		-0.0557861		-0.0542717		-0.0692405		-0.0554925
-14.51	-0.102451		-0.0638389		-0.0708655		-0.0719261		-0.0449219		-0.0353165		-0.0526734		-0.0606613		-0.0581207		-0.0577812		-0.0672721		-0.0591925
-14.41	-0.0977516		-0.0653038		-0.0721321		-0.0703621		-0.0462952		-0.0384521		-0.056488		-0.0613404		-0.0561753		-0.0587502		-0.0682563		-0.0544243
-14.31	-0.100101		-0.0723305		-0.0709648		-0.0725975		-0.0492325		-0.0353164		-0.0543442		-0.0617294		-0.0569611		-0.0556374		-0.0664023		-0.0553856
-14.21	-0.101856		-0.0745811		-0.0737877		-0.0698738		-0.0491256		-0.0388336		-0.0488663		-0.0578232		-0.055397		-0.0548515		-0.0663947		-0.0592004
-14.11	-0.103229		-0.0718346		-0.0741844		-0.0694847		-0.0519486		-0.0406876		-0.0530701		-0.0595856		-0.0575333		-0.0554467		-0.0619087		-0.0566674
-14.01	-0.106052		-0.0726357		-0.0751533		-0.0697746		-0.0457154		-0.0418549		-0.0567856		-0.0617294		-0.0590057		-0.0552406		-0.0574227		-0.0597802
-13.91	-0.109768		-0.0726204		-0.0766335		-0.0691872		-0.0456085		-0.047615		-0.0516968		-0.0593872		-0.0560837		-0.0525017		-0.0548669		-0.0603677
-13.81	-0.106846		-0.0725365		-0.0777854		-0.0701561		-0.0403442		-0.0454712		-0.0539475		-0.0552902		-0.0531464		-0.0505562		-0.0568276		-0.0568582
-13.71	-0.107426		-0.0747643		-0.0761451		-0.0701714		-0.0410309		-0.0476303		-0.0553208		-0.0569458		-0.0502243		-0.0501671		-0.0544854		-0.0615501
-13.61	-0.109379		-0.0780983		-0.0798454		-0.0674323		-0.0404282		-0.0441055		-0.0484848		-0.0526428		-0.0474854		-0.0533791		-0.0533181		-0.0563699
-13.51	-0.104595		-0.0772133		-0.0786705		-0.0668373		-0.042099		-0.0467377		-0.0491562		-0.0510864		-0.0455246		-0.0514337		-0.0475502		-0.052456
-13.41	-0.104397		-0.0778084		-0.0766258		-0.063816		-0.0422821		-0.0449905		-0.0493622		-0.0493317		-0.0475845		-0.0504647		-0.0409126		-0.0485573
-13.31	-0.106152		-0.0753517		-0.0701867		-0.0651893		-0.0413132		-0.0426407		-0.0470123		-0.0475693		-0.0477753		-0.0465509		-0.0368156		-0.0471916
-13.21	-0.104595		-0.0738029		-0.0670511		-0.0636178		-0.0447388		-0.0430298		-0.0450669		-0.0490265		-0.0456314		-0.0455666		-0.03368		-0.0423088
-13.11	-0.0994225		-0.0707741		-0.0680352		-0.0601005		-0.0378952		-0.0410767		-0.0432053		-0.0482636		-0.0425033		-0.039135		-0.0297814		-0.0387916
-13.01	-0.0962944		-0.069004		-0.0604133		-0.0617637		-0.0415039		-0.0383377		-0.0391084		-0.0451355		-0.0427933		-0.0379601		-0.0256691		-0.0348854
-12.91	-0.0951194		-0.0698967		-0.0609932		-0.0594292		-0.0358505		-0.0362015		-0.0355911		-0.0412216		-0.0396729		-0.0365945		-0.0230522		-0.0333214
-12.81	-0.0906333		-0.0671501		-0.0609092		-0.0555153		-0.0337067		-0.0341492		-0.0319824		-0.0415115		-0.0404511		-0.0337564		-0.0234337		-0.0356712
-12.71	-0.0925713		-0.0677453		-0.0558281		-0.0546302		-0.0316391		-0.0345383		-0.0294342		-0.0398636		-0.036354		-0.0329705		-0.0177574		-0.0366326
-12.61	-0.0870172		-0.0647087		-0.0501518		-0.0469169		-0.0250168		-0.0365753		-0.0243607		-0.0367203		-0.0361557		-0.032589		-0.0173836		-0.0385933
-12.51	-0.0877954		-0.0655022		-0.0483054		-0.0464439		-0.0226593		-0.0333633		-0.0274735		-0.0334091		-0.0382996		-0.0335579		-0.0136604		-0.0394706
-12.41	-0.0866279		-0.0646096		-0.0422478		-0.039791		-0.0179749		-0.0271225		-0.029045		-0.0306854		-0.0371323		-0.0314141		-0.0124016		-0.0373267
-12.31	-0.0856437		-0.0595513		-0.0371742		-0.0337411		-0.0174942		-0.0226135		-0.0339355		-0.0282288		-0.0365524		-0.0320092		-0.00712202		-0.0334281
-12.21	-0.0773584		-0.0544624		-0.0335579		-0.0272865		-0.0185547		-0.0200882		-0.0315857		-0.020813		-0.0336151		-0.0300484		-0.00496292		-0.0299033
-12.11	-0.0765649		-0.0525092		-0.0313072		-0.0263176		-0.0129013		-0.0196991		-0.0346145		-0.0198441		-0.027565		-0.0286675		0.000293725		-0.0263863
-12.01	-0.0738336		-0.0448875		-0.0272179		-0.022419		-0.0121155		-0.0215378		-0.0342254		-0.0178833		-0.0236511		-0.0197029		-0.00028605		-0.019741
-11.91	-0.0730401		-0.0394173		-0.0231056		-0.0218238		-0.0100631		-0.0229187		-0.0262145		-0.0151443		-0.0194549		-0.015789		0.00243755		-0.0148659
-11.81	-0.0716822		-0.04002		-0.0288736		-0.0227928		-0.0067444		-0.0180359		-0.0219194		-0.00968168		-0.0134964		-0.0134392		0.0075265		-0.00881577
-11.71	-0.0730554		-0.0401954		-0.0204659		-0.0221214		-0.00186922		-0.0107956		-0.0180206		-0.0075302		-0.0074463		-0.00915907		0.011631		-0.00470353
-11.61	-0.0734368		-0.0428353		-0.0192985		-0.0108909		0.0024414		-0.0061188		-0.0127335		-0.00333403		-0.00334932		-0.0015297		0.0141716		0.00134658
-11.51	-0.0718802		-0.0391351		-0.0151024		-0.0102883		0.00682832		-0.0032883		-0.00901795		0.00310515		0.000175475		0.000125875		0.0208092		0.00740432
-11.41	-0.0727578		-0.0398141		-0.0123787		-0.00786207		0.0132828		0.00199127		-0.0019989		0.0117111		-0.00187682		0.00208662		0.0249062		0.0077858
-11.31	-0.0692405		-0.0329858		-0.00962448		-0.00297927		0.0164948		0.0070572		0.003273		0.0162048		0.00593567		0.0069618		0.0278359		0.00973891
-11.21	-0.0611382		-0.0338478		-0.00670242		0.00190355		0.0127793		0.00843812		0.00611115		0.0175629		0.00807953		0.00774763		0.0325354		0.0120888
-11.11	-0.056263		-0.0277977		0.0016899		0.0054207		0.0155182		0.016243		0.0129471		0.0249863		0.0141296		0.010273		0.0323219		0.0169716
-11.01	-0.0533257		-0.0310249		0.0130196		0.0130348		0.0207977		0.0232773		0.0230942		0.0281143		0.0141373		0.0196648		0.0380897		0.0181465
-10.91	-0.0482443		-0.0259438		0.0159645		0.0161705		0.0218735		0.0273666		0.0289688		0.0277252		0.0219498		0.0245399		0.0404472		0.0241966
-10.81	-0.0414086		-0.0169716		0.0194664		0.0200692		0.0293884		0.0291442		0.0309143		0.0320129		0.0264435		0.0286445		0.0343819		0.0288887
-10.71	-0.0353586		-0.0108986		0.0231819		0.0217324		0.027916		0.029045		0.0359879		0.0339661		0.0301514		0.0341148		0.0373115		0.0314217
-10.61	-0.0314446		-0.00173567		0.0313759		0.0221138		0.0316467		0.0317687		0.0385361		0.0335769		0.0403061		0.0401649		0.044239		0.0399284
-10.51	-0.0219688		0.00442887		0.0320701		0.0270119		0.0322113		0.0331344		0.0399017		0.0344696		0.0385513		0.0413398		0.0411186		0.0377693
-10.41	-0.0120201		0.0102882		0.0348015		0.029545		0.0318298		0.0329513		0.0447769		0.0433502		0.0410919		0.0399819		0.0440559		0.0389442
-10.31	-0.00518415		0.0190697		0.0377312		0.0316887		0.0343704		0.0370483		0.0490722		0.0495987		0.0388489		0.0442695		0.042881		0.040699
-10.21	-0.00107955		0.0255165		0.0437889		0.0331612		0.0398331		0.0401764		0.049469		0.0533066		0.0398178		0.04739		0.0463829		0.0459785
-10.11	0.00712205		0.0272789		0.0404702		0.0341301		0.0401306		0.0396805		0.0488816		0.0523224		0.0419693		0.0497399		0.0463981		0.0496864
-10.01	0.0125923		0.0286446		0.043972		0.0386238		0.0409165		0.0426101		0.0516205		0.0542908		0.0452881		0.0469093		0.0453224		0.0541725
-9.91	0.014164		0.031086		0.0435906		0.0382347		0.0410995		0.0437851		0.0523987		0.0533066		0.0476379		0.0499306		0.0472679		0.0616951
-9.81	0.0195274		0.0359688		0.0453453		0.0417442		0.0461884		0.0451507		0.0535736		0.0564346		0.0517349		0.0533486		0.0514717		0.0648231
-9.71	0.0242119		0.0379219		0.0496559		0.0446816		0.0485382		0.046524		0.0545425		0.0585785		0.0573959		0.0617485		0.0545998		0.0689278
-9.61	0.0303688		0.038311		0.0471077		0.0462456		0.0485306		0.0457382		0.0633392		0.0597534		0.0560302		0.0613594		0.0561637		0.0708809
-9.51	0.0352516		0.0417366		0.0500297		0.0501366		0.048912		0.0470962		0.0658722		0.0617065		0.0610199		0.0678062		0.0569343		0.0734138
-9.41	0.0407143		0.0438805		0.0488625		0.0519142		0.0545807		0.0496445		0.0666581		0.0665894		0.0666733		0.0750312		0.0633888		0.0807381
-9.31	0.0438347		0.0426979		0.0523796		0.0526848		0.0575104		0.0535507		0.0666504		0.0739135		0.071556		0.0806923		0.070713		0.0849496
-9.21	0.0496025		0.0487633		0.0518914		0.0554238		0.0577088		0.0576553		0.0713502		0.076355		0.0701904		0.0891915		0.0757789		0.0833778
-9.11	0.0501976		0.0481758		0.0601921		0.0602989		0.055954		0.0601883		0.0773927		0.0769424		0.0690231		0.091732		0.0783273		0.0847358
-9.01	0.0531273		0.0536384		0.0639		0.064022		0.058487		0.0580444		0.0787735		0.0766449		0.071556		0.096218		0.0826225		0.0904121
-8.91	0.0567284		0.0591087		0.0651741		0.0659752		0.0608368		0.0652693		0.0830611		0.0835875		0.0777056		0.104526		0.0841866		0.09412
-8.81	0.0600624		0.0583306		0.0692711		0.0675239		0.0651245		0.0689773		0.0919494		0.0865096		0.0781019		0.10648		0.0896569		0.0958748
-8.71	0.0674706		0.0665474		0.0745507		0.0724144		0.070404		0.0707398		0.0956496		0.089737		0.0823973		0.11018		0.0867346		0.0989035
-8.61	0.0787087		0.071415		0.0751306		0.0749474		0.070404		0.0721055		0.0944977		0.0951995		0.0849381		0.114201		0.0861397		0.100078
-8.51	0.0810509		0.0755197		0.0806085		0.0778846		0.0745087		0.0758132		0.0993653		0.0981292		0.0880663		0.110478		0.0958063		0.102032
-8.41	0.0877799		0.0852852		0.0839195		0.0782738		0.0778198		0.0788421		0.101517		0.102921		0.0888443		0.109112		0.0918923		0.0993997
-8.31	0.0959892		0.088215		0.088604		0.0800286		0.0813447		0.0782546		0.103867		0.0974501		0.092354		0.107548		0.0945397		0.0980263
-8.21	0.0989341		0.0899698		0.0927162		0.083355		0.0803682		0.0819779		0.106499		0.0923614		0.0909957		0.105602		0.0906334		0.0976296
-8.11	0.0984308		0.0922129		0.0927163		0.0896034		0.080948		0.0858764		0.0961532		0.0984268		0.0898207		0.10091		0.0836066		0.10223
-8.01	0.106243		0.100132		0.0958291		0.0938987		0.0819245		0.0887986		0.0934142		0.0933455		0.0886534		0.098957		0.0808601		0.100269
-7.91	0.10918		0.105007		0.104038		0.095852		0.082123		0.0849991		0.0938034		0.0921782		0.0806429		0.096813		0.0840949		0.0959818
-7.81	0.118542		0.108921		0.105213		0.097416		0.083687		0.0840148		0.0926361		0.0933532		0.0816118		0.0897789		0.0801812		0.0979272
-7.71	0.12109		0.113407		0.107166		0.0929222		0.0850527		0.0779646		0.0906752		0.0934371		0.0879671		0.0896798		0.077938		0.0985146
-7.61	0.127827		0.116932		0.103062		0.091938		0.0778274		0.0757295		0.0858002		0.0930558		0.0864031		0.0902595		0.0724677		0.0961725
-7.51	0.130566		0.116337		0.0991553		0.0878408		0.0756836		0.0694657		0.0838471		0.0897291		0.0917665		0.0865518		0.0660209		0.090107
-7.41	0.13496		0.115757		0.0946694		0.088436		0.0725555		0.0724945		0.0882417		0.0842743		0.0845566		0.0890999		0.0598717		0.083683
-7.31	0.136913		0.111652		0.0923119		0.0872611		0.0668793		0.0704422		0.0888214		0.0781174		0.0802537		0.0869484		0.0542031		0.0694161
-7.21	0.136028		0.107555		0.0880241		0.0885275		0.0682526		0.0694733		0.0821837		0.0765457		0.0782014		0.0844001		0.0537224		0.0639458
-7.11	0.129589		0.10442		0.0886116		0.09087		0.0631866		0.0639953		0.0834503		0.0756683		0.0737075		0.0760077		0.0443458		0.0527992
-7.01	0.130466		0.104618		0.0882225		0.0875589		0.0592728		0.0569687		0.0755386		0.0668793		0.0714644		0.0753287		0.0377998		0.0471535
-6.91	0.124218		0.103252		0.0914422		0.0826684		0.0606385		0.0566788		0.0683288		0.0663986		0.063057		0.0624351		0.0259819		0.0417824
-6.81	0.120007		0.0997427		0.0907555		0.0803184		0.0565338		0.0451584		0.0596237		0.0587768		0.0590591		0.0619469		0.018177		0.0320168
-6.71	0.117672		0.0997428		0.0902748		0.0764198		0.0520477		0.0386047		0.0518113		0.0564346		0.0499802		0.0519752		0.0127068		0.0163765
-6.61	0.124996		0.0987588		0.085781		0.0714454		0.0442352		0.0302124		0.0436172		0.0474472		0.0449982		0.0481834		0.00566483		0.0128746
-6.51	0.127926		0.0938759		0.0814782		0.0622521		0.0414963		0.0272751		0.0380401		0.0427589		0.0334778		0.0413475		-0.00291825		0.00564192
-6.41	0.129986		0.0950508		0.0801124		0.0528832		0.0320282		0.0214233		0.0308151		0.0234222		0.0262451		0.0296211		-0.0125008		-0.0040245
-6.31	0.131924		0.0891839		0.0731851		0.0470314		0.0283127		0.0169296		0.0210571		0.00759887		0.0139389		0.0216103		-0.0186424		-0.0178871
-6.21	0.121578		0.0794333		0.0622368		0.040966		0.02108		0.0118484		0.0188065		0.0001831		0.00476075		0.0150719		-0.0245094		-0.0289269
-6.11	0.124996		0.0749397		0.0589257		0.0333519		0.0201111		0.00267791		0.00659942		-0.00430297		0.00543975		0.00081252		-0.0320244		-0.0426979
-6.01	0.122662		0.0667305		0.051693		0.0290489		0.0122071		-0.00669862		0.00189972		-0.00939177		0.00173948		-0.0129509		-0.0432549		-0.0543175
-5.91	0.12157		0.0677071		0.0516014		0.0212517		0.005661		-0.0145111		-0.00668335		-0.0188522		-0.00910187		-0.0254631		-0.0507698		-0.0672112
-5.81	0.120312		0.0643959		0.0474968		0.0120582		-0.00976561		-0.020668		-0.0119553		-0.0360565		-0.0214996		-0.0332603		-0.0575067		-0.0745278
-5.71	0.114651		0.0548058		0.0546302		0.00561902		-0.0160294		-0.0275116		-0.00551607		-0.0349731		-0.0242462		-0.0478249		-0.0725517		-0.0917092
-5.61	0.107021		0.0472069		0.0435905		-0.00043105		-0.0261765		-0.0287628		-0.0154724		-0.0499115		-0.0342026		-0.0592462		-0.0840722		-0.104122
-5.51	0.105763		0.0384102		0.0341225		-0.0129433		-0.0337906		-0.0432282		-0.0306168		-0.0696487		-0.0430908		-0.0841408		-0.108395		-0.124928
-5.41	0.09795		0.0327415		0.0277596		-0.0177193		-0.0424881		-0.0504532		-0.0452576		-0.0878983		-0.0632019		-0.0933341		-0.128406		-0.138301
-5.31	0.0910073		0.0237694		0.024746		-0.0186958		-0.0544053		-0.0628586		-0.0568771		-0.109581		-0.0831223		-0.11002		-0.155651		-0.163097
-5.21	0.0879861		0.0188713		0.012249		-0.031002		-0.0659256		-0.0746689		-0.0739669		-0.123352		-0.0906523		-0.137459		-0.173729		-0.193958
-5.11	0.078022		0.00989915		0.00286485		-0.0347099		-0.0722658		-0.0849227		-0.0859758		-0.144543		-0.113411		-0.152706		-0.190022		-0.213695
-5.01	0.0674782		0.000713348		-0.00152968		-0.0465278		-0.0916137		-0.10495		-0.112442		-0.157913		-0.133614		-0.17828		-0.184273		-0.235363
-4.91	0.0578118		-0.00201797		-0.00572583		-0.0627404		-0.103806		-0.111		-0.130516		-0.184189		-0.153824		-0.194298		-0.186405		-0.224735
-4.81	0.0523415		-0.00592422		-0.018032		-0.0646019		-0.113968		-0.125053		-0.14447		-0.209488		-0.17971		-0.204754		-0.169727		-0.19894
-4.71	0.0494118		-0.0116921		-0.0295525		-0.08432		-0.125298		-0.13649		-0.171616		-0.223061		-0.186058		-0.203297		-0.156139		-0.155987
-4.61	0.0440331		-0.0161781		-0.0419656		-0.0973016		-0.147369		-0.154946		-0.18647		-0.235947		-0.180397		-0.190777		-0.1162		-0.122082
-4.51	0.0421791		-0.0207634		-0.0602075		-0.129444		-0.166321		-0.15934		-0.196815		-0.232826		-0.165642		-0.164814		-0.0672796		-0.0934792
-4.41	0.0317421		-0.0407982		-0.0737952		-0.138912		-0.17569		-0.164329		-0.19194		-0.206169		-0.146797		-0.117352		-0.0288962		-0.0427055
-4.31	0.0199166		-0.0597305		-0.0797462		-0.165867		-0.174907		-0.154159		-0.182175		-0.164368		-0.116432		-0.0594445		0.0142556		0.00291815
-4.21	0.00928117		-0.0817908		-0.10796		-0.185985		-0.192184		-0.168709		-0.156776		-0.129898		-0.0811766		-0.0189171		0.066906		0.0528984
-4.11	-0.00234602		-0.0938148		-0.109638		-0.208454		-0.187996		-0.170281		-0.121429		-0.0992278		-0.0439683		0.00140765		0.110943		0.0936394
-4.01	-0.0133858		-0.116375		-0.132477		-0.216938		-0.172073		-0.136673		-0.0691835		-0.0605545		-0.0123216		0.043194		0.160557		0.131718
-3.91	-0.0287132		-0.14011		-0.147808		-0.194088		-0.153816		-0.0968474		-0.0197601		-0.0489351		0.0130616		0.0974921		0.198147		0.153984
-3.81	-0.0445366		-0.160412		-0.14333		-0.178562		-0.103912		-0.056801		0.0259285		-0.0152436		0.053795		0.142811		0.239952		0.159252
-3.71	-0.0628014		-0.173016		-0.149563		-0.143803		-0.0578157		-0.0277024		0.0570906		0.0345536		0.125267		0.171619		0.274914		0.154778
-3.61	-0.0815545		-0.177509		-0.142353		-0.11137		-0.0096738		0.012146		0.0897065		0.0686492		0.157013		0.236076		0.286732		0.204769
-3.51	-0.099125		-0.175839		-0.10709		-0.0650825		0.0477449		0.048767		0.140877		0.107994		0.175854		0.227276		0.304996		1.03758
-3.41	-0.104107		-0.160908		-0.068325		-0.0190849		0.0728495		0.0912475		0.177795		0.170494		0.200272		0.189678		0.567878		8.59627
-3.31	-0.109768		-0.14304		-0.0235939		0.0298348		0.0881805		0.126304		0.209923		0.114727		0.218536		1.16751		1.8293		25.6591
-3.21	-0.0948373		-0.120571		0.0113641		0.0645028		0.128319		0.170837		0.194889		0.120201		0.187965		15.3721		6.60685		37.5404
-3.11	-0.098629		-0.074375		0.0425147		0.103565		0.174309		0.17944		0.2192		4.58133		3.01833		35.1939		15.5536		38.9199
-3.01	-0.069927		-0.0392344		0.067127		0.147213		0.198734		0.184807		0.166466		23.9243		21.6576		46.5733		20.5361		24.8018
-2.91	-0.0287056		0.00530625		0.103165		0.181301		0.1745		0.284901		0.17067		42.6303		40.4985		45.0802		19.6633		9.50965
-2.81	0.0214807		0.0471992		0.128941		0.1773		0.239452		0.459221		5.04869		51.394		48.8274		22.3018		10.2748		3.85184
-2.71	0.0792923		0.0809974		0.155117		1.67788		1.46172		2.72865		28.813		41.3296		39.7241		7.05355		2.78282		1.83249
-2.61	0.139156		0.118587		0.217617		7.54312		4.69315		13.0121		51.2556		18.97		14.9238		2.15374		0.891015		1.09715
-2.51	0.18623		0.155109		0.271042		16.2768		19.3891		40.5405		61.9473		8.96045		4.81658		0.656667		0.711726		0.947743
-2.41	0.228222		0.194561		1.57972		34.22		46.188		62.4735		52.5638		5.28972		1.87674		0.442414		1.23867		1.40827
-2.31	0.261715		0.227581		5.8436		54.3948		66.314		69.8634		26.7225		4.63935		1.20213		0.999649		2.12951		2.20457
-2.21	0.30196		0.286854		32.4563		68.2152		71.1956		55.6388		15.219		5.42625		1.62186		1.8014		2.93517		3.17136
-2.11	0.332905		0.198185		75.1458		73.247		53.6808		31.9982		11.6815		7.02		2.63787		2.80961		3.85527		4.07293
-2.01	0.344147		1.09095		117.611		71.0253		44.1229		23.9066		11.9065		8.81043		3.78279		3.94516		4.64063		4.88212
-1.91	0.329693		20.6614		148.435		64.9991		41.8959		23.1693		14.343		10.4804		5.33513		5.15296		5.34043		5.57469
-1.81	0.291103		99.0044		146.832		60.8301		44.0916		25.7005		17.9247		12.3696		7.04391		6.3055		6.00059		6.22253
-1.71	0.273926		211.14		144.798		61.6674		50.276		30.2359		22.044		14.445		8.79882		7.45842		6.62519		6.77547
-1.61	15.263		306.42		139.76		67.6926		59.7322		36.0121		26.1788		16.637		10.3924		8.49593		7.1922		7.2321
-1.51	78.5635		339.486		136.103		78.6977		71.5305		42.5589		30.2655		18.7475		11.8697		9.39514		7.67597		7.69852
-1.41	205.08		288.754		147.528		94.4889		84.18		49.4988		34.2364		20.9052		13.3873		10.2764		8.15273		8.07643
-1.31	382.118		246.04		175.453		114.612		97.0667		56.2533		37.9891		22.9577		14.6633		11.1244		8.5916		8.40183
-1.21	523.669		242.702		213.36		136.779		109.777		63.0859		41.6251		24.9298		15.8638		11.8872		8.99337		8.70068
-1.11	572.743		268.022		255.146		159.471		121.836		69.5349		44.8336		26.7042		17.0252		12.5399		9.31778		9.0118
-1.01	539.987		307.199		297.374		181.837		133.403		75.814		48.0831		28.4423		18.1127		13.2006		9.64356		9.31511
-0.909999	482.232		350.782		338.066		203.283		144.349		81.7441		50.9661		30.0657		19.19		13.8088		9.97953		9.5366
-0.809999	462.746		397.614		376.461		223.657		154.647		87.3163		53.929		31.6484		20.198		14.3717		10.3053		9.75203
-0.71	496.866		452.247		412.104		242.997		164.5		92.7755		56.6362		33.1737		21.0787		14.8985		10.6524		9.94285
-0.61	577.889		511.66		445.105		261.098		173.642		97.8357		59.2508		34.5909		21.9758		15.4446		10.8461		10.1224
-0.51	684.687		571.26		475.382		278.163		182.345		102.687		61.7129		35.8069		22.7889		15.9971		10.9336		10.3243
-0.41	798.734		628.583		502.958		294.067		190.433		107.201		64.0583		37.0387		23.5504		16.3108		10.7724		10.401
-0.309999	909.611		682.19		528.198		308.907		198.07		111.575		66.1753		38.2772		24.3287		16.617		8.75316		10.3749
-0.21	1011.95		731.652		551.32		322.725		205.207		115.504		68.3895		39.4093		24.9099		16.7147		6.50293		10.1528
-0.11	1103.52		776.722		572.192		335.435		211.989		119.375		70.1803		40.3343		25.4367		14.6846		5.62189		7.68231
-0.01	1184.51		817.477		591.35		347.276		218.208		122.99		71.9366		41.1378		25.3049		12.1799		4.82891		3.55477
0.09	1255.36		854.143		608.721		358.195		223.988		126.45		73.4239		40.9114		22.9846		11.026		3.83614		1.01297
0.19	1317.03		886.774		624.341		368.476		229.3		129.52		73.304		38.8338		20.5992		10.2928		3.22793		0.131331
0.29	1370.5		916.026		638.596		377.911		232.579		132.18		71.3461		36.8362		19.7047		9.01934		2.98986		-0.226092
0.39	1416.91		941.96		651.548		386.715		232.331		132.388		69.0921		36.1694		18.6627		8.01645		2.92658		-0.413786
0.489999	1457.45		965.148		663.219		394.582		229.887		130.488		66.5028		36.0669		17.2939		7.55901		2.94083		-0.444058
0.589999	1492.74		985.788		673.724		401.943		227.9		128.534		64.0315		35.4493		16.3715		7.36174		3.03224		-0.407924
0.69	1523.47		1004.3		683.142		407.994		226.831		126.355		62.4635		34.2306		15.9138		7.35785		3.10489		-0.39972
0.789999	1550.28		1020.66		690.756		409.914		224.715		123.184		62.0095		33.1864		15.8252		7.45218		3.18888		-0.383502
0.89	1573.87		1035.04		692.27		406.418		219.738		120.03		62.1039		32.6401		15.9222		7.56077		3.27189		-0.351879
0.989999	1594.5		1047.82		683.377		400.223		214.782		118.165		62.5989		32.6204		16.0666		7.67873		3.34083		-0.319247
1.09	1612.54		1057.05		665.932		389.345		212.26		117.688		63.2905		32.8354		16.248		7.80454		3.41719		-0.303432
1.19	1628.28		1052.78		635.588		373.837		211.847		118.144		63.9932		33.1501		16.4619		7.93147		3.50333		-0.265539
1.29	1641.95		1026.91		600.869		360.611		212.723		119.095		64.6944		33.4841		16.6838		8.0299		3.57794		-0.250316
1.39	1650.14		993.586		576.566		353.67		214.22		120.193		65.3725		33.8407		16.9154		8.14456		3.64922		-0.223357
1.49	1635.61		968.834		564.538		351.34		215.95		121.271		66.0297		34.2214		17.1205		8.23714		3.72931		-0.202069
1.59	1576.88		955.09		559.988		351.584		217.548		122.422		66.668		34.5796		17.3123		8.33812		3.78869		-0.184679
1.69	1498.52		930.52		559.026		352.874		219.265		123.492		67.3188		34.9183		17.517		8.44183		3.83301		-0.159677
1.79	1394.15		881.979		559.724		354.584		220.833		124.557		67.9147		35.2347		17.7043		8.52974		3.89728		-0.133717
1.89	1258.77		833.017		561.069		356.486		222.324		125.579		68.434		35.5366		17.8822		8.61996		3.96192		-0.100504
1.99	1139.6		801.907		562.71		358.402		223.735		126.558		68.9125		35.8333		18.0437		8.69613		4.02149		-0.0805766
2.09	1063.98		786.305		564.348		360.215		225.137		127.449		69.3985		36.0962		18.1945		8.7969		4.07422		-0.0598866
2.19	1023.09		779.575		566.109		362.017		226.439		128.327		69.8696		36.3634		18.3238		8.87993		4.13028		-0.0327347
2.29	1002.47		777.08		567.837		363.691		227.607		129.115		70.3256		36.6155		18.4703		8.96155		4.17931		-0.0245338
2.39	991.841		776.697		569.418		365.22		228.693		129.9		70.7633		36.8622		18.6023		9.04926		4.22931		-0.0038285
2.49	985.167		777.099		570.894		366.79		229.762		130.613		71.1288		37.0999		18.7285		9.11627		4.27031		0.0168706
2.59	981.807		777.871		572.387		368.098		230.767		131.283		71.5116		37.304		18.8617		9.20491		4.31075		0.0309397
2.69	980.223		778.899		573.738		369.489		231.708		131.927		71.8536		37.4995		18.9787		9.26742		4.3588		0.0457781
2.79	979.878		779.969		574.917		370.712		232.591		132.567		72.1692		37.6979		19.0717		9.32133		4.39766		0.0602381
2.89	980.204		781.063		576.08		371.861		233.412		133.166		72.4971		37.8993		19.1881		9.37036		4.43145		0.0735215
2.99	980.679		782.17		577.255		372.954		234.143		133.728		72.8104		38.0604		19.2883		9.41723		4.46076		0.0907006
3.09	981.298		783.274		578.269		374.001		234.868		134.231		73.1106		38.2216		19.3869		9.45902		4.49141		0.109837
3.19	981.977		784.299		579.285		374.897		235.541		134.689		73.3884		38.394		19.4785		9.50336		4.51388		0.131716
3.29	982.538		785.276		580.159		375.776		236.184		135.155		73.6727		38.5472		19.5689		9.54867		4.54004		0.13895
3.39	983.146		786.321		580.968		376.617		236.797		135.601		73.9309		38.6964		19.6553		9.59614		4.56426		0.147145
3.49	983.64		787.149		581.735		377.38		237.355		136		74.1555		38.855		19.7271		9.6305		4.57677		0.157506
3.59	984.276		787.906		582.48		378.121		237.892		136.404		74.3715		38.988		19.8111		9.66235		4.59063		0.174292
3.69	985.025		788.641		583.188		378.801		238.416		136.782		74.5864		39.12		19.8721		9.69806		4.61602		0.174894
3.79	985.617		789.354		583.867		379.442		238.952		137.1		74.7778		39.2495		19.932		9.73657		4.63848		0.183277
3.89	986.191		790.016		584.494		380.056		239.371		137.452		74.9684		39.352		19.9982		9.77386		4.65704		0.1909
3.99	986.709		790.635		585.048		380.661		239.781		137.772		75.1491		39.4714		20.0498		9.80025		4.66856		0.197727
4.09	987.242		791.256		585.59		381.217		240.186		138.067		75.3313		39.5782		20.1119		9.82561		4.68478		0.209454
4.19	987.682		791.818		586.112		381.75		240.559		138.359		75.5139		39.6655		20.1639		9.85863		4.70196		0.218047
4.29	988.084		792.317		586.615		382.217		240.934		138.655		75.6801		39.7438		20.2144		9.88617		4.71601		0.230153
4.39	988.423		792.779		587.068		382.647		241.3		138.931		75.8241		39.8351		20.2674		9.91273		4.72989		0.23641
4.49	988.766		793.216		587.467		383.051		241.619		139.17		75.9598		39.9145		20.3072		9.92835		4.74102		0.24519
4.59	989.078		793.642		587.869		383.434		241.929		139.402		76.1057		39.9917		20.356		9.94497		4.75098		0.244611
4.69	989.405		794.014		588.268		383.836		242.241		139.618		76.2223		40.0546		20.392		9.96057		4.76427		0.249881
4.79	989.656		794.38		588.621		384.185		242.518		139.833		76.3405		40.1175		20.4346		9.98832		4.77754		0.259458
4.89	989.863		794.697		588.942		384.517		242.76		140.034		76.4466		40.1647		20.4769		10.0141		4.79004		0.263554
4.99	990.068		795.015		589.245		384.827		243.007		140.226		76.5477		40.2216		20.5027		10.0385		4.79864		0.269405
5.09	990.245		795.317		589.545		385.146		243.259		140.398		76.6559		40.2823		20.5363		10.0569		4.8084		0.275867
5.19	990.417		795.591		589.848		385.432		243.514		140.56		76.7463		40.3413		20.5787		10.0752		4.81641		0.287964
5.29	990.61		795.864		590.127		385.719		243.748		140.726		76.8444		40.3937		20.6193		10.093		4.82423		0.297527
5.39	990.759		796.12		590.405		385.974		243.96		140.868		76.9286		40.4499		20.65		10.1022		4.83477		0.309063
5.49	990.921		796.37		590.646		386.209		244.154		141.018		77.0196		40.5048		20.682		10.1152		4.8422		0.314137
5.59	991.056		796.626		590.875		386.451		244.334		141.173		77.1071		40.5503		20.7154		10.1288		4.84903		0.32391
5.69	991.179		796.859		591.13		386.682		244.516		141.314		77.1891		40.6009		20.7406		10.1406		4.85938		0.327624
5.79	991.322		797.067		591.342		386.901		244.693		141.45		77.2622		40.6505		20.7701		10.1532		4.86133		0.333279
5.89	991.442		797.261		591.562		387.11		244.856		141.591		77.3395		40.6948		20.7998		10.1653		4.86817		0.346752
5.99	991.565		797.452		591.752		387.303		245.018		141.717		77.4108		40.738		20.8248		10.176		4.87931		0.357503
6.09	991.695		797.611		591.957		387.482		245.161		141.852		77.4728		40.7811		20.8457		10.1823		4.88359		0.36433
6.19	991.834		797.771		592.166		387.657		245.297		141.97		77.543		40.8157		20.8667		10.1934		4.89688		0.37273
6.29	991.939		797.926		592.351		387.821		245.436		142.08		77.5979		40.8559		20.8906		10.2004		4.90275		0.378399
6.39	992.049		798.103		592.522		387.983		245.575		142.182		77.6553		40.895		20.9113		10.2094		4.90899		0.388355
6.49	992.141		798.277		592.687		388.122		245.684		142.274		77.7106		40.9247		20.9314		10.2117		4.91329		0.391491
6.59	992.242		798.394		592.853		388.275		245.792		142.352		77.7619		40.9575		20.9535		10.2192		4.92305		0.403196
6.69	992.35		798.452		593.024		388.419		245.91		142.43		77.8047		40.9952		20.9705		10.2289		4.92462		0.408878
6.79	992.433		798.55		593.159		388.563		246.014		142.49		77.8551		41.0309		20.9912		10.2344		4.9293		0.412381
6.89	992.52		798.651		593.284		388.699		246.095		142.547		77.9026		41.0671		21.001		10.2377		4.93595		0.420384
6.99	992.598		798.747		593.407		388.815		246.186		142.605		77.9421		41.0958		21.0246		10.2434		4.942		0.425864
7.09	992.67		798.847		593.52		388.93		246.282		142.671		77.9929		41.1313		21.0394		10.2508		4.94279		0.428403
7.19	992.758		798.945		593.63		389.043		246.37		142.731		78.0325		41.1602		21.0533		10.2504		4.94297		0.434056
7.29	992.832		799.04		593.738		389.147		246.448		142.783		78.0606		41.1846		21.0638		10.2576		4.94825		0.438557
7.39	992.885		799.13		593.841		389.254		246.527		142.845		78.1042		41.2148		21.073		10.2541		4.94727		0.442067
7.49	992.934		799.193		593.931		389.36		246.608		142.898		78.1466		41.2364		21.084		10.2573		4.95001		0.448505
7.59	992.993		799.254		594.019		389.451		246.682		142.956		78.1778		41.2665		21.101		10.2672		4.95802		0.447155
7.69	993.049		799.332		594.092		389.546		246.758		143.011		78.2096		41.2876		21.1015		10.2688		4.95802		0.45261
7.79	993.093		799.4		594.198		389.64		246.828		143.064		78.2444		41.3062		21.1115		10.275		4.96212		0.457692
7.89	993.152		799.46		594.269		389.721		246.884		143.112		78.2708		41.3247		21.1256		10.2823		4.96504		0.461994
7.99	993.204		799.524		594.347		389.801		246.944		143.158		78.3047		41.3374		21.1299		10.2846		4.96329		0.470189
8.09	993.253		799.576		594.428		389.872		247.005		143.195		78.3366		41.3513		21.1355		10.2915		4.96544		0.471965
8.19	993.309		799.635		594.509		389.941		247.067		143.233		78.3598		41.3583		21.1337		10.292		4.96837		0.47468
8.29	993.357		799.698		594.59		390.007		247.117		143.276		78.3962		41.3628		21.1422		10.2996		4.96875		0.472537
8.39	993.403		799.753		594.672		390.066		247.161		143.321		78.4141		41.3768		21.1504		10.3033		4.97481		0.480738
8.49	993.437		799.806		594.739		390.131		247.208		143.336		78.4343		41.3895		21.1551		10.3026		4.97149		0.482884
8.59	993.473		799.854		594.803		390.191		247.258		143.322		78.4545		41.3976		21.1592		10.3077		4.97306		0.483088
8.69	993.503		799.893		594.855		390.241		247.3		143.303		78.4766		41.4163		21.1639		10.3104		4.97501		0.48679
8.79	993.545		799.923		594.928		390.292		247.347		143.338		78.4928		41.4267		21.1687		10.3178		4.97091		0.489918
8.89	993.572		799.965		594.991		390.344		247.387		143.41		78.5088		41.4294		21.1684		10.3174		4.97559		0.490313
8.99	993.598		799.997		595.045		390.4		247.432		143.466		78.5286		41.4421		21.1736		10.3311		4.97677		0.491679
9.09	993.627		800.022		595.102		390.454		247.47		143.514		78.5461		41.4567		21.1797		10.3319		4.9754		0.497927
9.19	993.648		800.047		595.156		390.51		247.504		143.552		78.5563		41.4633		21.1844		10.3323		4.97656		0.500265
9.29	993.669		800.083		595.208		390.554		247.531		143.563		78.5636		41.478		21.1888		10.3332		4.97384		0.50301
9.39	993.693		800.105		595.259		390.614		247.57		143.585		78.5801		41.4946		21.1929		10.3399		4.97384		0.503201
9.49	993.721		800.11		595.309		390.658		247.601		143.59		78.5969		41.5087		21.1953		10.3455		4.97677		0.508082
9.59	993.744		800.118		595.36		390.707		247.645		143.608		78.6014		41.5255		21.199		10.3524		4.97384		0.511997
9.69	993.77		800.122		595.407		390.748		247.669		143.612		78.6157		41.5309		21.1967		10.3522		4.97579		0.513934
9.79	993.798		800.145		595.452		390.795		247.703		143.623		78.6334		41.5444		21.1935		10.3557		4.98047		0.517068
9.89	993.81		800.165		595.485		390.829		247.72		143.639		78.6415		41.56		21.1988		10.3559		4.97931		0.519998
9.99	993.837		800.183		595.53		390.878		247.74		143.645		78.645		41.5802		21.2004		10.3621		4.9795		0.524492
10.09	993.846		800.198		595.577		390.925		247.75		143.654		78.6493		41.5969		21.2078		10.3688		4.98009		0.526635
10.19	993.844		800.221		595.626		390.953		247.763		143.66		78.6594		41.6016		21.2099		10.3772		4.97774		0.533084
10.29	993.856		800.232		595.662		390.971		247.777		143.662		78.6645		41.5931		21.2138		10.3787		4.98028		0.536208
10.39	993.85		800.249		595.708		391.015		247.803		143.673		78.662		41.5743		21.213		10.384		4.98165		0.540122
10.49	993.843		800.277		595.741		391.046		247.811		143.679		78.6594		41.6022		21.2163		10.3807		4.98165		0.539532
10.59	993.843		800.291		595.785		391.075		247.831		143.68		78.6678		41.6267		21.2162		10.3819		4.98165		0.542455
10.69	993.835		800.29		595.827		391.108		247.83		143.688		78.6796		41.6468		21.2205		10.3856		4.98165		0.545388
10.79	993.824		800.292		595.87		391.136		247.841		143.688		78.6848		41.6526		21.2228		10.3924		4.98086		0.544225
10.89	993.812		800.29		595.907		391.17		247.833		143.69		78.6958		41.6636		21.2265		10.3893		4.97755		0.551632
10.99	993.799		800.28		595.956		391.211		247.831		143.691		78.7096		41.6478		21.2283		10.3914		4.97618		0.561207
11.09	993.792		800.28		595.997		391.236		247.834		143.695		78.7127		41.6419		21.2287		10.3922		4.97696		0.560431
11.19	993.785		800.259		596.037		391.261		247.839		143.697		78.7239		41.6431		21.2306		10.3987		4.97579		0.557888
11.29	993.782		800.254		596.072		391.282		247.838		143.694		78.7366		41.6307		21.2314		10.4031		4.97696		0.56609
11.39	993.774		800.234		596.111		391.303		247.835		143.697		78.7403		41.6284		21.2351		10.4135		4.97579		0.572157
11.49	993.779		800.22		596.157		391.335		247.826		143.697		78.7451		41.629		21.2363		10.425		4.97658		0.575857
11.59	993.763		800.203		596.191		391.362		247.836		143.695		78.7497		41.6345		21.2357		10.4201		4.96935		0.578596
11.69	993.75		800.196		596.229		391.383		247.835		143.692		78.7434		41.6388		21.24		10.4176		4.97481		0.579963
11.79	993.752		800.193		596.259		391.406		247.835		143.687		78.7446		41.6413		21.2422		10.417		4.97286		0.584655
11.89	993.76		800.2		596.307		391.437		247.845		143.692		78.7526		41.6411		21.2439		10.4291		4.97188		0.592656
11.99	993.759		800.195		596.336		391.458		247.883		143.699		78.7614		41.6468		21.2496		10.4389		4.97481		0.59187
12.09	993.753		800.19		596.373		391.475		247.938		143.702		78.763		41.648		21.2494		10.4432		4.97676		0.589338
12.19	993.743		800.186		596.419		391.498		247.975		143.707		78.7698		41.6536		21.2499		10.4535		4.97012		0.59538
12.29	993.752		800.191		596.448		391.521		247.986		143.701		78.7764		41.6559		21.2499		10.4405		4.97306		0.595586
12.39	993.753		800.187		596.483		391.533		247.995		143.707		78.7746		41.6608		21.2519		10.4057		4.97344		0.595596
12.49	993.747		800.178		596.519		391.557		247.966		143.706		78.7764		41.6659		21.2507		10.4356		4.97559		0.599882
12.59	993.738		800.175		596.553		391.577		247.983		143.714		78.7782		41.6653		21.2517		10.4436		4.97481		0.602025
12.69	993.738		800.162		596.595		391.594		247.971		143.722		78.7848		41.6659		21.2521		10.452		4.97267		0.603208
12.79	993.742		800.166		596.633		391.611		247.942		143.721		78.7883		41.6614		21.2516		10.4561		4.97072		0.613155
12.89	993.723		800.17		596.668		391.633		247.936		143.731		78.7942		41.6587		21.2578		10.4709		4.97833		0.615116
12.99	993.73		800.187		596.696		391.656		247.873		143.731		78.8042		41.6573		21.2564		10.4739		4.97481		0.614926
13.09	993.723		800.187		596.735		391.675		247.88		143.738		78.8051		41.6517		21.2588		10.4735		4.97305		0.624873
13.19	993.717		800.195		596.778		391.685		247.901		143.744		78.7987		41.6536		21.2617		10.4778		4.97383		0.628597
13.29	993.729		800.193		596.822		391.7		247.895		143.75		78.8014		41.6552		21.2603		10.4785		4.97383		0.628589
13.39	993.728		800.199		596.878		391.714		247.908		143.752		78.7994		41.6561		21.2652		10.4854		4.97676		0.632885
13.49	993.729		800.206		596.923		391.727		247.915		143.755		78.8016		41.6585		21.2648		10.4899		4.97617		0.636799
13.59	993.734		800.218		596.964		391.74		247.917		143.765		78.7922		41.6575		21.2662		10.4922		4.9752		0.637968
13.69	993.743		800.225		597.01		391.757		247.925		143.773		78.794		41.6598		21.2715		10.4971		4.97969		0.640498
13.79	993.737		800.237		597.058		391.773		247.921		143.776		78.7938		41.662		21.2734		10.4987		4.98165		0.640515
13.89	993.74		800.237		597.096		391.784		247.91		143.783		78.8024		41.6597		21.2685		10.4992		4.98515		0.643817
13.99	993.759		800.242		597.135		391.804		247.893		143.79		78.8012		41.6577		21.2779		10.4983		4.9838		0.646374
14.09	993.764		800.245		597.181		391.822		247.869		143.799		78.8044		41.655		21.2781		10.5008		4.98458		0.653972
14.19	993.774		800.25		597.222		391.839		247.857		143.803		78.8075		41.6579		21.2767		10.5027		4.98458		0.657497
14.29	993.775		800.253		597.254		391.853		247.841		143.81		78.8083		41.6577		21.2853		10.5162		4.98516		0.660823
14.39	993.774		800.256		597.281		391.863		247.836		143.817		78.8139		41.6598		21.2867		10.5172		4.9838		0.661798
14.49	993.781		800.262		597.303		391.878		247.827		143.824		78.8184		41.6612		21.2875		10.5207		4.9836		0.666087
14.59	993.786		800.264		597.335		391.89		247.816		143.829		78.8161		41.6628		21.2902		10.5201		4.98322		0.670581
14.69	993.788		800.284		597.361		391.899		247.806		143.835		78.8216		41.6628		21.2896		10.5211		4.98692		0.672153
14.79	993.795		800.299		597.385		391.908		247.791		143.843		78.8216		41.6665		21.2916		10.5205		4.98555		0.681126
14.89	993.804		800.309		597.399		391.918		247.782		143.847		78.8241		41.6681		21.2961		10.516		4.98848		0.67898
14.99	993.805		800.324		597.426		391.923		247.776		143.857		78.8229		41.669		21.297		10.5167		4.98829		0.686597
15.09	993.81		800.336		597.454		391.931		247.757		143.855		78.8262		41.6712		21.3056		10.52		4.98946		0.684261
15.19	993.807		800.362		597.472		391.943		247.748		143.867		78.8294		41.6729		21.3031		10.5176		4.99141		0.68797
15.29	993.795		800.38		597.5		391.954		247.741		143.871		78.8333		41.673		21.3107		10.5188		4.992		0.690701
15.39	993.804		800.392		597.516		391.96		247.721		143.879		78.8331		41.6782		21.3115		10.5231		4.99492		0.696559
15.49	993.804		800.41		597.526		391.976		247.705		143.884		78.836		41.6823		21.3102		10.5243		5.0004		0.698719
15.59	993.807		800.426		597.526		391.977		247.695		143.882		78.8391		41.6838		21.3124		10.5237		4.99923		0.700855
15.69	993.812		800.452		597.521		391.985		247.682		143.889		78.8432		41.6817		21.3172		10.5244		4.99727		0.698704
15.79	993.824		800.459		597.532		391.991		247.675		143.898		78.8468		41.6852		21.3199		10.5338		4.99552		0.70418
15.89	993.827		800.468		597.546		391.997		247.669		143.903		78.8503		41.6911		21.3258		10.5338		4.99317		0.705935
15.99	993.842		800.48		597.565		391.993		247.671		143.911		78.8518		41.6936		21.3271		10.5325		4.99923		0.704372
16.09	993.855		800.501		597.577		392.004		247.663		143.915		78.8539		41.694		21.3219		10.5383		5		0.711408
16.19	993.86		800.519		597.578		392.011		247.661		143.924		78.8621		41.7019		21.3252		10.5418		5.00469		0.714727
16.29	993.871		800.528		597.587		392.014		247.655		143.93		78.859		41.7081		21.3266		10.5422		5.00058		0.718427
16.39	993.902		800.534		597.604		392.023		247.648		143.941		78.8616		41.7109		21.3244		10.5399		5.00333		0.726636
16.49	993.921		800.548		597.631		392.033		247.643		143.952		78.8655		41.7147		21.326		10.5379		5.0004		0.725475
16.59	993.948		800.552		597.648		392.038		247.631		143.959		78.8712		41.721		21.3316		10.5416		4.99668		0.72781
16.69	993.966		800.559		597.665		392.045		247.627		143.969		78.8747		41.7206		21.3338		10.5455		5.00099		0.726255
16.79	993.989		800.567		597.677		392.052		247.62		143.979		78.8766		41.7286		21.3363		10.5444		5.00899		0.728398
16.89	994.018		800.571		597.684		392.063		247.619		143.988		78.8758		41.7327		21.332		10.5436		5.00664		0.732297
16.99	994.039		800.572		597.692		392.069		247.623		143.99		78.8793		41.7315		21.3361		10.5418		5.00528		0.736407
17.09	994.067		800.572		597.707		392.077		247.622		143.998		78.8807		41.7358		21.3359		10.5467		5.00762		0.739147
17.19	994.089		800.573		597.725		392.079		247.621		144.006		78.8846		41.7388		21.3377		10.5436		5.01192		0.738751
17.29	994.12		800.578		597.734		392.081		247.619		144.014		78.8911		41.7425		21.341		10.543		5.01173		0.742841
17.39	994.159		800.566		597.74		392.087		247.624		144.023		78.8959		41.7384		21.3389		10.5502		5.00977		0.745587
17.49	994.18		800.567		597.738		392.095		247.622		144.029		78.8971		41.7446		21.3351		10.551		5.00724		0.747151
17.59	994.197		800.569		597.743		392.101		247.619		144.034		78.8954		41.7472		21.3392		10.5543		5.00997		0.747538
17.69	994.217		800.567		597.744		392.108		247.619		144.046		78.8942		41.7542		21.3381		10.5573		5.00918		0.751447
17.79	994.239		800.56		597.745		392.113		247.625		144.049		78.8985		41.7557		21.3402		10.5602		5.00997		0.753003
17.89	994.261		800.554		597.753		392.118		247.628		144.058		78.9038		41.7546		21.3449		10.566		5.00879		0.758863
17.99	994.282		800.559		597.757		392.123		247.626		144.066		78.9035		41.7597		21.3476		10.5735		5.00216		0.762578
18.09	994.315		800.557		597.761		392.127		247.631		144.074		78.9053		41.7638		21.3478		10.5778		5.00509		0.769414
18.19	994.34		800.562		597.771		392.137		247.635		144.083		78.9069		41.7657		21.3484		10.5787		5.0004		0.769406
18.29	994.367		800.569		597.77		392.137		247.629		144.087		78.9085		41.7681		21.3467		10.5789		5.00157		0.77566
18.39	994.392		800.567		597.78		392.143		247.625		144.091		78.9121		41.7712		21.3505		10.5829		5.00646		0.777431
18.49	994.399		800.572		597.801		392.146		247.629		144.095		78.9121		41.7751		21.3496		10.585		5.00646		0.777226
18.59	994.419		800.574		597.814		392.152		247.631		144.101		78.9166		41.7841		21.3476		10.5854		4.99981		0.778203
18.69	994.439		800.578		597.822		392.162		247.632		144.107		78.9225		41.7864		21.3519		10.5834		5.0002		0.777806
18.79	994.46		800.582		597.836		392.166		247.635		144.114		78.9253		41.7893		21.3517		10.5815		5.0045		0.78152
18.89	994.477		800.587		597.842		392.174		247.633		144.123		78.934		41.7921		21.35		10.5844		5.00138		0.784648
18.99	994.489		800.591		597.851		392.178		247.644		144.131		78.9354		41.7999		21.3593		10.5776		5.00606		0.788554
19.09	994.489		800.598		597.859		392.184		247.65		144.139		78.9364		41.8034		21.356		10.5829		5.00314		0.785037
19.19	994.483		800.613		597.869		392.188		247.655		144.147		78.9401		41.8069		21.3631		10.5907		5.00196		0.786601
19.29	994.476		800.62		597.878		392.187		247.657		144.153		78.942		41.8141		21.3611		10.595		5.00509		0.783671
19.39	994.473		800.626		597.89		392.195		247.66		144.161		78.9473		41.8171		21.367		10.5971		5.00782		0.786213
19.49	994.471		800.627		597.904		392.202		247.664		144.168		78.9455		41.8222		21.3678		10.5944		5.00293		0.786992
19.59	994.461		800.622		597.913		392.202		247.668		144.176		78.9512		41.8229		21.3678		10.5973		5.00118		0.788945
19.69	994.467		800.637		597.918		392.201		247.671		144.181		78.953		41.8239		21.3658		10.5983		5.00704		0.791287
19.79	994.456		800.639		597.923		392.202		247.679		144.189		78.9541		41.8278		21.3709		10.603		5.00351		0.791089
19.89	994.449		800.641		597.925		392.208		247.683		144.199		78.9606		41.8319		21.3697		10.6053		5.00626		0.796757
19.99	994.442		800.648		597.928		392.211		247.686		144.204		78.9617		41.836		21.3732		10.6055		5.00684		0.791287
20.09	994.432		800.649		597.93		392.221		247.696		144.209		78.9633		41.8386		21.3781		10.6073		5.0047		0.792264
20.19	994.405		800.639		597.943		392.223		247.702		144.22		78.9727		41.8411		21.3824		10.6053		5.00918		0.793637
20.29	994.393		800.636		597.951		392.23		247.71		144.225		78.9768		41.8483		21.3824		10.6088		5.00665		0.797542
20.39	994.366		800.635		597.955		392.234		247.72		144.231		78.9846		41.8471		21.3877		10.6153		5.00547		0.800853
20.49	994.35		800.639		597.968		392.238		247.729		144.237		78.9901		41.8507		21.3848		10.6143		5.00469		0.79871
20.59	994.326		800.634		597.975		392.238		247.737		144.246		78.9915		41.8542		21.3902		10.6112		5.00997		0.799106
20.69	994.312		800.641		597.98		392.241		247.743		144.256		79.0001		41.8573		21.3936		10.6121		5.00861		0.809254
20.79	994.281		800.645		597.985		392.247		247.748		144.263		78.9977		41.8593		21.394		10.6153		5.00802		0.810238
20.89	994.251		800.643		597.986		392.25		247.758		144.272		78.9991		41.8604		21.3908		10.6196		5.01095		0.813748
20.99	994.225		800.648		597.997		392.253		247.767		144.279		79.0076		41.868		21.3988		10.62		5.0127		0.813748
21.09	994.202		800.653		598.004		392.252		247.77		144.285		79.0114		41.8735		21.4017		10.617		5.01837		0.81609
21.19	994.188		800.661		598.006		392.257		247.782		144.294		79.0157		41.8784		21.4033		10.6167		5.01973		0.815701
21.29	994.174		800.674		598.012		392.259		247.786		144.296		79.0209		41.8776		21.4043		10.618		5.01973		0.819806
21.39	994.166		800.674		598.012		392.267		247.797		144.303		79.0284		41.8782		21.4088		10.6201		5.02286		0.820981
21.49	994.152		800.677		598.014		392.267		247.809		144.31		79.0329		41.8811		21.413		10.6241		5.02462		0.820385
21.59	994.145		800.682		598.019		392.275		247.811		144.318		79.035		41.8874		21.414		10.6223		5.02755		0.824101
21.69	994.136		800.686		598.021		392.274		247.821		144.332		79.0344		41.8897		21.4185		10.6286		5.02813		0.826252
21.79	994.124		800.673		598.022		392.278		247.827		144.335		79.0358		41.8921		21.4195		10.6264		5.02872		0.831913
21.89	994.108		800.677		598.025		392.285		247.834		144.341		79.0403		41.8905		21.4248		10.628		5.03243		0.830349
21.99	994.092		800.679		598.032		392.286		247.847		144.347		79.0452		41.8935		21.4254		10.6315		5.03321		0.836597
22.09	994.06		800.681		598.034		392.284		247.855		144.348		79.0507		41.8995		21.4336		10.6284		5.03067		0.841678
22.19	994.031		800.691		598.038		392.289		247.866		144.36		79.0537		41.9042		21.4363		10.6307		5.03321		0.83875
22.29	994.013		800.694		598.034		392.296		247.87		144.36		79.0588		41.9059		21.4343		10.6311		5.03575		0.8446
22.39	993.99		800.697		598.027		392.295		247.88		144.369		79.0612		41.904		21.4353		10.6369		5.04024		0.844022
22.49	993.98		800.701		598.034		392.299		247.885		144.376		79.0583		41.9085		21.4398		10.6383		5.042		0.847156
22.59	993.969		800.705		598.035		392.299		247.894		144.381		79.0672		41.91		21.4473		10.6375		5.05001		0.851643
22.69	993.951		800.705		598.044		392.3		247.907		144.385		79.0739		41.9136		21.4492		10.6406		5.05079		0.856716
22.79	993.938		800.706		598.041		392.307		247.915		144.392		79.0766		41.9204		21.4494		10.6368		5.05391		0.85281
22.89	993.928		800.713		598.051		392.308		247.918		144.403		79.0797		41.9237		21.4525		10.6409		5.05333		0.853985
22.99	993.915		800.72		598.058		392.309		247.928		144.406		79.0854		41.9312		21.459		10.6407		5.05254		0.859455
23.09	993.9		800.731		598.059		392.31		247.942		144.415		79.0911		41.9308		21.4597		10.6405		5.05372		0.858271
23.19	993.892		800.741		598.058		392.315		247.951		144.421		79.0928		41.9355		21.4646		10.6409		5.05626		0.857693
23.29	993.881		800.743		598.059		392.318		247.958		144.429		79.0979		41.9403		21.4652		10.6424		5.05918		0.862576
23.39	993.869		800.748		598.057		392.321		247.968		144.432		79.1007		41.9464		21.4693		10.6452		5.06466		0.86414
23.49	993.871		800.752		598.061		392.326		247.974		144.436		79.1011		41.9511		21.4762		10.6471		5.06759		0.867657
23.59	993.861		800.743		598.063		392.33		247.98		144.442		79.1086		41.9546		21.481		10.6481		5.06876		0.870976
23.69	993.847		800.745		598.062		392.328		247.99		144.453		79.1132		41.9567		21.4836		10.6537		5.07247		0.871762
23.79	993.851		800.739		598.063		392.332		247.999		144.462		79.119		41.955		21.4845		10.6578		5.075		0.877224
23.89	993.84		800.744		598.061		392.335		248.012		144.467		79.1225		41.962		21.4865		10.6598		5.07872		0.878201
23.99	993.824		800.755		598.066		392.339		248.018		144.475		79.1276		41.9622		21.4896		10.659		5.08126		0.882107
24.09	993.807		800.747		598.062		392.345		248.036		144.483		79.136		41.9686		21.4941		10.6619		5.08399		0.883084
24.19	993.796		800.755		598.063		392.348		248.04		144.489		79.1395		41.9665		21.4949		10.6656		5.08204		0.886601
24.29	993.785		800.755		598.069		392.35		248.048		144.499		79.1438		41.9737		21.4959		10.6676		5.08809		0.894024
24.39	993.78		800.754		598.068		392.351		248.064		144.51		79.1473		41.9782		21.5019		10.6688		5.08751		0.893833
24.49	993.76		800.756		598.064		392.352		248.076		144.518		79.1557		41.9856		21.4998		10.6735		5.08712		0.892071
24.59	993.746		800.761		598.063		392.352		248.086		144.52		79.1593		41.9884		21.5011		10.6795		5.09122		0.898708
24.69	993.731		800.764		598.059		392.353		248.095		144.528		79.1645		41.99		21.5087		10.6782		5.09317		0.899684
24.79	993.72		800.758		598.059		392.355		248.106		144.53		79.1668		41.9928		21.5154		10.6793		5.09688		0.907108
24.89	993.701		800.766		598.056		392.357		248.116		144.542		79.1752		41.9966		21.5146		10.6832		5.09981		0.906324
24.99	993.694		800.775		598.059		392.36		248.13		144.552		79.1793		42.0036		21.5203		10.6846		5.10177		0.911793
25.09	993.689		800.774		598.062		392.363		248.136		144.551		79.1868		42.0089		21.5191		10.6805		5.10294		0.91531
25.19	993.68		800.782		598.059		392.364		248.143		144.565		79.1891		42.011		21.5236		10.6819		5.10079		0.915119
25.29	993.673		800.778		598.059		392.372		248.152		144.567		79.1966		42.0149		21.5287		10.6901		5.10371		0.919225
25.39	993.665		800.784		598.055		392.37		248.169		144.578		79.2063		42.0198		21.5293		10.6895		5.10547		0.922535
25.49	993.649		800.792		598.048		392.38		248.179		144.579		79.2085		42.0218		21.5345		10.6895		5.11212		0.921947
25.59	993.644		800.787		598.049		392.382		248.187		144.583		79.218		42.0313		21.5387		10.6951		5.11055		0.922734
25.69	993.635		800.798		598.043		392.387		248.203		144.59		79.2225		42.0301		21.5418		10.6952		5.11583		0.927616
25.79	993.619		800.808		598.044		392.384		248.211		144.595		79.2303		42.037		21.5369		10.6971		5.11289		0.929959
25.89	993.612		800.816		598.036		392.387		248.219		144.605		79.2378		42.0403		21.5447		10.6989		5.11524		0.931331
25.99	993.598		800.813		598.03		392.389		248.226		144.612		79.2418		42.0435		21.5472		10.6981		5.11564		0.938557
26.09	993.578		800.813		598.025		392.397		248.235		144.62		79.2434		42.0472		21.5472		10.7049		5.11485		0.940899
26.19	993.563		800.806		598.02		392.399		248.243		144.625		79.2522		42.054		21.5476		10.7084		5.11426		0.943631
26.29	993.562		800.81		598.02		392.402		248.255		144.631		79.2565		42.0589		21.5564		10.7104		5.12032		0.944217
26.39	993.546		800.812		598.02		392.402		248.263		144.633		79.2579		42.0634		21.5578		10.7086		5.1215		0.9491
26.49	993.537		800.817		598.023		392.404		248.279		144.642		79.2657		42.0673		21.5621		10.7139		5.12266		0.947538
26.59	993.526		800.827		598.022		392.407		248.292		144.65		79.2731		42.0751		21.5707		10.7166		5.12227		0.952031
26.69	993.512		800.832		598.018		392.404		248.298		144.654		79.2799		42.0778		21.5767		10.7178		5.12891		0.954175
26.79	993.5		800.841		598.011		392.409		248.313		144.662		79.293		42.0829		21.5738		10.7207		5.1297		0.959263
26.89	993.491		800.845		598.014		392.411		248.318		144.671		79.295		42.0884		21.5754		10.7244		5.12638		0.958667
26.99	993.476		800.843		598.008		392.42		248.323		144.679		79.3042		42.0909		21.5801		10.7274		5.1295		0.959842
27.09	993.464		800.845		598.014		392.417		248.335		144.682		79.308		42.094		21.5791		10.7313		5.12774		0.966877
27.19	993.452		800.846		598.006		392.421		248.347		144.688		79.3102		42.1046		21.5836		10.7325		5.12735		0.967655
27.29	993.446		800.857		598.006		392.419		248.361		144.69		79.3213		42.1085		21.5846		10.7307		5.13614		0.971362
27.39	993.424		800.87		597.999		392.421		248.372		144.701		79.326		42.1144		21.5891		10.7332		5.13927		0.971957
27.49	993.412		800.876		597.996		392.428		248.38		144.71		79.3305		42.1133		21.5894		10.7358		5.13478		0.975078
27.59	993.405		800.883		597.999		392.427		248.385		144.712		79.3358		42.1142		21.5959		10.7391		5.13106		0.981129
27.69	993.397		800.886		597.995		392.425		248.393		144.722		79.3407		42.1202		21.5957		10.7403		5.13438		0.982303
27.79	993.379		800.882		597.994		392.428		248.405		144.726		79.3469		42.126		21.5965		10.7436		5.1379		0.985233
27.89	993.374		800.884		597.984		392.436		248.42		144.729		79.3561		42.1243		21.5969		10.7449		5.14121		0.989726
27.99	993.36		800.881		597.98		392.433		248.425		144.738		79.3624		42.1272		21.6023		10.7492		5.14259		0.993045
28.09	993.355		800.875		597.979		392.438		248.442		144.743		79.3641		42.1352		21.6107		10.751		5.14278		0.993243
28.19	993.336		800.874		597.975		392.439		248.446		144.749		79.3659		42.1409		21.6113		10.7527		5.14531		0.988942
28.29	993.327		800.881		597.98		392.438		248.449		144.761		79.3682		42.1458		21.615		10.7516		5.14766		0.993824
28.39	993.319		800.887		597.973		392.443		248.464		144.764		79.3741		42.145		21.6164		10.7551		5.14689		0.994029
28.49	993.306		800.885		597.979		392.443		248.474		144.778		79.3798		42.1501		21.6211		10.7582		5.14727		1.00164
28.59	993.305		800.883		597.975		392.445		248.486		144.784		79.3829		42.1526		21.6249		10.7576		5.15079		1.00769
28.69	993.298		800.887		597.971		392.447		248.493		144.785		79.3907		42.1559		21.6261		10.7604		5.15489		1.00789
28.79	993.293		800.889		597.971		392.448		248.498		144.793		79.3958		42.1612		21.6295		10.7633		5.15587		1.00925
28.89	993.279		800.905		597.967		392.446		248.509		144.797		79.3996		42.1669		21.6308		10.7606		5.16231		1.01004
28.99	993.269		800.908		597.966		392.445		248.517		144.807		79.4061		42.1714		21.632		10.7721		5.16056		1.00633
29.09	993.265		800.913		597.959		392.45		248.526		144.812		79.4122		42.1782		21.6373		10.7762		5.15352		1.01355
29.19	993.25		800.928		597.954		392.445		248.54		144.821		79.4155		42.1792		21.6415		10.7787		5.15762		1.01804
29.29	993.249		800.924		597.965		392.45		248.549		144.827		79.4241		42.1808		21.647		10.7795		5.16094		1.01883
29.39	993.23		800.926		597.961		392.45		248.55		144.825		79.4298		42.186		21.6467		10.7819		5.15938		1.01706
29.49	993.216		800.933		597.955		392.445		248.561		144.833		79.4343		42.1907		21.6537		10.7862		5.16172		1.02587
29.59	993.21		800.943		597.945		392.445		248.568		144.837		79.4403		42.1897		21.6476		10.7862		5.16544		1.02468
29.69	993.198		800.95		597.944		392.445		248.582		144.843		79.4413		42.1962		21.6529		10.794		5.16368		1.02722
29.79	993.183		800.95		597.939		392.446		248.587		144.848		79.4495		42.1979		21.6566		10.7953		5.167		1.03113
29.89	993.174		800.955		597.943		392.447		248.599		144.856		79.452		42.2036		21.6619		10.7959		5.17071		1.0288
29.99	993.152		800.957		597.94		392.447		248.604		144.86		79.4579		42.2034		21.6623		10.8012		5.1713		1.02645
30.09	993.131		800.96		597.935		392.447		248.615		144.869		79.4639		42.2052		21.6654		10.8008		5.17443		1.0323
30.19	993.102		800.965		597.928		392.448		248.618		144.869		79.4674		42.2052		21.6672		10.7992		5.17559		1.02918
30.29	993.09		800.975		597.928		392.446		248.624		144.869		79.4659		42.2049		21.673		10.8043		5.17187		1.03426
30.39	993.067		800.992		597.928		392.448		248.631		144.877		79.475		42.2083		21.6746		10.8112		5.17598		1.03913
30.49	993.048		800.996		597.916		392.447		248.639		144.885		79.475		42.2106		21.6785		10.8145		5.18263		1.04402
30.59	993.025		800.988		597.908		392.45		248.647		144.886		79.4821		42.2083		21.6773		10.8153		5.18224		1.04539
30.69	992.997		800.994		597.907		392.454		248.653		144.89		79.4815		42.2192		21.6775		10.8194		5.18516		1.04538
30.79	992.973		800.997		597.911		392.455		248.656		144.894		79.4885		42.2171		21.681		10.8286		5.18457		1.04911
30.89	992.951		801.001		597.903		392.451		248.67		144.893		79.4954		42.2149		21.6879		10.8246		5.18848		1.04656
30.99	992.925		800.989		597.898		392.452		248.675		144.899		79.5028		42.2218		21.6886		10.8274		5.18966		1.04969
31.09	992.896		800.985		597.897		392.455		248.681		144.903		79.5036		42.2216		21.6945		10.8299		5.19004		1.05399
31.19	992.873		800.98		597.895		392.457		248.686		144.907		79.5139		42.2286		21.6974		10.836		5.19278		1.05359
31.29	992.852		800.983		597.89		392.455		248.691		144.909		79.5225		42.2276		21.7029		10.8395		5.19473		1.05574
31.39	992.822		800.986		597.878		392.455		248.702		144.912		79.5239		42.2331		21.7076		10.8416		5.19786		1.06082
31.49	992.793		800.986		597.873		392.459		248.714		144.915		79.5309		42.2353		21.7076		10.8405		5.19942		1.06277
31.59	992.758		800.99		597.871		392.461		248.716		144.924		79.5256		42.2366		21.7107		10.8465		5.20216		1.06199
31.69	992.728		800.994		597.862		392.466		248.722		144.923		79.5321		42.2329		21.7125		10.8526		5.19767		1.06258
31.79	992.711		800.99		597.856		392.464		248.73		144.931		79.5344		42.2349		21.7139		10.8541		5.20567		1.06629
31.89	992.69		800.991		597.86		392.462		248.743		144.94		79.5386		42.2376		21.717		10.8522		5.21172		1.06922
31.99	992.658		800.999		597.858		392.466		248.749		144.941		79.5378		42.2388		21.7199		10.8561		5.21134		1.07332
32.09	992.643		801.002		597.855		392.464		248.751		144.944		79.5456		42.2448		21.7252		10.8549		5.21876		1.07293
32.19	992.611		801.001		597.841		392.467		248.761		144.946		79.5479		42.2472		21.7289		10.8577		5.22207		1.07156
32.29	992.597		801.009		597.836		392.461		248.762		144.949		79.5518		42.2462		21.73		10.8573		5.22248		1.07098
32.39	992.574		801.01		597.834		392.464		248.769		144.948		79.5557		42.2473		21.7343		10.8635		5.22422		1.07898
32.49	992.555		801.009		597.832		392.468		248.78		144.954		79.5587		42.2489		21.7374		10.869		5.22149		1.08367
32.59	992.548		801.01		597.827		392.466		248.785		144.958		79.5623		42.2446		21.741		10.8744		5.22658		1.08523
32.69	992.525		801.001		597.831		392.469		248.794		144.963		79.5674		42.2469		21.7453		10.8752		5.22461		1.08309
32.79	992.508		800.994		597.829		392.467		248.799		144.969		79.5708		42.2542		21.7498		10.8756		5.22677		1.08876
32.89	992.485		800.985		597.824		392.468		248.804		144.975		79.5725		42.2581		21.749		10.8852		5.2295		1.09363
32.99	992.466		800.974		597.821		392.466		248.809		144.969		79.5719		42.2597		21.7574		10.8819		5.23204		1.09304
33.09	992.442		800.961		597.819		392.465		248.812		144.973		79.5786		42.2626		21.7552		10.8852		5.23224		1.09265
33.19	992.427		800.957		597.82		392.471		248.819		144.974		79.5799		42.2669		21.756		10.8862		5.23536		1.09618
33.29	992.409		800.962		597.82		392.468		248.823		144.977		79.5821		42.2657		21.7576		10.8856		5.24278		1.09832
33.39	992.4		800.968		597.828		392.464		248.828		144.982		79.5903		42.2672		21.7653		10.8868		5.24161		1.10262
33.49	992.39		800.968		597.814		392.468		248.831		144.98		79.5926		42.2673		21.7666		10.8887		5.24356		1.10027
33.59	992.38		800.962		597.816		392.466		248.84		144.985		79.5991		42.2734		21.774		10.8965		5.24493		1.10087
33.69	992.365		800.964		597.807		392.46		248.841		144.985		79.6004		42.2685		21.7738		10.8975		5.25138		1.10262
33.79	992.357		800.965		597.805		392.457		248.847		144.988		79.603		42.2671		21.7793		10.8946		5.24765		1.10105
33.89	992.337		800.972		597.8		392.462		248.854		144.983		79.6008		42.2771		21.7854		10.9006		5.2461		1.10476
33.99	992.324		800.977		597.803		392.459		248.857		144.99		79.6043		42.2747		21.7902		10.9		5.24473		1.11004
34.09	992.313		800.965		597.795		392.462		248.859		144.996		79.6049		42.2788		21.7889		10.8994		5.2504		1.11394
34.19	992.31		800.96		597.798		392.459		248.862		145.002		79.6102		42.2751		21.793		10.9041		5.25626		1.11511
34.29	992.303		800.957		597.798		392.462		248.862		145.002		79.6112		42.2773		21.7932		10.9047		5.25274		1.11474
34.39	992.303		800.955		597.798		392.462		248.865		145		79.6133		42.2803		21.7941		10.9049		5.25684		1.11902
34.49	992.29		800.944		597.798		392.458		248.87		145.007		79.6153		42.2807		21.7968		10.9084		5.2588		1.12116
34.59	992.294		800.945		597.805		392.461		248.871		145.008		79.6196		42.2829		21.7978		10.9121		5.26271		1.12195
34.69	992.281		800.943		597.808		392.46		248.878		145.009		79.6192		42.2846		21.8025		10.9164		5.26252		1.12508
34.79	992.265		800.938		597.811		392.463		248.885		145.01		79.6258		42.2864		21.8037		10.9149		5.26582		1.12586
34.89	992.26		800.928		597.816		392.461		248.887		145.013		79.6272		42.2864		21.8046		10.9178		5.26798		1.13114
34.99	992.264		800.918		597.814		392.461		248.889		145.017		79.629		42.2876		21.8109		10.9227		5.27032		1.12879
35.09	992.253		800.922		597.829		392.463		248.889		145.018		79.6278		42.2908		21.8133		10.9284		5.27578		1.13504
35.19	992.243		800.914		597.834		392.462		248.895		145.021		79.6293		42.2956		21.8195		10.9348		5.27715		1.1364
35.29	992.24		800.911		597.844		392.469		248.893		145.024		79.6325		42.2964		21.8164		10.9332		5.27638		1.13563
35.39	992.237		800.914		597.848		392.468		248.895		145.021		79.6345		42.2987		21.8199		10.9317		5.27638		1.1368
35.49	992.227		800.905		597.853		392.474		248.899		145.025		79.6403		42.3038		21.823		10.9383		5.27482		1.13698
35.59	992.222		800.908		597.865		392.475		248.901		145.027		79.6348		42.3042		21.8269		10.9395		5.28125		1.13699
35.69	992.216		800.898		597.873		392.476		248.902		145.032		79.6438		42.3067		21.8326		10.9395		5.27971		1.13817
35.79	992.217		800.891		597.883		392.478		248.905		145.04		79.6417		42.3064		21.8383		10.9376		5.27735		1.14051
35.89	992.211		800.889		597.885		392.478		248.912		145.047		79.6458		42.3145		21.8408		10.9452		5.28087		1.14421
35.99	992.203		800.898		597.889		392.478		248.912		145.044		79.6385		42.3186		21.8402		10.9432		5.28615		1.14304
36.09	992.201		800.893		597.9		392.476		248.912		145.047		79.6467		42.3184		21.8418		10.9522		5.2834		1.14461
36.19	992.197		800.877		597.909		392.479		248.917		145.051		79.6432		42.3222		21.8436		10.9498		5.28595		1.14148
36.29	992.196		800.867		597.909		392.477		248.921		145.05		79.6463		42.3296		21.8488		10.9539		5.28556		1.15106
36.39	992.184		800.867		597.915		392.484		248.921		145.059		79.6502		42.3319		21.8482		10.9594		5.28673		1.15438
36.49	992.172		800.862		597.914		392.478		248.927		145.059		79.6534		42.3325		21.8461		10.9602		5.28615		1.15691
36.59	992.157		800.859		597.924		392.481		248.928		145.062		79.6517		42.3269		21.8517		10.9623		5.28594		1.16102
36.69	992.152		800.856		597.934		392.484		248.931		145.064		79.6582		42.3306		21.8527		10.9616		5.29337		1.16512
36.79	992.155		800.846		597.939		392.488		248.936		145.066		79.6606		42.3339		21.8588		10.9674		5.29317		1.16337
36.89	992.15		800.841		597.934		392.483		248.943		145.071		79.666		42.3353		21.8609		10.9721		5.29435		1.1616
36.99	992.154		800.834		597.942		392.487		248.945		145.075		79.671		42.3376		21.8654		10.9756		5.29806		1.16745
37.09	992.157		800.83		597.947		392.487		248.952		145.07		79.6712		42.3415		21.8666		10.974		5.29533		1.17019
37.19	992.162		800.835		597.958		392.486		248.955		145.074		79.6776		42.3413		21.8691		10.9786		5.30117		1.17371
37.29	992.157		800.839		597.964		392.494		248.956		145.075		79.6801		42.3464		21.8685		10.9784		5.30039		1.1743
37.39	992.163		800.845		597.979		392.49		248.96		145.077		79.6807		42.3448		21.8697		10.9797		5.30021		1.17489
37.49	992.158		800.85		597.987		392.493		248.965		145.086		79.6825		42.3471		21.8699		10.9815		5.30117		1.17507
37.59	992.159		800.847		597.996		392.5		248.972		145.089		79.6833		42.353		21.8738		10.9901		5.30469		1.17664
37.69	992.161		800.841		598.005		392.498		248.971		145.089		79.6856		42.3567		21.8742		10.9912		5.30763		1.17977
37.79	992.16		800.838		598.004		392.501		248.972		145.089		79.6877		42.3593		21.8742		10.9916		5.30646		1.17801
37.89	992.157		800.841		598.011		392.5		248.971		145.094		79.692		42.3673		21.8758		10.9991		5.30489		1.17742
37.99	992.158		800.841		598.015		392.506		248.973		145.095		79.6928		42.3638		21.8771		10.9991		5.31056		1.1827
38.09	992.152		800.844		598.017		392.509		248.978		145.091		79.6973		42.3653		21.8781		11.0067		5.30704		1.1819
38.19	992.148		800.84		598.027		392.509		248.981		145.096		79.6993		42.3636		21.8814		11.0069		5.30567		1.18445
38.29	992.144		800.84		598.032		392.507		248.983		145.1		79.7005		42.3678		21.8813		11.0014		5.3084		1.18563
38.39	992.136		800.832		598.037		392.509		248.987		145.097		79.702		42.3706		21.8896		11.0071		5.31778		1.18406
38.49	992.131		800.822		598.043		392.513		248.984		145.108		79.7042		42.3716		21.8904		11.0123		5.31876		1.18563
38.59	992.129		800.816		598.046		392.513		248.985		145.104		79.7065		42.3719		21.8912		11.0199		5.32442		1.18698
38.69	992.123		800.826		598.043		392.521		248.991		145.107		79.7065		42.3774		21.8904		11.0219		5.3254		1.18484
38.79	992.116		800.828		598.051		392.517		248.99		145.112		79.7134		42.3755		21.896		11.033		5.32462		1.18563
38.89	992.112		800.823		598.057		392.509		248.992		145.113		79.7145		42.3721		21.8961		11.028		5.33067		1.18738
38.99	992.109		800.821		598.065		392.514		248.996		145.115		79.7151		42.3755		21.8978		11.0283		5.3334		1.19246
39.09	992.107		800.815		598.073		392.517		249.005		145.109		79.7173		42.3766		21.8996		11.0379		5.33302		1.19754
39.19	992.102		800.818		598.079		392.517		249.007		145.111		79.7206		42.378		21.9054		11.0348		5.32891		1.19597
39.29	992.104		800.808		598.09		392.514		249.005		145.115		79.728		42.3768		21.9074		11.0415		5.33652		1.20009
39.39	992.111		800.81		598.094		392.521		249.009		145.123		79.7289		42.378		21.9039		11.0444		5.34005		1.19617
39.49	992.112		800.809		598.097		392.519		249.011		145.118		79.729		42.3798		21.9054		11.0424		5.33575		1.19617
39.59	992.111		800.813		598.102		392.522		249.008		145.118		79.7288		42.3823		21.9126		11.0516		5.34121		1.20145
39.69	992.116		800.809		598.104		392.523		249.008		145.123		79.7327		42.3823		21.9203		11.0579		5.3422		1.20223
39.79	992.119		800.808		598.108		392.526		249.011		145.118		79.7352		42.3811		21.9217		11.061		5.3502		1.20262
39.89	992.116		800.8		598.115		392.527		249.013		145.115		79.7336		42.3825		21.9184		11.0596		5.35255		1.20886
39.99	992.119		800.796		598.114		392.528		249.015		145.115		79.7356		42.3815		21.9197		11.06		5.35547		1.20964
40.09	992.116		800.795		598.114		392.535		249.017		145.116		79.7417		42.3843		21.9234		11.0653		5.3547		1.21004
40.19	992.12		800.797		598.116		392.54		249.014		145.114		79.7426		42.3858		21.9256		11.0635		5.3627		1.21317
40.29	992.115		800.792		598.12		392.535		249.02		145.115		79.7477		42.3849		21.9256		11.0715		5.36583		1.21531
40.39	992.107		800.789		598.117		392.531		249.018		145.112		79.7549		42.3956		21.9314		11.0748		5.36778		1.21922
40.49	992.104		800.785		598.123		392.53		249.019		145.116		79.7563		42.3913		21.9314		11.0762		5.3666		1.21511
40.59	992.095		800.785		598.118		392.531		249.018		145.113		79.7522		42.3952		21.9351		11.0803		5.36563		1.21765
40.69	992.097		800.777		598.121		392.53		249.018		145.114		79.7536		42.3935		21.9343		11.076		5.37325		1.2284
40.79	992.083		800.77		598.113		392.531		249.012		145.113		79.7587		42.3915		21.9375		11.0776		5.37306		1.22996
40.89	992.068		800.762		598.099		392.528		249.012		145.109		79.7526		42.3959		21.9386		11.077		5.37521		1.23036
40.99	992.057		800.758		598.095		392.527		249.014		145.111		79.7518		42.3911		21.9451		11.0791		5.37852		1.23445
41.09	992.041		800.742		598.082		392.523		249.016		145.105		79.754		42.3934		21.9467		11.0844		5.38204		1.23816
41.19	992.029		800.746		598.062		392.522		249.016		145.106		79.7584		42.394		21.9514		11.0836		5.38497		1.23739
41.29	992.029		800.737		598.038		392.518		249.015		145.107		79.761		42.387		21.955		11.0875		5.38828		1.23581
41.39	992.019		800.722		598.011		392.512		249.014		145.101		79.758		42.3935		21.9603		11.0854		5.38712		1.23855
41.49	992.014		800.718		597.981		392.507		249.008		145.102		79.7598		42.3922		21.9619		11.0883		5.39414		1.24363
41.59	992.008		800.712		597.954		392.502		249.006		145.094		79.7616		42.3901		21.9625		11.0877		5.39103		1.24383
41.69	991.999		800.704		597.938		392.5		249.008		145.089		79.7643		42.3872		21.9658		11.0915		5.4		1.2405
41.79	991.996		800.688		597.909		392.496		249.004		145.089		79.7622		42.3886		21.9673		11.0879		5.4004		1.24462
41.89	991.983		800.674		597.875		392.495		248.998		145.085		79.76		42.3882		21.975		11.0948		5.39982		1.24051
41.99	991.984		800.655		597.845		392.49		248.984		145.084		79.761		42.3911		21.9734		11.0922		5.40215		1.24675
42.09	991.985		800.645		597.813		392.488		248.975		145.071		79.7635		42.3888		21.9812		11.0942		5.40665		1.24675
42.19	991.984		800.635		597.781		392.476		248.972		145.065		79.7616		42.3897		21.9834		11.0909		5.40645		1.24715
42.29	991.982		800.618		597.752		392.469		248.969		145.058		79.7554		42.3901		21.9853		11.0901		5.41603		1.25223
42.39	991.989		800.6		597.723		392.464		248.963		145.051		79.7546		42.388		21.99		11.095		5.41505		1.25574
42.49	991.981		800.587		597.698		392.451		248.954		145.043		79.7565		42.3858		21.9883		11.0905		5.41367		1.25866
42.59	991.976		800.571		597.675		392.445		248.946		145.036		79.7493		42.386		21.9963		11.0914		5.4129		1.26453
42.69	991.971		800.549		597.647		392.44		248.94		145.027		79.7436		42.3827		21.9945		11.093		5.41289		1.26219
42.79	991.958		800.529		597.62		392.429		248.934		145.014		79.7405		42.3796		21.9999		11.0877		5.41681		1.26805
42.89	991.947		800.514		597.596		392.426		248.923		145.003		79.7422		42.3817		22.0017		11.092		5.42443		1.26883
42.99	991.934		800.49		597.575		392.423		248.915		145		79.736		42.379		22.0027		11.0916		5.4207		1.27001
43.09	991.92		800.473		597.554		392.415		248.904		144.988		79.7364		42.378		22.0064		11.091		5.42345		1.2659
43.19	991.908		800.447		597.538		392.406		248.899		144.981		79.7383		42.3714		22.0095		11.0922		5.42207		1.26843
43.29	991.892		800.427		597.526		392.397		248.889		144.972		79.7352		42.3663		22.0129		11.0901		5.42443		1.27137
43.39	991.874		800.406		597.527		392.392		248.876		144.963		79.7284		42.3634		22.0091		11.0903		5.42579		1.26941
43.49	991.841		800.387		597.511		392.377		248.874		144.952		79.727		42.3587		22.0166		11.0867		5.42833		1.26941
43.59	991.792		800.366		597.483		392.362		248.863		144.933		79.7202		42.3589		22.0186		11.0897		5.42363		1.27253
43.69	991.731		800.352		597.475		392.349		248.847		144.925		79.7159		42.3593		22.0262		11.0916		5.42403		1.2745
43.79	991.647		800.339		597.457		392.34		248.835		144.91		79.7133		42.352		22.0267		11.0928		5.42833		1.27391
43.89	991.58		800.321		597.443		392.332		248.824		144.901		79.7091		42.3503		22.0283		11.0942		5.43164		1.27566
43.99	991.516		800.298		597.435		392.312		248.812		144.892		79.6973		42.3469		22.0295		11.0924		5.42892		1.27527
44.09	991.438		800.288		597.408		392.301		248.792		144.882		79.6917		42.3421		22.0271		11.0908		5.42461		1.27664
44.19	991.355		800.28		597.384		392.289		248.777		144.869		79.6876		42.3312		22.0248		11.0905		5.42696		1.27273
44.29	991.256		800.265		597.371		392.274		248.76		144.855		79.6831		42.3312		22.0236		11.0895		5.42794		1.27215
44.39	991.175		800.254		597.352		392.267		248.736		144.844		79.679		42.3329		22.0197		11.0877		5.42872		1.26844
44.49	991.079		800.242		597.331		392.25		248.716		144.828		79.6698		42.3311		22.0224		11.0887		5.42696		1.26551
44.59	990.966		800.234		597.313		392.222		248.705		144.817		79.6667		42.331		22.0254		11.0893		5.42305		1.26844
44.69	990.852		800.221		597.28		392.209		248.679		144.803		79.6624		42.3233		22.0211		11.0877		5.42306		1.26766
44.79	990.718		800.195		597.273		392.187		248.657		144.792		79.6573		42.3171		22.0254		11.0852		5.42773		1.27097
44.89	990.586		800.179		597.25		392.163		248.639		144.772		79.6473		42.3105		22.0228		11.0803		5.43321		1.27372
44.99	990.442		800.156		597.26		392.146		248.621		144.761		79.6384		42.3124		22.0211		11.0801		5.42833		1.26648
45.09	990.287		800.137		597.249		392.118		248.607		144.754		79.6321		42.3122		22.0179		11.0752		5.42442		1.26883
45.19	990.138		800.12		597.236		392.091		248.59		144.743		79.6235		42.3098		22.0209		11.078		5.42345		1.26805
45.29	990.001		800.093		597.241		392.07		248.568		144.731		79.6145		42.3143		22.0209		11.0788		5.42735		1.26883
45.39	989.846		800.072		597.237		392.042		248.557		144.714		79.6042		42.3122		22.0238		11.0746		5.43028		1.26844
45.49	989.684		800.039		597.235		392.018		248.544		144.696		79.5921		42.3114		22.0212		11.0762		5.42677		1.27136
45.59	989.513		800.014		597.223		391.993		248.525		144.683		79.5794		42.304		22.0209		11.0721		5.42129		1.27039
45.69	989.354		799.986		597.208		391.965		248.51		144.663		79.5678		42.3013		22.0181		11.0735		5.42247		1.27137
45.79	989.196		799.958		597.201		391.941		248.489		144.64		79.5623		42.2895		22.0193		11.0745		5.42267		1.27273
45.89	989.016		799.94		597.192		391.912		248.475		144.62		79.553		42.2915		22.0203		11.0731		5.42169		1.26981
45.99	988.846		799.923		597.194		391.887		248.445		144.607		79.5434		42.2893		22.0152		11.0735		5.42071		1.26512
46.09	988.655		799.905		597.192		391.861		248.423		144.585		79.5313		42.2841		22.0156		11.0733		5.41759		1.26317
46.19	988.48		799.879		597.173		391.832		248.406		144.565		79.5227		42.2816		22.0107		11.0756		5.41934		1.26335
46.29	988.307		799.858		597.164		391.813		248.386		144.549		79.5129		42.2755		22.0047		11.0742		5.41738		1.26648
46.39	988.146		799.837		597.152		391.779		248.363		144.524		79.5006		42.2679		22.0023		11.0668		5.41681		1.26453
46.49	987.994		799.815		597.149		391.761		248.34		144.501		79.4899		42.2616		22.0054		11.0678		5.4131		1.262
46.59	987.855		799.789		597.139		391.731		248.315		144.488		79.4815		42.2529		22.0056		11.066		5.4133		1.26277
46.69	987.712		799.754		597.141		391.703		248.295		144.469		79.4663		42.2515		22.0047		11.0643		5.41035		1.26179
46.79	987.562		799.731		597.127		391.678		248.275		144.453		79.4502		42.2483		22.0015		11.0629		5.41075		1.26258
46.89	987.39		799.713		597.117		391.649		248.256		144.432		79.4415		42.2454		22.0023		11.066		5.40802		1.26336
46.99	987.221		799.691		597.102		391.62		248.243		144.409		79.4251		42.238		21.9977		11.058		5.41017		1.26355
47.09	987.042		799.664		597.081		391.592		248.224		144.393		79.4129		42.2308		21.9974		11.0594		5.40802		1.26355
47.19	986.852		799.644		597.061		391.557		248.212		144.375		79.3959		42.2225		21.9996		11.061		5.40566		1.26493
47.29	986.684		799.611		597.038		391.533		248.196		144.351		79.3838		42.2165		21.9975		11.0561		5.40196		1.25925
47.39	986.503		799.576		597.024		391.501		248.179		144.339		79.3717		42.2159		21.9964		11.0545		5.40489		1.26218
47.49	986.318		799.54		597.016		391.471		248.165		144.32		79.3557		42.2114		21.9941		11.0471		5.40451		1.26746
47.59	986.126		799.499		596.997		391.438		248.149		144.302		79.3414		42.2087		21.9921		11.0506		5.39844		1.27157
47.69	985.948		799.462		596.968		391.409		248.128		144.296		79.3284		42.2022		21.9857		11.0492		5.40196		1.26941
47.79	985.765		799.426		596.945		391.367		248.119		144.271		79.3174		42.1948		21.9802		11.0483		5.3963		1.27077
47.89	985.573		799.378		596.928		391.337		248.097		144.254		79.308		42.1895		21.9791		11.0485		5.39591		1.26258
47.99	985.385		799.327		596.909		391.304		248.085		144.233		79.2903		42.1843		21.9806		11.0434		5.3961		1.26259
48.09	985.213		799.285		596.895		391.27		248.067		144.223		79.2772		42.1825		21.9755		11.042		5.39356		1.26414
48.19	985.04		799.255		596.887		391.24		248.044		144.203		79.262		42.1776		21.9744		11.0417		5.39454		1.26648
48.29	984.856		799.213		596.868		391.208		248.029		144.185		79.2483		42.1667		21.975		11.0389		5.39336		1.26922
48.39	984.677		799.172		596.851		391.173		248.006		144.163		79.2305		42.1681		21.9685		11.0387		5.39297		1.27019
48.49	984.516		799.123		596.84		391.143		247.994		144.15		79.2186		42.1622		21.9675		11.0422		5.39063		1.27293
48.59	984.337		799.084		596.816		391.102		247.977		144.133		79.2108		42.1562		21.9683		11.0385		5.38731		1.27039
48.69	984.163		799.036		596.802		391.076		247.962		144.112		79.1907		42.1511		21.9668		11.0407		5.3838		1.26766
48.79	983.973		798.998		596.795		391.043		247.945		144.097		79.1772		42.145		21.9635		11.0373		5.38868		1.27058
48.89	983.784		798.964		596.785		391.007		247.929		144.081		79.1706		42.1364		21.967		11.0379		5.38263		1.27625
48.99	983.618		798.926		596.773		390.971		247.918		144.064		79.1497		42.1298		21.9639		11.0301		5.38067		1.27762
49.09	983.536		798.896		596.756		390.938		247.894		144.044		79.1349		42.1255		21.9597		11.0262		5.37891		1.27645
49.19	983.425		798.843		596.739		390.907		247.885		144.024		79.1218		42.1237		21.9615		11.0237		5.3754		1.27801
49.29	983.3		798.799		596.729		390.87		247.876		144.009		79.1039		42.1183		21.9618		11.0201		5.37911		1.27977
49.39	983.098		798.75		596.727		390.827		247.861		143.996		79.0977		42.1095		21.954		11.0225		5.37852		1.28171
49.49	982.991		798.703		596.717		390.794		247.851		143.976		79.0794		42.1073		21.9515		11.0209		5.37793		1.27996
49.59	982.818		798.657		596.699		390.76		247.846		143.958		79.0655		42.1046		21.9482		11.0211		5.37969		1.27684
49.69	982.633		798.602		596.681		390.719		247.839		143.939		79.0493		42.0934		21.9457		11.0237		5.3752		1.2739
49.79	982.471		798.566		596.667		390.683		247.827		143.924		79.0346		42.0886		21.9455		11.0203		5.37716		1.27137
49.89	982.361		798.516		596.657		390.648		247.825		143.911		79.0221		42.0886		21.9465		11.0188		5.3754		1.27059
49.99	982.165		798.467		596.639		390.609		247.816		143.889		79.0088		42.0831		21.9486		11.0145		5.37345		1.26649
50.09	981.973		798.428		596.628		390.572		247.811		143.872		78.9989		42.0772		21.9424		11.0139		5.36935		1.26999
50.19	981.811		798.38		596.608		390.535		247.805		143.851		78.9825		42.0714		21.9394		11.0135		5.37013		1.27059
50.29	981.71		798.337		596.586		390.494		247.799		143.839		78.9729		42.0641		21.9377		11.0133		5.37012		1.27331
50.39	981.573		798.294		596.572		390.451		247.787		143.826		78.9604		42.06		21.9353		11.0133		5.36817		1.27586
50.49	981.433		798.252		596.551		390.416		247.785		143.809		78.9499		42.056		21.934		11.0157		5.36427		1.27449
50.59	981.287		798.22		596.524		390.378		247.774		143.795		78.9354		42.0495		21.9388		11.0106		5.36622		1.27704
50.69	981.116		798.189		596.506		390.332		247.768		143.77		78.9272		42.0473		21.9398		11.0116		5.35919		1.28132
50.79	980.96		798.154		596.489		390.303		247.76		143.755		78.9159		42.0446		21.9369		11.0135		5.35703		1.28465
50.89	980.806		798.131		596.466		390.259		247.758		143.737		78.9055		42.037		21.9375		11.0106		5.35685		1.28309
50.99	980.661		798.109		596.443		390.22		247.755		143.719		78.8958		42.0364		21.9355		11.0145		5.35352		1.28445
51.09	980.564		798.08		596.43		390.177		247.743		143.701		78.8833		42.0298		21.9363		11.0127		5.35627		1.28543
51.19	980.477		798.056		596.419		390.147		247.738		143.683		78.8756		42.0284		21.9357		11.0096		5.35743		1.27918
51.29	980.352		798.019		596.405		390.104		247.732		143.671		78.8676		42.0228		21.9316		11.0078		5.35841		1.27918
51.39	980.263		797.992		596.384		390.068		247.727		143.663		78.8553		42.0179		21.9318		11.0081		5.36075		1.27703
51.49	980.186		797.954		596.362		390.038		247.722		143.644		78.8492		42.0106		21.9287		10.9985		5.35782		1.27898
51.59	980.121		797.928		596.337		390		247.719		143.63		78.8407		42.0134		21.9234		11.0008		5.35841		1.27548
51.69	980.004		797.904		596.319		389.966		247.714		143.612		78.8282		42.0052		21.9226		11.0008		5.35665		1.27488
51.79	979.895		797.876		596.295		389.938		247.707		143.597		78.8186		42.0001		21.9215		11.0012		5.35685		1.27391
51.89	979.778		797.846		596.285		389.9		247.698		143.579		78.8151		41.9987		21.9197		10.9989		5.35918		1.27176
51.99	979.644		797.818		596.267		389.864		247.69		143.563		78.8098		41.9975		21.9156		11.0024		5.35665		1.27116
52.09	979.529		797.781		596.241		389.833		247.684		143.545		78.8065		41.9878		21.9125		10.9994		5.35294		1.2702
52.19	979.438		797.761		596.217		389.803		247.678		143.524		78.8014		41.9897		21.9135		10.9977		5.35548		1.26961
52.29	979.357		797.734		596.203		389.771		247.669		143.509		78.7934		41.9845		21.9125		10.9983		5.35548		1.26609
52.39	979.275		797.696		596.192		389.745		247.669		143.495		78.7879		41.9823		21.9109		10.9975		5.36075		1.26784
52.49	979.184		797.648		596.17		389.709		247.665		143.481		78.7807		41.9751		21.9095		10.9961		5.35684		1.27
52.59	979.079		797.613		596.142		389.669		247.655		143.473		78.7759		41.9724		21.9051		10.9952		5.35918		1.27253
52.69	978.941		797.56		596.106		389.638		247.649		143.46		78.7696		41.9679		21.901		10.9934		5.3631		1.27234
52.79	978.865		797.506		596.097		389.61		247.646		143.449		78.7592		41.9667		21.9021		10.9973		5.36661		1.26551
52.89	978.765		797.477		596.086		389.575		247.642		143.427		78.7561		41.9639		21.899		10.993		5.36622		1.26551
52.99	978.658		797.431		596.064		389.556		247.639		143.415		78.7451		41.9599		21.8927		10.993		5.37227		1.26727
53.09	978.567		797.383		596.047		389.529		247.63		143.405		78.7438		41.9571		21.8962		10.9918		5.37345		1.26609
53.19	978.49		797.342		596.024		389.503		247.625		143.4		78.7362		41.9577		21.8922		10.9895		5.37423		1.26335
53.29	978.422		797.315		596.012		389.466		247.619		143.388		78.7262		41.9509		21.8922		10.9947		5.37012		1.27
53.39	978.446		797.275		595.989		389.439		247.614		143.38		78.7198		41.9477		21.8949		10.995		5.37462		1.27332
53.49	978.497		797.246		595.973		389.422		247.61		143.372		78.7104		41.946		21.893		11.0002		5.3793		1.2743
53.59	978.54		797.225		595.955		389.402		247.603		143.362		78.7102		41.9423		21.899		11.0057		5.38614		1.27722
53.69	978.519		797.201		595.933		389.393		247.6		143.351		78.7057		41.9417		21.8994		11.0065		5.39084		1.28425
53.79	978.569		797.191		595.928		389.38		247.597		143.345		78.7032		41.9427		21.905		11.012		5.39376		1.28875
53.89	978.614		797.176		595.902		389.356		247.59		143.339		78.6993		41.9434		21.908		11.0115		5.40059		1.29148
53.99	978.65		797.139		595.882		389.327		247.583		143.321		78.6958		41.9448		21.9121		11.0159		5.4088		1.28875
54.09	978.662		797.111		595.864		389.296		247.576		143.316		78.696		41.9452		21.9129		11.0227		5.41504		1.29285
54.19	978.67		797.089		595.842		389.272		247.571		143.298		78.6891		41.9392		21.9156		11.0254		5.41544		1.29383
54.29	978.654		797.068		595.817		389.255		247.564		143.291		78.6762		41.9425		21.923		11.0324		5.42149		1.30027
54.39	978.645		797.038		595.809		389.241		247.56		143.285		78.6694		41.9419		21.9263		11.0327		5.41953		1.30554
54.49	978.669		797.014		595.798		389.215		247.556		143.27		78.6672		41.943		21.931		11.0354		5.41837		1.31102
54.59	978.722		797		595.775		389.193		247.551		143.264		78.6655		41.9446		21.9379		11.0454		5.41759		1.31903
54.69	978.784		796.972		595.744		389.173		247.548		143.256		78.6617		41.9493		21.9396		11.0493		5.4129		1.31844
54.79	978.823		796.946		595.726		389.146		247.543		143.246		78.6635		41.9454		21.9422		11.0418		5.41387		1.3116
54.89	978.863		796.919		595.7		389.13		247.542		143.233		78.6659		41.9419		21.9365		11.0483		5.40705		1.31667
54.99	978.902		796.888		595.678		389.115		247.538		143.231		78.6637		41.9407		21.9373		11.0424		5.41192		1.3157
55.09	978.926		796.867		595.649		389.1		247.532		143.226		78.6667		41.9339		21.9377		11.0428		5.40391		1.31414
55.19	978.967		796.846		595.629		389.077		247.525		143.215		78.6594		41.9347		21.9324		11.0428		5.40255		1.29831
55.29	978.981		796.825		595.612		389.054		247.52		143.206		78.6643		41.938		21.9232		11.05		5.39786		1.27957
55.39	979		796.81		595.597		389.037		247.515		143.195		78.6645		41.9327		21.926		11.0414		5.39415		1.25653
55.49	979.011		796.787		595.569		389.019		247.505		143.19		78.667		41.9284		21.9201		11.0321		5.38478		1.22859
55.59	979.018		796.777		595.543		388.997		247.499		143.177		78.6582		41.9212		21.8945		11.0141		5.37461		1.20829
55.69	979.036		796.74		595.519		388.993		247.488		143.169		78.6549		41.91		21.8728		11.0012		5.37052		1.18211
55.79	979.096		796.721		595.497		388.98		247.479		143.161		78.6424		41.897		21.8613		10.9842		5.35938		1.16491
55.89	979.149		796.705		595.481		388.963		247.471		143.152		78.6172		41.869		21.8513		10.9713		5.35548		1.18915
55.99	979.206		796.69		595.471		388.952		247.467		143.147		78.6007		41.8469		21.8427		10.9658		5.36914		1.21511
56.09	979.288		796.665		595.46		388.928		247.45		143.127		78.5767		41.8443		21.8256		10.9573		5.367		1.25516
56.19	979.37		796.649		595.444		388.904		247.427		143.104		78.5575		41.8534		21.8142		11.0026		5.40567		1.35047
56.29	979.447		796.625		595.438		388.873		247.403		143.088		78.536		41.8624		21.8203		11.0586		5.48067		1.45751
56.39	979.49		796.597		595.397		388.846		247.376		143.079		78.5059		41.8624		21.8434		11.1413		5.60137		1.42899
56.49	979.503		796.568		595.362		388.825		247.343		143.057		78.4741		41.88		21.8865		11.2008		5.642		1.35124
56.59	979.519		796.544		595.326		388.801		247.321		143.04		78.4657		41.9327		21.9387		11.2682		5.60918		0.166093
56.69	979.532		796.513		595.291		388.775		247.288		143.016		78.5071		41.9934		22.0117		11.2575		5.46895		-4.33721
56.79	979.526		796.47		595.256		388.757		247.269		143.012		78.5715		42.0118		22.0343		10.5129		4.64434		-10.1665
56.89	979.56		796.423		595.206		388.73		247.306		143.012		78.7028		41.9198		21.9738		6.45648		2.00039		-9.77745
56.99	979.606		796.354		595.13		388.726		247.347		143.066		78.8022		40.7456		20.7533		-0.0951		-0.322057		-5.01146
57.09	979.667		796.278		595.019		388.749		247.436		143.1		78.7862		35.2882		15.8113		-0.770443		0.567982		-1.53683
57.19	979.708		796.2		595.004		388.867		247.542		143.123		78.6469		28.5772		10.2597		3.84495		2.94972		-0.238583
57.29	979.747		796.125		595.001		388.95		247.53		143.055		77.0995		28.514		11.1689		7.49749		4.40929		0.284741
57.39	979.721		796.072		595.039		388.908		247.524		141.997		70.1422		33.2136		15.4511		9.09065		4.86515		0.376839
57.49	979.657		796.003		595.118		387.914		245.629		136.87		61.7436		36.9153		18.2594		9.62563		4.86846		0.33358
57.59	979.525		796.037		595.229		382.345		238.364		126.562		61.7336		38.3054		19.4099		9.71066		4.79981		0.18142
57.69	979.377		796.229		595.11		372.815		228.91		119.923		66.7964		38.4368		19.7473		9.59044		4.71232		0.116684
57.79	979.413		796.429		591.438		367.551		226.315		124.028		70.8075		38.1809		19.6707		9.34376		4.62775		0.0164907
57.89	979.557		796.493		576.094		367.351		228.665		130.415		72.3542		37.6401		19.4864		9.14924		4.47207		-0.112621
57.99	980.159		796.43		556.961		368.851		231.472		133.142		72.3213		36.9669		19.1149		8.97932		4.34376		-0.155102
58.09	980.8		794.297		550.346		371.012		233.2		133.052		71.5296		36.2691		18.7194		8.75461		4.11632		-0.140839
58.19	981.178		778.425		552.356		371.471		233.199		131.501		70.3364		35.5476		18.3195		8.58362		3.82277		-0.218769
58.29	981.312		740.152		557.793		369.409		231.339		129.466		68.985		34.7754		17.8596		8.37367		3.50977		-0.294849
58.39	978.424		704.61		564.512		364.935		228.32		126.999		67.5991		34.1738		17.422		8.08871		2.98322		-0.435566
58.49	961.3		705.563		567.571		358.954		224.489		124.414		66.1118		33.4583		16.7976		7.62543		2.5295		-0.753445
58.59	925.866		731.396		565.179		351.971		220.079		121.749		64.468		32.6114		16.2734		6.94516		1.80967		-1.28029
58.69	883.154		754.576		558.369		344.546		214.833		118.971		62.6901		31.696		15.5092		6.19748		1.12129		-1.89318
58.79	851.501		765.757		548.577		337.171		208.892		115.949		60.4231		30.6237		14.4926		5.3016		0.443563		-2.62843
58.89	846.928		764.726		537.179		330.151		202.366		112.548		57.8817		29.2534		13.3176		4.3391		-0.184858		-3.37765
58.99	870.753		754.973		525.101		323.273		195.495		108.803		54.7983		27.8616		12.0572		3.41848		-0.797948		-4.00665
59.09	903.545		739.963		512.945		315.839		187.958		104.508		51.6801		26.2074		10.8507		2.54193		-1.42451		-4.53049
59.19	927.962		722.967		499.652		307.203		179.434		99.6623		48.3507		24.459		9.55133		1.64055		-2.05499		-5.01535
59.29	938.447		705.625		484.238		297.722		170.308		94.4378		45.018		22.5779		8.2246		0.756088		-2.67588		-5.52738
59.39	935.976		688.596		466.887		286.802		160.76		89.0696		41.8505		20.7525		6.95465		-0.159718		-3.22245		-6.08331
59.49	924.6		669.712		446.642		273.937		151.264		83.5255		38.6846		18.9455		5.75262		-0.990295		-3.37364		-6.68596
59.59	907.703		646.977		423.086		259.582		141.774		78.1364		35.6527		17.1636		4.58493		-1.79432		-2.68798		-7.22042
59.69	886.019		621.213		397.256		244.56		132.363		72.7207		32.6302		15.4297		3.40496		-2.26327		-1.42275		-7.37991
59.79	855.607		594.102		370.603		229.275		122.96		67.5133		29.687		13.7505		2.26787		-1.72711		-0.355471		-6.47914
59.89	815.961		565.629		344.063		214.045		114.057		62.3747		26.8062		12.1393		1.79518		-0.364415		0.352162		-4.36478
59.99	766.373		532.771		317.776		198.932		105.524		57.526		24.305		10.8428		2.50261		0.858333		1.02353		-2.10344
60.09	703.428		494.762		292.149		184.173		97.2817		52.6611		22.9201		10.6517		3.83493		1.58088		1.71094		-0.599246
60.19	629.875		454.163		267.31		169.841		89.8625		48.3391		22.9852		11.376		4.83222		2.37854		2.20888		0.217167
60.29	552.506		412.746		243.392		156.013		84.5617		45.2935		23.6464		11.9993		5.51755		3.29261		2.40352		0.632198
60.39	475.536		371.861		220.693		142.801		82.2316		44.2326		24.9409		12.1892		6.28475		3.91703		2.42637		0.891979
60.49	401.041		331.938		199.028		130.054		80.8951		44.0425		26.4185		12.2913		7.22282		4.24455		2.38751		1.03621
60.59	329.254		293.502		178.336		118.24		79.7453		44.42		27.4766		12.7766		7.78602		4.33635		2.34169		1.13895
60.69	261.247		257.054		159.263		109.356		80.1492		45.7366		27.7801		13.5085		8.04529		4.3095		2.27051		1.17155
60.79	196.803		222.6		145.255		105.215		82.4329		47.3924		27.5765		13.9508		8.00094		4.20052		2.16592		1.18552
60.89	136.781		190.102		140.216		104.773		84.6424		48.4066		26.9962		13.9993		7.85681		4.10863		2.02949		1.15397
60.99	81.2926		159.469		142.496		108.573		85.469		48.651		26.1639		13.8913		7.65418		3.96712		1.94043		1.06287
61.09	29.887		135.493		153.082		115.749		84.8147		48.0376		25.1931		13.57		7.36266		3.81342		1.84239		1.04227
61.19	-17.7937		126.398		169.444		122.776		83.0491		46.9063		24.0725		13.1193		7.03405		3.63313		1.71085		1.03191
61.29	-59.9718		130.475		184.383		127.091		80.4712		45.3167		23.0833		12.6295		6.68777		3.42903		1.60538		0.973225
61.39	-83.7965		137.877		194.156		128.331		77.3658		43.5033		22.0582		12.112		6.37643		3.23557		1.51545		0.916476
61.49	-80.534		145.255		198.289		127.186		74.1565		41.6843		21.071		11.5782		6.08239		3.04358		1.42714		0.851048
61.59	-50.6367		162.561		197.678		124.201		70.8643		39.7871		20.0619		11.0408		5.77615		2.85784		1.34737		0.791974
61.69	11.3552		191.607		193.639		120.147		67.6668		37.9579		19.0854		10.4932		5.46139		2.70267		1.25293		0.73933
61.79	97.2017		220.871		187.791		115.587		64.6078		36.2373		18.2155		9.98151		5.17215		2.55344		1.17481		0.690013
61.89	182.891		241.976		180.763		110.786		61.7192		34.5379		17.3253		9.45838		4.88289		2.42356		1.08487		0.640597
61.99	251.558		253.181		173.408		105.925		58.8554		32.8612		16.5399		8.99071		4.63952		2.31225		1.01221		0.595097
62.09	298.263		256.113		166.035		101.216		56.1281		31.4118		15.7442		8.52565		4.43133		2.1973		0.942096		0.561603
62.19	324.746		253.484		158.758		96.6195		53.5183		30.0037		15.056		8.08425		4.2075		2.08705		0.866214		0.527424
62.29	335.509		247.369		151.675		92.2853		51.1394		28.6089		14.3645		7.73681		3.99763		1.97181		0.812307		0.511014
62.39	336.075		239.266		144.795		88.0287		48.7606		27.2594		13.7086		7.38389		3.78465		1.86438		0.752065		0.474491
62.49	330.439		230.102		138.29		84.0696		46.5909		26.08		13.1046		7.04736		3.60427		1.76468		0.700489		0.45554
62.59	321.239		220.8		132.081		80.2478		44.477		24.8826		12.5141		6.70283		3.44325		1.66584		0.656744		0.433873
62.69	310.41		211.26		126.159		76.5839		42.5562		23.8091		11.9741		6.36551		3.28016		1.59232		0.612704		0.417453
62.79	298.672		201.997		120.468		73.2037		40.6936		22.7683		11.4383		6.05721		3.13532		1.50725		0.580283		0.404574
62.89	286.78		193.096		115.098		69.8807		38.9515		21.754		10.9285		5.77968		2.99812		1.44828		0.541797		0.396763
62.99	274.963		184.543		110.027		66.7647		37.265		20.8466		10.4445		5.51844		2.85985		1.37709		0.504398		0.378392
63.09	263.437		176.354		105.224		63.8493		35.6711		19.9294		9.96929		5.27215		2.73963		1.3301		0.473455		0.373997
63.19	252.252		168.559		100.642		61.1228		34.1447		19.0291		9.53806		5.06522		2.62078		1.27796		0.441518		0.361897
63.29	241.371		161.23		96.2005		58.459		32.7081		18.2349		9.14271		4.8577		2.49949		1.21741		0.417975		0.355259
63.39	231.193		154.195		92.1227		55.9309		31.3337		17.5089		8.77086		4.66425		2.38317		1.17903		0.389758		0.344212
63.49	221.39		147.499		88.2479		53.562		30.0715		16.8171		8.43364		4.466		2.29079		1.13938		0.364262		0.336109
63.59	212.115		141.114		84.4674		51.3355		28.8065		16.0907		8.09294		4.27264		2.19656		1.09143		0.337704		0.330448
63.69	203.202		135.061		80.9056		49.1735		27.6118		15.4781		7.77826		4.09285		2.09734		1.04789		0.31397		0.319218
63.79	194.685		129.361		77.5198		47.1381		26.5495		14.8706		7.47534		3.91425		2.00027		1.00062		0.300984		0.317463
63.89	186.522		123.912		74.4078		45.2712		25.5192		14.2911		7.18833		3.73582		1.91686		0.960675		0.28858		0.30965
63.99	178.781		118.623		71.292		43.3604		24.4948		13.6887		6.92682		3.58787		1.83396		0.925906		0.264072		0.310917
64.09	171.438		113.728		68.4486		41.65		23.5325		13.1174		6.67966		3.45117		1.75876		0.899541		0.248142		0.314426
64.19	164.297		109.018		65.6086		39.9761		22.599		12.6495		6.42407		3.31668		1.69509		0.86497		0.234678		0.31493
64.29	157.56		104.54		63.0571		38.4576		21.7522		12.195		6.18033		3.19637		1.62976		0.834797		0.220706		0.310429
64.39	151.142		100.311		60.5788		36.9486		20.9635		11.7282		5.94468		3.07704		1.5659		0.810674		0.215916		0.308872
64.49	145.001		96.2722		58.2514		35.5201		20.1909		11.2909		5.74907		2.96014		1.50906		0.776783		0.205768		0.309155
64.59	139.123		92.3015		55.9891		34.1265		19.4409		10.8968		5.53346		2.85624		1.4531		0.738802		0.191028		0.314343
64.69	133.49		88.7034		53.788		32.8458		18.7256		10.5168		5.3399		2.75145		1.39997		0.716433		0.177157		0.311497
64.79	128.206		85.2085		51.7176		31.6302		18.0824		10.1265		5.16178		2.662		1.35593		0.690464		0.170413		0.308766
64.89	123.124		81.807		49.7966		30.4821		17.4228		9.7762		5.01012		2.56131		1.30495		0.665844		0.15762		0.30994
64.99	118.214		78.6931		47.9571		29.3455		16.843		9.44019		4.85552		2.46445		1.26374		0.636846		0.154117		0.31052
65.09	113.525		75.5945		46.2017		28.2457		16.2685		9.11958		4.69907		2.38368		1.21794		0.620441		0.14121		0.312183
65.19	109.141		72.6714		44.4783		27.241		15.7218		8.79634		4.54567		2.30838		1.17284		0.597492		0.134876		0.31464
65.29	104.862		69.9237		42.8666		26.3213		15.1964		8.50082		4.40523		2.23232		1.13934		0.577962		0.133396		0.310322
65.39	100.791		67.3005		41.368		25.4081		14.689		8.21898		4.25074		2.15437		1.10105		0.55862		0.125201		0.310428
65.49	96.9131		64.8055		39.8949		24.553		14.2194		7.94936		4.12651		2.08857		1.06482		0.545344		0.121586		0.318432
65.59	93.209		62.4008		38.4596		23.7415		13.745		7.71332		3.99058		2.02362		1.03289		0.535771		0.11221		0.31287
65.69	89.6099		60.063		37.1718		22.9355		13.2941		7.47297		3.86196		1.96542		1.00251		0.522099		0.109288		0.307789
65.79	86.2425		57.8991		35.9264		22.1475		12.885		7.22543		3.74205		1.90623		0.966576		0.509312		0.105474		0.310627
65.89	83.0077		55.7707		34.6993		21.4054		12.5054		7.00804		3.62173		1.83896		0.940697		0.493778		0.0956159		0.31081
65.99	79.8889		53.7592		33.5264		20.7198		12.1285		6.78382		3.50201		1.77772		0.911705		0.482075		0.0929757		0.310536
66.09	76.9234		51.8783		32.434		20.0539		11.7591		6.57084		3.39615		1.72548		0.882791		0.466037		0.0894579		0.311405
66.19	74.0125		50.085		31.329		19.4345		11.3994		6.37953		3.29244		1.66718		0.856811		0.457653		0.0908231		0.310536
66.29	71.3314		48.2818		30.3375		18.8257		11.06		6.20228		3.18531		1.62157		0.824676		0.449436		0.0826301		0.308476
66.39	68.6821		46.6123		29.317		18.2627		10.754		6.01546		3.10327		1.57372		0.807594		0.440953		0.0810584		0.310718
66.49	66.1048		45.0661		28.4118		17.6858		10.4524		5.85541		3.02584		1.53046		0.79167		0.429715		0.0782212		0.311107
66.59	63.7323		43.5191		27.5094		17.1303		10.1568		5.69623		2.9441		1.49559		0.772629		0.415654		0.0750148		0.308475
66.69	61.4515		42.0833		26.6688		16.6429		9.88145		5.52894		2.8732		1.45302		0.763846		0.415372		0.07314		0.31345
66.79	59.2652		40.7054		25.8705		16.1593		9.62433		5.37758		2.80533		1.41297		0.745383		0.407346		0.0705153		0.316196
66.89	57.1123		39.3616		25.108		15.6905		9.37734		5.23841		2.74254		1.37616		0.729957		0.399739		0.0641745		0.322834
66.99	55.1332		38.0446		24.4089		15.2489		9.13524		5.09602		2.67994		1.34003		0.716964		0.393773		0.0688518		0.321751
67.09	53.1392		36.8535		23.7058		14.85		8.89014		4.96108		2.6227		1.30809		0.701348		0.389394		0.0681728		0.323414
67.19	51.2145		35.6725		23.0177		14.4585		8.66356		4.84749		2.57144		1.28308		0.699288		0.382458		0.0610393		0.329662
67.29	49.3548		34.5081		22.338		14.0731		8.46395		4.72299		2.51988		1.24403		0.680062		0.375722		0.0589865		0.32703
67.39	47.6025		33.4115		21.7111		13.6829		8.25713		4.60764		2.45631		1.21678		0.66999		0.371617		0.0650365		0.327809
67.49	45.8973		32.3964		21.1194		13.3209		8.05108		4.50434		2.4061		1.18963		0.657402		0.365758		0.0643708		0.325962
67.59	44.2855		31.4171		20.5415		13.0101		7.86268		4.40677		2.34605		1.15877		0.647727		0.364476		0.065433		0.329273
67.69	42.7105		30.4468		19.989		12.6769		7.70488		4.3137		2.29215		1.12236		0.63523		0.362048		0.063968		0.326634
67.79	41.2469		29.5453		19.4486		12.3672		7.52841		4.214		2.24439		1.10585		0.627907		0.355687		0.06075		0.33289
67.89	39.8402		28.6762		18.9674		12.0459		7.37118		4.11869		2.1946		1.08797		0.625847		0.359502		0.0570428		0.335529
67.99	38.5156		27.8568		18.4652		11.7604		7.20653		4.0347		2.15308		1.06814		0.611702		0.353642		0.0587875		0.335621
68.09	37.1992		27.0143		17.9912		11.4949		7.05341		3.94651		2.1152		1.04511		0.604364		0.346226		0.0614365		0.339039
68.19	35.9418		26.2295		17.5627		11.2256		6.90029		3.86		2.07144		1.03123		0.596857		0.338506		0.0564542		0.347141
68.29	34.6672		25.4944		17.151		10.9739		6.74482		3.77513		2.03257		1.01142		0.589821		0.342808		0.0547895		0.348233
68.39	33.517		24.7918		16.7471		10.7321		6.61836		3.69154		1.99576		0.989626		0.578391		0.333134		0.058399		0.347141
68.49	32.4199		24.1257		16.356		10.4797		6.49901		3.62708		1.95475		0.970606		0.574874		0.332753		0.0569492		0.345875
68.59	31.3236		23.4618		15.961		10.263		6.35566		3.55706		1.92711		0.956528		0.567161		0.324742		0.0542945		0.348026
68.69	30.2173		22.8257		15.5727		10.0533		6.24305		3.49887		1.89742		0.933287		0.554955		0.326199		0.0571345		0.353588
68.79	29.2622		22.2059		15.1877		9.83297		6.11797		3.42425		1.86783		0.919512		0.551933		0.327077		0.056264		0.348911
68.89	28.3047		21.6308		14.8428		9.63404		5.99863		3.35717		1.83795		0.91014		0.543235		0.327671		0.062496		0.349583
68.99	27.4041		21.057		14.5081		9.44888		5.88778		3.30208		1.80621		0.896964		0.536696		0.324636		0.0662275		0.356228
69.09	26.5063		20.5131		14.1797		9.24507		5.78652		3.25092		1.77721		0.883964		0.532493		0.320057		0.0629928		0.357502
69.19	25.6728		19.9844		13.8935		9.0562		5.67703		3.19641		1.74664		0.869721		0.5243		0.318395		0.061328		0.35593
69.29	24.8508		19.4634		13.6054		8.86568		5.57363		3.14838		1.71959		0.854187		0.520867		0.314869		0.064168		0.357891
69.39	24.0416		18.9841		13.3198		8.69595		5.48105		3.09593		1.68091		0.844711		0.520089		0.313404		0.0670952		0.352222
69.49	23.2389		18.5301		13.0474		8.53668		5.38652		3.05599		1.66528		0.830551		0.513559		0.319463		0.0701178		0.35574
69.59	22.4885		18.0806		12.788		8.38275		5.29501		3.01234		1.65084		0.819612		0.509246		0.319173		0.0741375		0.357197
69.69	21.7506		17.6295		12.5324		8.23267		5.22031		2.96556		1.62349		0.808488		0.503501		0.317998		0.0712842		0.356037
69.79	21.0671		17.2091		12.2895		8.09068		5.14217		2.91537		1.60689		0.797546		0.4945		0.31342		0.0742295		0.359264
69.89	20.4079		16.8196		12.0835		7.95357		5.06661		2.87074		1.59225		0.780837		0.490501		0.315648		0.0752918		0.357395
69.99	19.7793		16.4396		11.8528		7.81372		4.97772		2.83032		1.57915		0.767861		0.483185		0.314686		0.074527		0.358677
70.09	19.179		16.067		11.6382		7.66901		4.90389		2.78401		1.55679		0.756729		0.479361		0.316136		0.0704147		0.365108
70.19	18.5852		15.7229		11.4323		7.53383		4.84023		2.74144		1.54527		0.750183		0.47831		0.314289		0.0683548		0.365124
70.29	17.9962		15.382		11.2346		7.41743		4.77539		2.70081		1.52262		0.738556		0.473016		0.314977		0.0735445		0.366382
70.39	17.4491		15.0526		11.048		7.29566		4.70664		2.66342		1.5063		0.732407		0.468734		0.313313		0.0723748		0.371662
70.49	16.9093		14.7485		10.8487		7.19262		4.63426		2.62766		1.4897		0.731339		0.467056		0.313893		0.0733455		0.37077
70.59	16.3996		14.4396		10.6603		7.08394		4.5745		2.59271		1.47221		0.724495		0.465212		0.313512		0.078617		0.374485
70.69	15.8925		14.1313		10.4773		6.98217		4.50235		2.56703		1.45651		0.713174		0.462288		0.310086		0.079502		0.374012
70.79	15.4167		13.8251		10.3019		6.87789		4.437		2.5355		1.44204		0.706049		0.452903		0.310582		0.078617		0.375271
70.89	14.9452		13.5428		10.1187		6.77202		4.36913		2.50491		1.42516		0.699495		0.448707		0.306187		0.0786167		0.374874
70.99	14.4774		13.2671		9.95883		6.67631		4.31113		2.46966		1.41333		0.691499		0.443916		0.303928		0.0759767		0.374103
71.09	14.0327		12.9873		9.8055		6.57682		4.24785		2.44466		1.39995		0.681917		0.448416		0.303646		0.0769693		0.375568
71.19	13.5772		12.7341		9.64944		6.49399		4.19344		2.42016		1.38501		0.676256		0.447531		0.30814		0.0804615		0.375469
71.29	13.1654		12.4757		9.49866		6.40982		4.13721		2.39202		1.37428		0.670015		0.442163		0.305302		0.0827215		0.379658
71.39	12.771		12.2477		9.34945		6.32769		4.08827		2.36254		1.36138		0.662673		0.43914		0.308727		0.083514		0.381527
71.49	12.3806		12.0089		9.1974		6.24564		4.0415		2.33802		1.35124		0.660049		0.434939		0.308522		0.08359		0.37888
71.59	12.0145		11.7827		9.06157		6.16539		3.99394		2.30746		1.34009		0.653985		0.431329		0.307255		0.08887		0.383381
71.69	11.6535		11.5564		8.91956		6.08608		3.9583		2.27845		1.32799		0.649796		0.432199		0.30647		0.0909295		0.381809
71.79	11.3051		11.3509		8.79731		6.01471		3.90839		2.25121		1.3147		0.644714		0.432298		0.30795		0.0894588		0.387485
71.89	10.9841		11.1405		8.6845		5.94526		3.86124		2.23196		1.29634		0.63739		0.430932		0.309017		0.0919973		0.387188
71.99	10.6509		10.9376		8.57466		5.88306		3.83123		2.20901		1.28102		0.633684		0.426445		0.303638		0.0937522		0.386593
72.09	10.3336		10.7556		8.45872		5.80727		3.7962		2.18578		1.27232		0.630844		0.42556		0.304723		0.0922885		0.390705
72.19	10.0167		10.5586		8.34653		5.73881		3.75966		2.15862		1.26128		0.630158		0.424292		0.307652		0.100695		0.402226
72.29	9.72195		10.366		8.22844		5.65963		3.72899		2.14008		1.25133		0.628113		0.421073		0.307346		0.0935633		0.400753
72.39	9.43965		10.1974		8.11186		5.59897		3.69793		2.12309		1.23862		0.621079		0.418433		0.306477		0.0987278		0.400654
72.49	9.17108		10.0421		8.01448		5.53824		3.66065		2.09857		1.23102		0.615416		0.418325		0.303944		0.100498		0.407108
72.59	8.89932		9.8887		7.92415		5.47397		3.62323		2.08412		1.2188		0.60898		0.418142		0.307346		0.10117		0.405849
72.69	8.63545		9.7306		7.8148		5.41177		3.59336		2.06731		1.20552		0.60447		0.41981		0.310871		0.104495		0.41013
72.79	8.37513		9.57767		7.70872		5.3564		3.54755		2.0471		1.19869		0.604096		0.419015		0.305882		0.101184		0.411991
72.89	8.12985		9.42268		7.61741		5.30201		3.50956		2.02934		1.18726		0.602524		0.422043		0.308049		0.0998095		0.411701
72.99	7.88818		9.29408		7.52972		5.23648		3.48574		2.01595		1.18053		0.595002		0.416587		0.309117		0.102932		0.415013
73.09	7.6588		9.14357		7.44008		5.17992		3.45615		1.99955		1.17319		0.587005		0.415307		0.305882		0.108114		0.414143
73.19	7.42167		9.00755		7.35736		5.14029		3.4333		1.97787		1.16637		0.584854		0.412573		0.308538		0.109683		0.414334
73.29	7.20047		8.87076		7.27514		5.07936		3.39384		1.96166		1.15172		0.582596		0.414421		0.307941		0.10909		0.419026
73.39	6.98645		8.74194		7.1973		5.03461		3.35878		1.94816		1.15064		0.577042		0.413751		0.312031		0.108402		0.419506
73.49	6.77725		8.60784		7.11732		4.97438		3.32617		1.93783		1.13961		0.569809		0.411886		0.313702		0.1084		0.415997
73.59	6.57592		8.48322		7.03646		4.93256		3.29453		1.91928		1.13452		0.569519		0.412376		0.311268		0.113085		0.414631
73.69	6.3924		8.35627		6.95316		4.8862		3.27421		1.90345		1.12915		0.569214		0.418145		0.308628		0.11368		0.414524
73.79	6.19608		8.23041		6.88871		4.84457		3.24355		1.88656		1.12467		0.56952		0.416679		0.31174		0.116612		0.418041
73.89	6.00702		8.11681		6.82552		4.79927		3.21503		1.87541		1.11607		0.564742		0.415704		0.315663		0.116307		0.416386
73.99	5.83347		7.9933		6.74828		4.76304		3.18954		1.86323		1.10922		0.560052		0.411689		0.310779		0.121007		0.420292
74.09	5.66737		7.88129		6.6764		4.73608		3.16767		1.84467		1.10494		0.556227		0.409736		0.311649		0.121792		0.424778
74.19	5.51227		7.76956		6.60062		4.69487		3.14354		1.82786		1.09956		0.555953		0.413841		0.309788		0.125006		0.427128
74.29	5.34885		7.66965		6.53577		4.65113		3.12216		1.81391		1.09322		0.547547		0.414344		0.313404		0.127936		0.424496
74.39	5.18065		7.56703		6.47151		4.61421		3.0959		1.79848		1.09009		0.549195		0.412277		0.314686		0.129111		0.42664
74.49	5.01448		7.46654		6.41098		4.56918		3.07568		1.78381		1.07954		0.547354		0.407401		0.318195		0.12598		0.428394
74.59	4.86032		7.37181		6.34838		4.536		3.05701		1.77015		1.07779		0.542176		0.406121		0.31419		0.130283		0.431522
74.69	4.71405		7.2725		6.29329		4.5061		3.0372		1.75874		1.07593		0.542955		0.403687		0.312534		0.130863		0.431233
74.79	4.5754		7.18332		6.23558		4.46694		3.01054		1.74905		1.07184		0.536223		0.406234		0.309887		0.134576		0.436306
74.89	4.44065		7.08518		6.18333		4.42985		2.98389		1.73461		1.06412		0.53592		0.403787		0.313808		0.134282		0.436207
74.99	4.30537		7.00521		6.12914		4.39897		2.96952		1.7264		1.05356		0.541985		0.400947		0.313015		0.136038		0.439335
75.09	4.16542		6.91702		6.08304		4.36607		2.94452		1.71898		1.05464		0.541093		0.398905		0.308628		0.136525		0.437473
75.19	4.0328		6.8342		6.03353		4.3353		2.92451		1.70754		1.04517		0.541002		0.396369		0.309787		0.140447		0.436215
75.29	3.89588		6.76019		5.98109		4.30562		2.91102		1.6932		1.04019		0.537004		0.394799		0.314197		0.144344		0.435627
75.39	3.76805		6.66936		5.92337		4.27367		2.89522		1.68071		1.03375		0.533584		0.39666		0.312535		0.148052		0.438358
75.49	3.65917		6.58167		5.87796		4.24234		2.87987		1.67063		1.02974		0.529573		0.394402		0.316242		0.144533		0.437671
75.59	3.54872		6.5095		5.82504		4.20883		2.86396		1.65736		1.01977		0.52704		0.39773		0.315159		0.154103		0.441685
75.69	3.43045		6.43284		5.7806		4.18062		2.85086		1.64887		1.01968		0.522452		0.394509		0.317616		0.149328		0.442654
75.79	3.31476		6.3598		5.73772		4.15278		2.83193		1.63909		1.01939		0.523918		0.396264		0.313999		0.151281		0.442554
75.89	3.20421		6.29953		5.69574		4.12681		2.80977		1.62288		1.01383		0.513846		0.396754		0.315357		0.154208		0.441288
75.99	3.08533		6.24144		5.6558		4.10591		2.78719		1.61498		1.0103		0.514144		0.394509		0.31409		0.157132		0.440693
76.09	2.9838		6.1763		5.60991		4.07592		2.77245		1.60326		1.00845		0.512199		0.391289		0.311748		0.161046		0.447147
76.19	2.89011		6.11497		5.56536		4.04517		2.75536		1.59534		1.01168		0.507216		0.390314		0.317417		0.161228		0.44315
76.29	2.79874		6.0471		5.52464		4.02456		2.74628		1.58733		1.00513		0.509644		0.387474		0.318287		0.167684		0.44646
76.39	2.70788		5.98421		5.48323		4.00161		2.72783		1.58451		1.0067		0.507896		0.386894		0.318881		0.166707		0.450077
76.49	2.61944		5.9222		5.45005		3.97309		2.71502		1.57406		1.00426		0.508865		0.387474		0.317518		0.166706		0.452038
76.59	2.52723		5.86585		5.4094		3.94322		2.69892		1.5639		0.996139		0.508201		0.389229		0.321406		0.168081		0.454365
76.69	2.43318		5.80266		5.37582		3.91792		2.68486		1.55658		0.9943		0.502227		0.389136		0.324054		0.175106		0.459842
76.79	2.35888		5.74886		5.33821		3.89898		2.67196		1.54916		0.994186		0.501754		0.387961		0.318485		0.174031		0.458576
76.89	2.27645		5.69427		5.28656		3.87378		2.65732		1.53998		0.989899		0.497542		0.38788		0.31966		0.173436		0.460522
76.99	2.19327		5.62347		5.24828		3.85083		2.64492		1.52825		0.987449		0.496171		0.385422		0.321231		0.177938		0.459934
77.09	2.11238		5.56537		5.21459		3.82075		2.63241		1.52474		0.988632		0.495696		0.389427		0.319751		0.179891		0.463459
77.19	2.03671		5.50764		5.17708		3.7983		2.61659		1.51127		0.982482		0.49227		0.388269		0.318584		0.181646		0.465122
77.29	1.95811		5.45579		5.13793		3.77896		2.60312		1.50716		0.979049		0.487297		0.386986		0.315555		0.181942		0.462574
77.39	1.88582		5.40969		5.11264		3.75043		2.5911		1.49652		0.974564		0.483473		0.384346		0.318485		0.18311		0.468434
77.49	1.80829		5.3555		5.08364		3.73394		2.57793		1.48588		0.973114		0.485243		0.385521		0.319171		0.18839		0.467167
77.59	1.73309		5.30833		5.04896		3.71294		2.56825		1.48225		0.966552		0.47841		0.383476		0.315951		0.186237		0.464817
77.69	1.65291		5.25043		5.01322		3.69028		2.55536		1.47074		0.968605		0.471863		0.380639		0.316928		0.187794		0.46883
77.79	1.57939		5.20139		4.97719		3.66949		2.54717		1.46186		0.962554		0.471077		0.379075		0.321215		0.189456		0.469219
77.89	1.49423		5.15481		4.94243		3.65054		2.53076		1.4596		0.963051		0.472939		0.380256		0.323962		0.188297		0.468052
77.99	1.42166		5.101		4.91331		3.62925		2.51581		1.45629		0.959228		0.466286		0.378196		0.323276		0.195317		0.468143
78.09	1.34929		5.06321		4.88811		3.60961		2.50176		1.45168		0.957184		0.470305		0.374581		0.324056		0.201176		0.470097
78.19	1.28497		5.0224		4.8561		3.58589		2.49042		1.44671		0.950439		0.470595		0.377908		0.321506		0.193852		0.467648
78.29	1.21765		4.98343		4.82806		3.57232		2.47813		1.44164		0.950157		0.466676		0.380256		0.323665		0.195804		0.472736
78.39	1.14949		4.9347		4.8011		3.55377		2.46396		1.43607		0.947311		0.465226		0.375663		0.325718		0.198155		0.469898
78.49	1.08359		4.89427		4.77513		3.53451		2.45682		1.42826		0.948395		0.465713		0.378776		0.327854		0.20226		0.47147
78.59	1.01934		4.84895		4.74241		3.51295		2.44491		1.42005		0.937562		0.46356		0.374978		0.332553		0.200398		0.47234
78.69	0.967773		4.80598		4.71206		3.49751		2.43339		1.41693		0.936775		0.46463		0.371369		0.335086		0.20274		0.471752
78.79	0.905828		4.76801		4.68607		3.48226		2.42967		1.41194		0.929443		0.461608		0.372628		0.332065		0.205479		0.470585
78.89	0.857993		4.72611		4.64721		3.45904		2.41337		1.40746		0.927979		0.452133		0.373222		0.325138		0.205662		0.471767
78.99	0.805553		4.68295		4.6179		3.44448		2.39569		1.40179		0.923006		0.456543		0.368629		0.326299		0.210942		0.476048
79.09	0.75184		4.63919		4.58948		3.42084		2.38818		1.39857		0.919206		0.454086		0.372337		0.327365		0.210165		0.475757
79.19	0.69884		4.59817		4.56664		3.41129		2.37284		1.39388		0.91597		0.449005		0.372155		0.333042		0.213095		0.481617
79.29	0.638452		4.55931		4.543		3.38931		2.36122		1.37798		0.911187		0.45282		0.370194		0.330783		0.209675		0.482792
79.39	0.589962		4.51214		4.51293		3.37193		2.35068		1.37982		0.91031		0.450865		0.372721		0.332263		0.212604		0.484546
79.49	0.537488		4.4799		4.48792		3.35082		2.34189		1.37025		0.90445		0.45262		0.373811		0.334994		0.214178		0.483371
79.59	0.49648		4.44389		4.46537		3.33374		2.333		1.36341		0.900247		0.449012		0.369208		0.332844		0.219335		0.486896
79.69	0.447842		4.41165		4.43587		3.32241		2.31982		1.36507		0.895081		0.449493		0.367943		0.332059		0.217389		0.484158
79.79	0.405768		4.37425		4.42104		3.31021		2.30634		1.35814		0.895364		0.449798		0.367653		0.333423		0.218953		0.479771
79.89	0.362882		4.34613		4.3969		3.29048		2.30087		1.35023		0.894685		0.448912		0.368828		0.339679		0.219731		0.483281
79.99	0.32821		4.32044		4.37571		3.27651		2.29208		1.34115		0.889695		0.445784		0.371361		0.339389		0.221483		0.476734
80.09	0.275682		4.29162		4.3519		3.25639		2.28447		1.33842		0.887954		0.443342		0.371851		0.340169		0.218175		0.485523
80.19	0.226435		4.25872		4.33176		3.24449		2.27353		1.33167		0.885309		0.442474		0.372628		0.341136		0.215639		0.488263
80.29	0.187603		4.22561		4.30707		3.22632		2.27148		1.32826		0.879151		0.440613		0.372933		0.348178		0.21973		0.483874
80.39	0.141615		4.19252		4.28714		3.20757		2.26581		1.31801		0.877603		0.444702		0.373711		0.35053		0.219242		0.483769
80.49	0.0962825		4.16507		4.26576		3.19233		2.25859		1.31889		0.879061		0.445692		0.376243		0.355197		0.226665		0.485524
80.59	0.0612075		4.13703		4.24105		3.17632		2.2459		1.30892		0.875246		0.443742		0.37185		0.355794		0.229007		0.487279
80.69	0.0148375		4.10706		4.21147		3.16079		2.23514		1.31371		0.87105		0.443344		0.374978		0.356967		0.229695		0.491383
80.79	-0.027555		4.07758		4.1888		3.14722		2.2372		1.30511		0.863344		0.446174		0.370292		0.35706		0.232625		0.487187
80.89	-0.07385		4.04641		4.17082		3.13647		2.22412		1.30444		0.859529		0.448225		0.371749		0.35999		0.23302		0.491292
80.99	-0.113465		4.01507		4.14965		3.12046		2.21835		1.29681		0.858063		0.44267		0.373224		0.362338		0.235753		0.495976
81.09	-0.15343		3.98626		4.12991		3.10572		2.21083		1.29282		0.853081		0.443635		0.374976		0.36292		0.230563		0.496853
81.19	-0.194332		3.9512		4.11928		3.09273		2.20146		1.28822		0.853571		0.446176		0.378196		0.363317		0.23389		0.493726
81.29	-0.225883		3.92062		4.1013		3.07593		2.19687		1.28626		0.854738		0.446481		0.379371		0.365359		0.235852		0.500173
81.39	-0.264663		3.89154		4.08197		3.06234		2.18652		1.28119		0.848007		0.445007		0.375266		0.368489		0.238971		0.502523
81.49	-0.296088		3.86908		4.06185		3.04743		2.18231		1.27738		0.84848		0.44539		0.377021		0.365847		0.233403		0.504474
81.59	-0.33789		3.843		4.04877		3.03676		2.171		1.26937		0.845472		0.445108		0.375663		0.366237		0.238285		0.502316
81.69	-0.358113		3.83011		4.03285		3.0231		2.16815		1.26116		0.844881		0.448905		0.373224		0.364779		0.236531		0.504078
81.79	-0.386625		3.80432		4.01136		3.01303		2.16357		1.25971		0.840675		0.446382		0.376151		0.367711		0.238873		0.50565
81.89	-0.41446		3.77914		3.98949		2.99907		2.16004		1.25013		0.840487		0.442087		0.378196		0.369267		0.242583		0.504765
81.99	-0.445422		3.75609		3.97377		2.99127		2.15234		1.24671		0.837174		0.442957		0.374193		0.369954		0.240932		0.503008
82.09	-0.475675		3.7346		3.95326		2.97954		2.1458		1.24769		0.834719		0.440607		0.380639		0.368489		0.248538		0.500858
82.19	-0.507225		3.70668		3.93256		2.97808		2.13387		1.23901		0.834915		0.444032		0.376839		0.373372		0.250293		0.504368
82.29	-0.5331		3.68714		3.91594		2.96646		2.13573		1.23704		0.837654		0.445877		0.374092		0.375127		0.247273		0.502224
82.39	-0.570013		3.66478		3.90072		2.95591		2.12559		1.23324		0.83638		0.446089		0.372827		0.376012		0.24689		0.502224
82.49	-0.604897		3.64564		3.88402		2.94966		2.12118		1.22845		0.832964		0.448425		0.375183		0.378148		0.246296		0.501836
82.59	-0.635355		3.61498		3.86839		2.94038		2.11619		1.22543		0.83111		0.440324		0.375565		0.379331		0.252735		0.496862
82.69	-0.663875		3.59857		3.85111		2.92787		2.10909		1.22299		0.829055		0.443437		0.381997		0.382848		0.252735		0.499204
82.79	-0.703797		3.58332		3.83705		2.91636		2.10526		1.21664		0.831397		0.439057		0.384943		0.383335		0.253132		0.493046
82.89	-0.729897		3.55872		3.82533		2.90405		2.10194		1.21535		0.821742		0.438752		0.384545		0.385869		0.253628		0.493626
82.99	-0.76408		3.54526		3.81116		2.89429		2.09424		1.21176		0.821059		0.442079		0.380837		0.386549		0.257327		0.497731
83.09	-0.78291		3.52542		3.79397		2.8819		2.08388		1.21068		0.820556		0.439057		0.380059		0.385388		0.258891		0.496953
83.19	-0.809577		3.50071		3.78168		2.87738		2.07841		1.21595		0.81959		0.441194		0.379662		0.390263		0.256351		0.496953
83.29	-0.837695		3.48108		3.77445		2.87075		2.0742		1.20658		0.820757		0.442857		0.381227		0.39095		0.262028		0.500279
83.39	-0.861052		3.46008		3.75374		2.85866		2.06875		1.2055		0.816652		0.439546		0.383966		0.39066		0.260745		0.503011
83.49	-0.88096		3.44407		3.74114		2.84721		2.06357		1.20696		0.816948		0.44442		0.384148		0.393391		0.259968		0.505536
83.59	-0.90246		3.42083		3.72661		2.84195		2.054		1.20023		0.819396		0.446075		0.385628		0.394564		0.261723		0.505543
83.69	-0.927845		3.40062		3.7136		2.83735		2.04374		1.19681		0.814407		0.448425		0.387184		0.395924		0.261723		0.508473
83.79	-0.942775		3.38226		3.70199		2.82533		2.0455		1.18832		0.814316		0.446762		0.382988		0.395832		0.266026		0.512578
83.89	-0.96992		3.36175		3.69263		2.80953		2.03632		1.18842		0.816651		0.448517		0.385522		0.396809		0.263874		0.51122
83.99	-0.99855		3.34963		3.67893		2.79975		2.03085		1.18694		0.813639		0.450089		0.381324		0.398274		0.260745		0.511112
84.09	-1.01612		3.32757		3.66479		2.78979		2.02626		1.18284		0.818606		0.451165		0.378686		0.396519		0.265438		0.515988
84.19	-1.03938		3.30794		3.64652		2.78247		2.01845		1.18441		0.822708		0.451448		0.385917		0.397785		0.266018		0.521077
84.29	-1.05615		3.28987		3.63665		2.77681		2.01152		1.17844		0.815102		0.454774		0.383079		0.39661		0.264658		0.52303
84.39	-1.08635		3.272		3.62474		2.76685		2.00381		1.17914		0.817627		0.454682		0.384254		0.398365		0.266115		0.519703
84.49	-1.11093		3.24867		3.6094		2.76304		2.00116		1.18059		0.819384		0.45389		0.386009		0.400517		0.26436		0.522343
84.59	-1.12823		3.23723		3.60004		2.7522		1.99473		1.17211		0.814607		0.456727		0.384744		0.404042		0.265535		0.524297
84.69	-1.15158		3.21478		3.58558		2.74467		1.98953		1.17542		0.812852		0.458877		0.388847		0.403156		0.264162		0.522541
84.79	-1.17257		3.20023		3.57816		2.74322		1.98447		1.1765		0.80709		0.456042		0.385231		0.400226		0.266605		0.523899
84.89	-1.18672		3.18187		3.5638		2.73268		1.98016		1.16792		0.809524		0.456239		0.388741		0.402378		0.261631		0.525562
84.99	-1.20577		3.16694		3.55238		2.72221		1.97353		1.16321		0.811677		0.453889		0.390113		0.408039		0.260653		0.528492
85.09	-1.22139		3.14172		3.53685		2.71578		1.97206		1.16428		0.809427		0.452242		0.391868		0.407062		0.262995		0.530064
85.19	-1.24189		3.12572		3.52161		2.70591		1.95801		1.15775		0.811876		0.454575		0.391091		0.407444		0.26475		0.533284
85.29	-1.26494		3.11107		3.51322		2.69897		1.95322		1.1557		0.808456		0.45389		0.385049		0.408528		0.264645		0.531131
85.39	-1.28771		3.09241		3.5013		2.68814		1.94687		1.15491		0.810989		0.45546		0.388162		0.406773		0.266804		0.531131
85.49	-1.30985		3.07796		3.4893		2.67788		1.93495		1.15287		0.802489		0.457505		0.385232		0.407261		0.26485		0.533466
85.59	-1.32793		3.06058		3.47873		2.67389		1.93506		1.1471		0.806411		0.457305		0.383171		0.409992		0.26475		0.538654
85.69	-1.34504		3.04612		3.46225		2.66285		1.92753		1.14349		0.809724		0.458387		0.388452		0.409795		0.263583		0.539829
85.79	-1.3662		3.03323		3.45501		2.66		1.92245		1.13959		0.810302		0.456346		0.382499		0.410969		0.260363		0.541188
85.89	-1.38153		3.01761		3.44446		2.64947		1.9167		1.1394		0.811477		0.457703		0.385421		0.412724		0.26543		0.538845
85.99	-1.39853		2.99652		3.42748		2.64233		1.9164		1.13538		0.808058		0.451937		0.389915		0.411068		0.269535		0.548412
86.09	-1.41749		2.98567		3.41498		2.63433		1.90634		1.12932		0.809036		0.456039		0.390404		0.411457		0.267782		0.550175
86.19	-1.44111		2.97845		3.40102		2.62661		1.9037		1.12787		0.810119		0.453217		0.391196		0.408917		0.266216		0.547245
86.29	-1.45685		2.96369		3.39173		2.61422		1.89668		1.12817		0.811387		0.455351		0.389136		0.403156		0.269535		0.546558
86.39	-1.46699		2.94975		3.3805		2.60504		1.89179		1.12298		0.805329		0.457306		0.386207		0.406087		0.269443		0.547733
86.49	-1.48419		2.93011		3.37133		2.60063		1.88641		1.12015		0.805818		0.457701		0.385032		0.405689		0.264949		0.546375
86.59	-1.49862		2.91918		3.35775		2.59087		1.88368		1.1224		0.804343		0.453902		0.385612		0.406773		0.268863		0.552616
86.69	-1.51633		2.90706		3.34828		2.58149		1.87578		1.11743		0.805327		0.450865		0.384157		0.405995		0.267874		0.55164
86.79	-1.53702		2.89348		3.34085		2.57291		1.87021		1.11605		0.802886		0.447833		0.383477		0.405598		0.264163		0.552219
86.89	-1.55584		2.87737		3.33607		2.56567		1.86855		1.11507		0.799959		0.453505		0.384254		0.403156		0.268657		0.559452
86.99	-1.57383		2.86605		3.32729		2.55709		1.85771		1.11243		0.796737		0.453795		0.383964		0.399052		0.266316		0.557697
87.09	-1.58096		2.84857		3.322		2.54711		1.85996		1.11098		0.79692		0.448427		0.382791		0.401982		0.263784		0.555934
87.19	-1.60227		2.83519		3.30882		2.54389		1.85478		1.11186		0.794776		0.450182		0.378107		0.402867		0.268856		0.553103
87.29	-1.61603		2.81477		3.29771		2.53257		1.84531		1.11048		0.799087		0.450669		0.375954		0.410283		0.272564		0.555255
87.39	-1.63341		2.80667		3.29046		2.52574		1.84169		1.10072		0.794097		0.449889		0.378289		0.403844		0.269437		0.557987
87.49	-1.6464		2.7975		3.27719		2.51568		1.83349		1.09847		0.794097		0.444914		0.382989		0.399739		0.273441		0.556125
87.59	-1.66251		2.78178		3.27493		2.50308		1.83008		1.09749		0.79654		0.443542		0.382012		0.400914		0.274616		0.561404
87.69	-1.6802		2.76878		3.26293		2.49691		1.82265		1.09603		0.79048		0.446472		0.385032		0.404621		0.275006		0.562871
87.79	-1.69553		2.75999		3.25179		2.49264		1.81883		1.0892		0.789801		0.44735		0.387962		0.406956		0.2755		0.564624
87.89	-1.70995		2.74592		3.24398		2.48812		1.81621		1.09106		0.789695		0.451265		0.386024		0.408528		0.275881		0.561893
87.99	-1.72323		2.73704		3.23421		2.47622		1.80986		1.0888		0.787261		0.451645		0.384545		0.406087		0.276278		0.561405
88.09	-1.74006		2.73118		3.2228		2.46373		1.80477		1.08539		0.784629		0.448904		0.383377		0.404912		0.279391		0.565105
88.19	-1.75595		2.71663		3.21321		2.45298		1.80596		1.08353		0.788924		0.445498		0.384544		0.403157		0.279787		0.567264
88.29	-1.76123		2.70686		3.20121		2.44731		1.79521		1.08177		0.790101		0.447253		0.383857		0.403553		0.275982		0.569217
88.39	-1.77394		2.69857		3.19046		2.44184		1.79179		1.08148		0.785111		0.4496		0.387962		0.402661		0.273059		0.570392
88.49	-1.78919		2.68704		3.18226		2.42875		1.79022		1.0771		0.78618		0.449111		0.384744		0.406194		0.274616		0.572535
88.59	-1.80704		2.66898		3.17103		2.42398		1.78232		1.0763		0.787552		0.452226		0.386308		0.405987		0.274524		0.570102
88.69	-1.82041		2.65569		3.16391		2.41401		1.78008		1.07308		0.783836		0.448823		0.388063		0.401302		0.279002		0.571658
88.79	-1.8281		2.64369		3.15413		2.40699		1.77451		1.07601		0.78395		0.451348		0.384263		0.403645		0.281939		0.567264
88.89	-1.83858		2.6345		3.14721		2.40269		1.76659		1.07337		0.78189		0.457212		0.383767		0.400127		0.281939		0.565403
88.99	-1.85256		2.62816		3.13412		2.39262		1.76572		1.07259		0.777678		0.44696		0.385522		0.397678		0.277057		0.568928
89.09	-1.85987		2.61858		3.1263		2.38472		1.75781		1.06635		0.780425		0.448532		0.387962		0.396321		0.276279		0.571658
89.19	-1.8711		2.61332		3.11615		2.3811		1.7538		1.06752		0.774277		0.448816		0.388359		0.396321		0.279009		0.570293
89.29	-1.88017		2.60208		3.10941		2.36959		1.74657		1.06487		0.774185		0.45038		0.390892		0.39555		0.280184		0.570682
89.39	-1.89667		2.58919		3.09789		2.3645		1.74443		1.06293		0.773589		0.445389		0.389029		0.397785		0.276569		0.566486
89.49	-1.90579		2.57748		3.08597		2.35357		1.74023		1.05794		0.769486		0.444517		0.392554		0.394077		0.275396		0.558764
89.59	-1.91965		2.56858		3.07602		2.34878		1.73222		1.05433		0.7686		0.442762		0.394706		0.394658		0.278323		0.564037
89.69	-1.93496		2.55902		3.07288		2.34213		1.72841		1.05101		0.768318		0.44394		0.394509		0.398762		0.281642		0.563845
89.79	-1.94893		2.5553		3.06381		2.3397		1.72304		1.05248		0.768906		0.443147		0.389824		0.396413		0.283892		0.561206
89.89	-1.95565		2.5429		3.04671		2.32925		1.71922		1.04858		0.765587		0.440612		0.386307		0.397007		0.280574		0.562381
89.99	-1.96321		2.53459		3.04085		2.31948		1.71445		1.04632		0.762451		0.439239		0.390404		0.395344		0.281741		0.55994
90.09	-1.97548		2.52454		3.03431		2.31508		1.7121		1.04554		0.763626		0.435441		0.391579		0.392414		0.282916		0.560337
90.19	-1.99062		2.51146		3.02415		2.30484		1.70888		1.04134		0.763931		0.436219		0.389435		0.392209		0.284671		0.556522
90.29	-2.0007		2.50423		3.00923		2.30005		1.70351		1.04172		0.762557		0.437188		0.394699		0.393391		0.286831		0.554569
90.39	-2.01105		2.4928		2.99788		2.29663		1.70283		1.03793		0.763228		0.437681		0.395676		0.390362		0.294238		0.554569
90.49	-2.01524		2.49026		2.98978		2.29497		1.69824		1.0352		0.758452		0.436509		0.393334		0.394276		0.2961		0.552128
90.59	-2.0264		2.47737		2.98626		2.28424		1.69501		1.03382		0.76001		0.435056		0.393241		0.393879		0.294148		0.556812
90.69	-2.0335		2.46741		2.97728		2.27983		1.69627		1.03246		0.756401		0.436217		0.391089		0.392704		0.295323		0.561893
90.79	-2.03996		2.45599		2.96692		2.27534		1.69404		1.03158		0.755524		0.433289		0.390892		0.391339		0.295321		0.555934
90.89	-2.04815		2.44671		2.95395		2.26909		1.68632		1.02503		0.75299		0.432602		0.392067		0.387136		0.299808		0.550662
90.99	-2.0548		2.44075		2.9435		2.26548		1.68427		1.02572		0.75093		0.430448		0.394417		0.388707		0.300983		0.550662
91.09	-2.06662		2.43002		2.93196		2.25874		1.67792		1.02631		0.747513		0.427431		0.395972		0.388508		0.294734		0.551448
91.19	-2.07882		2.41995		2.92747		2.25473		1.67665		1.02347		0.74771		0.42939		0.392357		0.383625		0.296299		0.551632
91.29	-2.08606		2.40813		2.92064		2.2523		1.66885		1.02308		0.745566		0.428894		0.392562		0.383824		0.298831		0.548709
91.39	-2.1008		2.40228		2.91323		2.24282		1.66562		1.0185		0.744101		0.428306		0.391579		0.386555		0.297656		0.546665
91.49	-2.10442		2.4017		2.90306		2.2397		1.66279		1.0141		0.739501		0.426939		0.392159		0.388318		0.300006		0.550556
91.59	-2.1082		2.39182		2.89124		2.23442		1.65967		1.01527		0.737449		0.427428		0.391288		0.383229		0.298251		0.550571
91.69	-2.11759		2.38314		2.88128		2.22856		1.6575		1.0134		0.741363		0.428789		0.388154		0.384312		0.297077		0.54929
91.79	-2.12422		2.37522		2.87221		2.22066		1.65351		1.01068		0.737167		0.432311		0.385827		0.387234		0.301174		0.545589
91.89	-2.12968		2.36088		2.86878		2.21441		1.65301		1.01224		0.742919		0.428804		0.385619		0.385579		0.305866		0.544803
91.99	-2.13917		2.35354		2.86175		2.2104		1.65019		1.00629		0.737854		0.424104		0.384156		0.38773		0.307041		0.544711
92.09	-2.15128		2.34748		2.85356		2.20865		1.64697		1.00248		0.739312		0.423522		0.378289		0.391637		0.306064		0.545871
92.19	-2.15782		2.33714		2.84642		2.20141		1.64032		1.00501		0.742142		0.421768		0.382402		0.3886		0.303912		0.546466
92.29	-2.17345		2.32805		2.83929		2.19653		1.63534		1.00101		0.738143		0.420593		0.385919		0.393483		0.305659		0.545971
92.39	-2.17687		2.3222		2.83393		2.1941		1.63447		0.996214		0.739302		0.417465		0.386696		0.393879		0.306742		0.538257
92.49	-2.18313		2.31674		2.8263		2.19204		1.62831		0.999549		0.738342		0.421569		0.387092		0.392507		0.309481		0.542362
92.59	-2.19054		2.30217		2.81967		2.18208		1.62812		0.99632		0.737457		0.421571		0.382591		0.392217		0.312015		0.542569
92.69	-2.20293		2.29467		2.80872		2.17749		1.625		0.99476		0.736282		0.419907		0.387475		0.395152		0.309879		0.547245
92.79	-2.21348		2.28782		2.80052		2.17407		1.62158		0.991446		0.732085		0.419526		0.384835		0.393589		0.311724		0.543727
92.89	-2.2248		2.2801		2.79135		2.17477		1.61855		0.992316		0.734039		0.418731		0.385429		0.391834		0.309673		0.540698
92.99	-2.23713		2.26879		2.78294		2.16479		1.61601		0.989781		0.732575		0.418349		0.385429		0.392704		0.314167		0.544407
93.09	-2.24095		2.26008		2.77738		2.16274		1.61043		0.983617		0.730224		0.414444		0.38279		0.395054		0.31612		0.548511
93.19	-2.24912		2.25072		2.77016		2.16304		1.61357		0.982948		0.731308		0.417374		0.382593		0.395535		0.319828		0.546756
93.29	-2.2541		2.24153		2.76496		2.15319		1.60439		0.982945		0.73346		0.41571		0.378885		0.394954		0.320805		0.546169
93.39	-2.26377		2.23235		2.75551		2.15405		1.60869		0.977669		0.729645		0.419219		0.380637		0.395535		0.323155		0.541385
93.49	-2.26476		2.22279		2.7515		2.14585		1.60155		0.976499		0.726028		0.423326		0.383567		0.400028		0.323933		0.539829
93.59	-2.27296		2.22004		2.74954		2.14186		1.5997		0.975225		0.727981		0.419129		0.384543		0.398762		0.320315		0.542561
93.69	-2.27725		2.21303		2.74905		2.13852		1.59814		0.972595		0.725838		0.419129		0.382788		0.397984		0.317783		0.543338
93.79	-2.28457		2.20296		2.74105		2.13481		1.58885		0.975714		0.722213		0.417954		0.382501		0.40189		0.320316		0.543232
93.89	-2.29121		2.19476		2.73656		2.13726		1.58222		0.970345		0.723785		0.414734		0.383279		0.398274		0.322468		0.546756
93.99	-2.30391		2.18811		2.72835		2.13403		1.5835		0.969276		0.722611		0.412979		0.384454		0.396519		0.32149		0.545002
94.09	-2.31357		2.17552		2.72612		2.12964		1.58426		0.960774		0.722816		0.410829		0.382301		0.400806		0.323245		0.546176
94.19	-2.3133		2.17093		2.72054		2.12046		1.57793		0.960875		0.720855		0.411316		0.377616		0.401203		0.325		0.543628
94.29	-2.32519		2.15989		2.71565		2.1186		1.57411		0.964682		0.718705		0.408386		0.375464		0.400029		0.329112		0.546361
94.39	-2.33586		2.15257		2.71009		2.11537		1.57226		0.95784		0.719788		0.405654		0.372337		0.402379		0.33028		0.547543
94.49	-2.33878		2.14193		2.70492		2.11138		1.57206		0.961952		0.721343		0.408586		0.371162		0.40189		0.3297		0.550663
94.59	-2.35216		2.13957		2.70032		2.1061		1.57158		0.956381		0.718307		0.403016		0.374002		0.401493		0.326755		0.550663
94.69	-2.35772		2.13402		2.69838		2.106		1.56444		0.953451		0.718704		0.403596		0.372445		0.400318		0.328525		0.548221
94.79	-2.36369		2.1221		2.69026		2.1018		1.56357		0.949827		0.720466		0.405166		0.372827		0.403843		0.32774		0.548221
94.89	-2.3757		2.11771		2.68509		2.10015		1.5583		0.95365		0.717056		0.403504		0.371072		0.40433		0.328616		0.547046
94.99	-2.38574		2.10003		2.68403		2.09381		1.55518		0.947104		0.717827		0.407013		0.372247		0.410382		0.328036		0.548222
95.09	-2.39162		2.09711		2.68139		2.08569		1.55527		0.942618		0.718216		0.404679		0.373804		0.413899		0.328814		0.550556
95.19	-2.40205		2.08479		2.67299		2.08091		1.55234		0.938026		0.71695		0.405946		0.373116		0.409695		0.327639		0.555744
95.29	-2.41054		2.07865		2.66859		2.07984		1.54384		0.938507		0.713241		0.403503		0.372536		0.412235		0.329989		0.557505
95.39	-2.41219		2.06868		2.66507		2.07592		1.54276		0.936554		0.712157		0.405838		0.374886		0.413997		0.331354		0.563159
95.49	-2.41916		2.06381		2.65335		2.06987		1.54277		0.932357		0.715485		0.406233		0.374489		0.414882		0.331744		0.561404
95.59	-2.4207		2.05696		2.65471		2.06616		1.53622		0.931387		0.712555		0.407408		0.370874		0.41351		0.331943		0.564921
95.69	-2.42923		2.0512		2.65336		2.0651		1.52617		0.928839		0.712364		0.402825		0.368927		0.414096		0.332233		0.558475
95.79	-2.43546		2.04632		2.64311		2.06069		1.52949		0.926405		0.714508		0.407312		0.368034		0.412433		0.334186		0.560031
95.89	-2.44599		2.04162		2.63811		2.05748		1.52333		0.92571		0.71421		0.405555		0.368629		0.414768		0.332233		0.564136
95.99	-2.45292		2.03871		2.63286		2.04916		1.51483		0.923469		0.710313		0.406142		0.36843		0.418293		0.333988		0.565311
96.09	-2.45927		2.02962		2.62923		2.05191		1.51913		0.920745		0.707275		0.406922		0.369605		0.413501		0.335163		0.565021
96.19	-2.46552		2.02786		2.62514		2.04049		1.5123		0.921027		0.704743		0.402716		0.368735		0.417606		0.336918		0.564823
96.29	-2.46962		2.01536		2.62102		2.03892		1.51269		0.916435		0.706498		0.402329		0.371072		0.418491		0.337116		0.565998
96.39	-2.48105		2.0138		2.61625		2.03764		1.50908		0.916443		0.703568		0.405259		0.371652		0.420445		0.332233		0.564336
96.49	-2.48301		2.01429		2.61351		2.03052		1.51092		0.913215		0.70475		0.402038		0.373314		0.421222		0.333408		0.567263
96.59	-2.49249		2.00149		2.61146		2.02729		1.50557		0.912148		0.70845		0.399506		0.371171		0.421802		0.33037		0.569797
96.69	-2.50361		2.00091		2.60199		2.01901		1.50127		0.904626		0.702698		0.397841		0.370781		0.424152		0.330965		0.569804
96.79	-2.50995		1.99368		2.59642		2.02026		1.50175		0.910485		0.702889		0.398621		0.367744		0.426304		0.331744		0.572146
96.89	-2.51701		1.98548		2.59262		2.01499		1.49481		0.910285		0.700347		0.40155		0.368141		0.425808		0.332339		0.568149
96.99	-2.52307		1.97953		2.59388		2.0108		1.49463		0.908531		0.698485		0.398618		0.365608		0.425617		0.327343		0.57146
97.09	-2.52579		1.97474		2.5851		2.00532		1.49491		0.902184		0.702393		0.395691		0.365991		0.425617		0.334964		0.575359
97.19	-2.53116		1.9724		2.58617		1.9979		1.48915		0.904137		0.703378		0.396181		0.367166		0.424839		0.335942		0.580936
97.29	-2.53818		1.96418		2.58236		1.99449		1.48779		0.894661		0.708252		0.396181		0.364616		0.424931		0.338871		0.581333
97.39	-2.54638		1.95745		2.57367		1.99458		1.48242		0.896225		0.709244		0.396761		0.365516		0.428058		0.334674		0.584065
97.49	-2.55302		1.95179		2.56773		1.99145		1.48144		0.893393		0.706206		0.39647		0.368431		0.429813		0.333904		0.579562
97.59	-2.55369		1.94632		2.56399		1.98746		1.47694		0.893012		0.706009		0.394126		0.368431		0.427669		0.338579		0.5824
97.69	-2.56016		1.94486		2.56489		1.98696		1.47547		0.893783		0.707184		0.388171		0.36824		0.42699		0.336626		0.579471
97.79	-2.56505		1.93811		2.56166		1.98101		1.47812		0.894661		0.707184		0.387786		0.366189		0.429721		0.334673		0.584155
97.89	-2.56867		1.93499		2.55208		1.9728		1.46944		0.887916		0.704147		0.385733		0.364816		0.428057		0.331545		0.58475
97.99	-2.57384		1.93216		2.55092		1.97006		1.47147		0.889		0.705917		0.386902		0.365411		0.430393		0.333895		0.585917
98.09	-2.58498		1.92201		2.54574		1.96715		1.4745		0.88627		0.702301		0.387482		0.364236		0.429035		0.335253		0.581424
98.19	-2.58595		1.91946		2.53714		1.95923		1.467		0.883247		0.697907		0.388657		0.363548		0.429035		0.332235		0.583568
98.29	-2.59385		1.91243		2.53411		1.95172		1.4664		0.876792		0.696145		0.38945		0.362374		0.426593		0.332424		0.588642
98.39	-2.59834		1.90784		2.5224		1.94634		1.45927		0.880302		0.692444		0.387678		0.356909		0.423663		0.332234		0.592166
98.49	-2.60636		1.90023		2.51527		1.94253		1.45848		0.878845		0.691858		0.385238		0.358084		0.423862		0.332234		0.589725
98.59	-2.61091		1.8964		2.50696		1.93794		1.45468		0.877374		0.695557		0.385438		0.357994		0.427769		0.332234		0.589336
98.69	-2.62423		1.89604		2.5017		1.93442		1.44853		0.875229		0.692338		0.383576		0.359155		0.430881		0.327549		0.588168
98.79	-2.62461		1.88811		2.49494		1.9317		1.44746		0.874549		0.691758		0.385041		0.360032		0.42728		0.327749		0.584353
98.89	-2.63175		1.88089		2.49291		1.923		1.44501		0.869864		0.691857		0.388174		0.36316		0.430987		0.321094		0.586704
98.99	-2.63271		1.87933		2.48432		1.9151		1.44375		0.873175		0.693802		0.385924		0.36239		0.426685		0.325786		0.583471
99.09	-2.6433		1.87816		2.47659		1.9101		1.44491		0.868973		0.695176		0.385924		0.365302		0.428348		0.323931		0.583867
99.19	-2.64542		1.87025		2.4768		1.90962		1.43906		0.872399		0.693993		0.384749		0.365699		0.42992		0.321399		0.58562
99.29	-2.65439		1.86867		2.47513		1.90288		1.43671		0.868103		0.694291		0.388369		0.361307		0.428546		0.319629		0.58621
[truncated: 824 more rows]

## Sheet: Fig. 3b (A3.10 Equil)
A3.10-DQ8-HIPL11C Equilibrium
[truncated: 21 more rows]

## Sheet: Supplementary Fig. 3 (A3.10)
A3.10-DQ8-HIP Sensor curve
[truncated: 2,137 more rows]

## Sheet: Supplementary Fig. 3 (A3.10 Eq)
A3.10-DQ8-HIP Equilibrium
[truncated: 25 more rows]

[truncated: 50 more sheets: Supplementary Fig. 4d (A3.10), Fig. 3a (A1.9), Fig. 3a (A1.9 Equil), Fig. 3b (A1.9), Fig. 3b (A1.9 Equil), Supplementary Fig. 3 (A1.9), Supplementary Fig. 3 (A1.9 Equ), A1.9-DQ8-gliaa1 sensor, Fig. 3a (A2.13), Fig. 3a (A2.13 Equil), Fig. 3b (A2.13), Fig. 3b (A2.13 Equil), Supplementary Fig. 3 (A2.13), Supplementary Fig. 3 (A2.13 Eq), A2.13-DQ8-Gliaa1 sensor, Fig. 3a (A5.5), Fig. 3a (A5.5 Equil), Fig. 3b (A5.5), Fig. 3b (A5.5 Equil), Supplementary Fig. 3 (A5.5) …]
