# Supplementary material for: T cell receptor recognition of hybrid insulin peptides bound to HLA-DQ8
Source: Nat Commun. 2021 Aug 25;12:5110. doi: 10.1038/s41467-021-25404-x (PMC8387461; doi:10.1038/s41467-021-25404-x)
Supplement: Supplementary file 5 — Source Data [file 41467_2021_25404_MOESM5_ESM.zip › Source Data/Source_data_Supp_Fig_1_TCR_Transduced_T_cell_stimulation.xlsx]

## Sheet: Supplementary Fig. 1a (A3.10)
A3.10	C-peptide
9031	0.016	0.08	0.4	2	10	50	100	anti-DQ	glia-α1	T cell + pep	T cell only
2203	2379	2701	2467.5	2382	2323.5	2037.5		1515.5	2022	864.5	899		Number of families	1
1854	2007.5	2063	2076	2110	2243.5	2178.5	2418	2100	2020.5	891	858		Number of comparisons per family	7
1841	1919	2249.5	1977.5	2238	1908.5	2317	4214		1768.5	986	1013		Alpha	0.05
2164	2245	2516	2152.5	2271.5	3312.5	2179	2658.5	2047.5	2278	836.5	853
													Holm-Šídák's multiple comparisons test	Predicted (LS) mean diff.	Below threshold?	Summary	Adjusted P Value	A-?
													9031 vs. 0.016	-122.1	No	ns	0.9186	B	0.016
													9031 vs. 0.08	-366.9	No	ns	0.6789	C	0.08
													9031 vs. 0.4	-152.9	No	ns	0.9186	D	0.4
													9031 vs. 2	-234.9	No	ns	0.8786	E	2
													9031 vs. 10	-431.5	No	ns	0.5884	F	10
													9031 vs. 50	-162.5	No	ns	0.9186	G	50
													9031 vs. 100	-1089	Yes	*	0.0122	H	100
A3.10	HIP
9031	0.016	0.08	0.4	2	10	50	anti-DQ	glia-α1	T cell + pep	T cell only
2203	5033	6568.5	8363.5	9465.5	9587.5	7236	1720	2022	957.5	899			Number of families	1
1854	3315.5	4561.5	5788.5	6898.5	7534.5	7435	4394	2020.5	918.5	858			Number of comparisons per family	8
1841	4072.5	5373.5	6545.5	7597	7900	7940	4852	1768.5	986	1013			Alpha	0.05
													Holm-Šídák's multiple comparisons test	Mean Diff.	Below threshold?	Summary	Adjusted P Value	A-?
													9031 vs. 0.016	-2174	Yes	*	0.0432	B	0.016
													9031 vs. 0.08	-3535	Yes	**	0.0016	C	0.08
													9031 vs. 0.4	-4933	Yes	****	<0.0001	D	0.4
													9031 vs. 2	-6021	Yes	****	<0.0001	E	2
													9031 vs. 10	-6375	Yes	****	<0.0001	F	10
													9031 vs. 50	-5571	Yes	****	<0.0001	G	50
													9031 vs. anti-DQ	-1689	No	ns	0.0962	H	anti-DQ
													9031 vs. glia-α1	29	No	ns	0.9713	I	glia-α1

## Sheet: Supplementary Fig. 1a (A1.9)
A1.9	C-peptide
9031	0.016	0.08	0.4	2	10	50	100	anti-DQ	glia-α1	T cell + pep	T cell only
1739	1807.5	1882.5	2108	2553.5	3885	5536	6358.5	1390.5	1889.5	943	920
2090.5	2110.5	2227.5	2284	2495	3249	4557.5	6888.5	1508.5	1770	1099.5	1003		Number of families	1
1648.5	1989	2134	2284.5	2866.5	4011	5641.5	6877	1775	1809	889.5	844.5		Number of comparisons per family	8
2026	2126	2273	2226.5	2721	3453	5281.5	6778.5	1975	2151	789	806.5		Alpha	0.05
													Dunnett's multiple comparisons test	Mean Diff.	95.00% CI of diff.	Below threshold?	Summary	Adjusted P Value	A-?
													9031 vs. 0.016	-132.3	-648.5 to 384.0	No	ns	0.9733	B	0.016
													9031 vs. 0.08	-253.3	-769.5 to 263.0	No	ns	0.6228	C	0.08
													9031 vs. 0.4	-349.8	-866.0 to 166.5	No	ns	0.2948	D	0.4
													9031 vs. 2	-783	-1299 to -266.7	Yes	**	0.0015	E	2
													9031 vs. 10	-1774	-2290 to -1257	Yes	****	<0.0001	F	10
													9031 vs. 50	-3378	-3894 to -2862	Yes	****	<0.0001	G	50
													9031 vs. 100	-4850	-5366 to -4333	Yes	****	<0.0001	H	100
A1.9	HIP												9031 vs. anti-DQ	213.8	-302.5 to 730.0	No	ns	0.7727	I	anti-DQ
9031	0.016	0.08	0.4	2	10	50	anti-DQ	glia-α1	T cell + pep	T cell only
1430	2052	2928.5	4271	6217	7210.5	7096	2458	1597	844	697.5
2090.5	3055	4176	6001	7583.5	8862.5	6515	1553	1770	1029.5	1003			Number of families	1
1648.5	3394	4712.5	6802.5	8765	10389.5	9889.5	1599.5	1809	903	844.5			Number of comparisons per family	7
2026	3151	4710.5	7103.5	9062.5	10317.5	9935	3896	2151	807.5	806.5			Alpha	0.05
													Dunnett's multiple comparisons test	Mean Diff.	95.00% CI of diff.	Below threshold?	Summary	Adjusted P Value	A-?
													9031 vs. 0.016	-1114	-2678 to 450.0	No	ns	0.2389	B	0.016
													9031 vs. 0.08	-2333	-3897 to -768.9	Yes	**	0.0022	C	0.08
													9031 vs. 0.4	-4246	-5810 to -2682	Yes	****	<0.0001	D	0.4
													9031 vs. 2	-6108	-7672 to -4544	Yes	****	<0.0001	E	2
													9031 vs. 10	-7396	-8960 to -5832	Yes	****	<0.0001	F	10
													9031 vs. 50	-6560	-8124 to -4996	Yes	****	<0.0001	G	50
													9031 vs. anti-DQ	-577.9	-2142 to 986.4	No	ns	0.8239	H	anti-DQ

## Sheet: Supplementary Fig. 1a (A2.13)
A2.13	C-peptide
9031	0.016	0.08	0.4	2	10	50	100	anti-DQ	glia-α1	T cell + pep	T cell only
1440	1645.5	1765	2065	2586.5	3669	4225.5	4118.5	1217	1461.5	812.5	787		Number of families	1
1484	1676	1916.5	2336	3193.5	4607	6395.5	7312.5	1162	1373	774	715.5		Number of comparisons per family	8
1167.5	1271	1391	1763	2668	3863.5	5672.5	6798	1389	1221	699	675		Alpha	0.05
1310	1430.5	1513.5	1732.5	2449	3532	5561.5	6729	1468.5	1387.5	628	619
1216.5	1292	1413.5	1713.5	2194.5	4369	5880.5	6297.5	796	1282	796	755		Dunnett's multiple comparisons test	Mean Diff.	95.00% CI of diff.	Below threshold?	Summary	Adjusted P Value	A-?
													9031 vs. 0.016	-139.4	-1031 to 752.1	No	ns	0.9977	B	0.016
													9031 vs. 0.08	-276.3	-1168 to 615.2	No	ns	0.9372	C	0.08
													9031 vs. 0.4	-598.4	-1490 to 293.1	No	ns	0.314	D	0.4
													9031 vs. 2	-1295	-2186 to -403.2	Yes	**	0.002	E	2
													9031 vs. 10	-2685	-3576 to -1793	Yes	****	<0.0001	F	10
													9031 vs. 50	-4224	-5115 to -3332	Yes	****	<0.0001	G	50
													9031 vs. 100	-4928	-5819 to -4036	Yes	****	<0.0001	H	100
													9031 vs. anti-DQ	117.1	-774.4 to 1009	No	ns	0.9994	I	anti-DQ
A2.13	HIP
9031	0.016	0.08	0.4	2	10	50	anti-DQ	glia-α1	T cell + pep	T cell only
1440	1672	1913.5	2474.5	3270.5	3940.5	3917	854	1461.5	849	787			Number of families	1
1484	1709.5	1970	2685	3714	4831.5	5185	1213.5	1373	770	715.5			Number of comparisons per family	7
1167.5	1415.5	1950	2984	3859	4997.5	5829.5	1723	1221	696.5	675			Alpha	0.05
1310	1539	1868.5	2742.5	3640.5	4771.5	5086	1590	1387.5	647	619
													Dunnett's multiple comparisons test	Mean Diff.	95.00% CI of diff.	Below threshold?	Summary	Adjusted P Value	A-?
													9031 vs. 0.016	-233.6	-873.0 to 405.7	No	ns	0.8306	B	0.016
													9031 vs. 0.08	-575.1	-1214 to 64.22	No	ns	0.0894	C	0.08
													9031 vs. 0.4	-1371	-2010 to -731.8	Yes	****	<0.0001	D	0.4
													9031 vs. 2	-2271	-2910 to -1631	Yes	****	<0.0001	E	2
													9031 vs. 10	-3285	-3924 to -2646	Yes	****	<0.0001	F	10
													9031 vs. 50	-3654	-4293 to -3015	Yes	****	<0.0001	G	50
													9031 vs. anti-DQ	5.25	-634.1 to 644.6	No	ns	>0.9999	H	anti-DQ

## Sheet: Supplementary Fig. 1a (A5.5)
A5.5	C-peptide
9031	0.016	0.08	0.4	2	10	50	100	anti-DQ	glia-α1	T cell + pep	T cell only
1220.5	1196.5	1582	1332.5	1326.5	1497	1722	3340.5	907.5	1168.5	585.5	655		Number of families	1
1085	1009	1023.5	1041	1070	1214.5	1412.5	1711.5	770	989	501.5	535.5		Number of comparisons per family	8
1181	1242	1254.5	1287	1397.5	1678.5	2487.5	3093	1143.5	1303	765	759		Alpha	0.05
853.5	902	975.5	1010.5	1152.5	1569.5	1866	3725	1014.5	888	674.5	656
1058	1114	1097	1164.5	1261	1537	2710.5	3480	732	1134.5	806	788		Dunnett's multiple comparisons test	Mean Diff.	95.00% CI of diff.	Below threshold?	Summary	Adjusted P Value	A-?
													9031 vs. 0.016	-13.1	-565.6 to 539.4	No	ns	>0.9999	B	0.016
													9031 vs. 0.08	-106.9	-659.4 to 445.6	No	ns	0.9944	C	0.08
													9031 vs. 0.4	-87.5	-640.0 to 465.0	No	ns	0.9976	D	0.4
													9031 vs. 2	-161.9	-714.4 to 390.6	No	ns	0.9525	E	2
													9031 vs. 10	-419.7	-972.2 to 132.8	No	ns	0.2033	F	10
													9031 vs. 50	-960.1	-1513 to -407.6	Yes	***	0.0002	G	50
													9031 vs. 100	-1990	-2543 to -1438	Yes	****	<0.0001	H	100
													9031 vs. anti-DQ	166.1	-386.4 to 718.6	No	ns	0.946	I	anti-DQ
A5.5	HIP
9031	0.016	0.08	0.4	2	10	50	anti-DQ	glia-α1	T cell + pep	T cell only
1220.5	3774	5404	7137.5	9158.5	9356.5	7756	914	1168.5	839.5	655			Number of families	1
1085	2694	3895.5	5680.5	7114	7971	5888.5	1696.5	989	624	535.5			Number of comparisons per family	7
1181	3237.5	4678	6564	8212	8719	8651		1303	758	759			Alpha	0.05
													Dunnett's multiple comparisons test	Predicted (LS) mean diff.	95.00% CI of diff.	Below threshold?	Summary	Adjusted P Value	A-?
													9031 vs. 0.016	-2073	-3592 to -554.4	Yes	**	0.0068	B	0.016
													9031 vs. 0.08	-3497	-5016 to -1978	Yes	****	<0.0001	C	0.08
													9031 vs. 0.4	-5299	-6817 to -3780	Yes	****	<0.0001	D	0.4
													9031 vs. 2	-6999	-8518 to -5481	Yes	****	<0.0001	E	2
													9031 vs. 10	-7520	-9039 to -6001	Yes	****	<0.0001	F	10
													9031 vs. 50	-6270	-7788 to -4751	Yes	****	<0.0001	G	50
													9031 vs. anti-DQ	-229.9	-1948 to 1488	No	ns	0.9978	H	anti-DQ

## Sheet: Supplementary Fig. 1b (ET650-2)
ET650-2	C-peptide
9031	0.016	0.08	0.4	2	10	50	100	anti-DQ	glia-α1	T cell + pep	T cell only		Number of families	1
970.5	1025	1058	1073.5	1180	1235.5	1563	2313	1019	1046	477.5	475.5		Number of comparisons per family	8
962.5	1112.5	1122.5	1149.5	1190	1238.5	1799	2323	601	1210.5	547	507		Alpha	0.05
845.5	893.5	910	907.5	956	1026.5	1226	1516	1009	903.5	280	449
935	965	1039	940	985.5	1072	1390	1897	830	934	329.5	314		Dunnett's multiple comparisons test	Mean Diff.	95.00% CI of diff.	Below threshold?	Summary	Adjusted P Value	A-?
769.5	814.5	820.5	841	849	967.5	1318.5	1805.5	841	811	390	364		9031 vs. 0.016	-65.5	-299.2 to 168.2	No	ns	0.9623	B	0.016
													9031 vs. 0.08	-93.4	-327.1 to 140.3	No	ns	0.8132	C	0.08
													9031 vs. 0.4	-85.7	-319.4 to 148.0	No	ns	0.8665	D	0.4
													9031 vs. 2	-135.5	-369.2 to 98.19	No	ns	0.4653	E	2
													9031 vs. 10	-211.4	-445.1 to 22.29	No	ns	0.0903	F	10
													9031 vs. 50	-562.7	-796.4 to -329.0	Yes	****	<0.0001	G	50
													9031 vs. 100	-1074	-1308 to -840.6	Yes	****	<0.0001	H	100
													9031 vs. anti-DQ	36.6	-197.1 to 270.3	No	ns	0.9977	I	anti-DQ
ET650-2	HIP
9031	0.016	0.08	0.4	2	10	50	anti-DQ	glia-α1	T cell + pep	T cell only			Number of comparisons per family	7
970.5	1617.5	2505.5	4139	5775	7225	7753	1680	1046	507	475.5			Alpha	0.05
1080.5	2162	3198.5	4737.5	6358.5	7230	6275.5	647	1233.5	423	423
845.5	1303.5	2178.5	3532.5	4920.5	5846.5	5957	1931	903.5	462.5	280			Dunnett's multiple comparisons test	Mean Diff.	95.00% CI of diff.	Below threshold?	Summary	Adjusted P Value	A-?
935	1638.5	2808.5	4574	6239	7567.5	7658	2111	934	348.5	314			9031 vs. 0.016	-736.5	-1698 to 225.3	No	ns	0.19	B	0.016
769.5	1562	2616.5	4100.5	5012	5657	4893	1567	811	459.5	364			9031 vs. 0.08	-1741	-2703 to -779.5	Yes	***	0.0002	C	0.08
													9031 vs. 0.4	-3297	-4258 to -2335	Yes	****	<0.0001	D	0.4
													9031 vs. 2	-4741	-5703 to -3779	Yes	****	<0.0001	E	2
													9031 vs. 10	-5785	-6747 to -4823	Yes	****	<0.0001	F	10
													9031 vs. 50	-5587	-6549 to -4625	Yes	****	<0.0001	G	50
													9031 vs. anti-DQ	-667	-1629 to 294.8	No	ns	0.2713	H	anti-DQ

## Sheet: Supplementary Fig. 1b (ET650-4)
ET650-4	C-peptide
9031	0.016	0.08	0.4	2	10	50	100	anti-DQ	glia-α1	T cell + pep	T cell only
1083.5	1115.5	1213	888.5	939	1676	2427.5	3052	789	1175	701	681.5		Number of families	1
1248.5	1256	1279.5	1324	1490	1679	1927	2958	1454	1218	668	665		Number of comparisons per family	8
1210	1260	1272.5	1261	1380	1554	1651	2047	1115.5	1321.5	808.5	600.5		Alpha	0.05
990	1064	1096.5	1098	1127	1235.5	1560.5	1909	1098	1130	582	565.5
													Dunnett's multiple comparisons test	Mean Diff.	95.00% CI of diff.	Below threshold?	Summary	Adjusted P Value	A-?
													9031 vs. 0.016	-40.88	-563.4 to 481.6	No	ns	0.9997	B	0.016
													9031 vs. 0.08	-82.38	-604.9 to 440.1	No	ns	0.9975	C	0.08
													9031 vs. 0.4	-9.875	-532.4 to 512.6	No	ns	>0.9999	D	0.4
													9031 vs. 2	-101	-623.5 to 421.5	No	ns	0.994	E	2
													9031 vs. 10	-403.1	-925.6 to 119.4	No	ns	0.185	F	10
													9031 vs. 50	-758.5	-1281 to -236.0	Yes	**	0.0024	G	50
													9031 vs. 100	-1359	-1881 to -836.0	Yes	****	<0.0001	H	100
													9031 vs. anti-DQ	18.88	-503.6 to 541.4	No	ns	0.9999	I	anti-DQ
ET650-4	HIP
9031	0.016	0.08	0.4	2	10	50	anti-DQ	glia-α1	T cell + pep	T cell only
1763.5	2502.5	3275	4141	5483.5	6180	6763.5	3460	1676.5	1082	1029.5			Number of families	1
1248.5	2298	3416	5152	6913.5	8126	8109	2701	1218	687.5	665			Number of comparisons per family	7
1210	1977.5	2841.5	3750	5222.5	6248	5966	2102	1321.5	816	600.5			Alpha	0.05
990	1965	2845.5	4146.5	5296.5	6096	5450	1951	1130	629.5	565.5
1360	2235	3185.5	4430.5	6104	7515.5	7947.5	2902	1340	828	770.5			Dunnett's multiple comparisons test	Mean Diff.	95.00% CI of diff.	Below threshold?	Summary	Adjusted P Value	A-?
													9031 vs. 0.016	-881.2	-1725 to -37.62	Yes	*	0.0378	B	0.016
													9031 vs. 0.08	-1798	-2642 to -954.7	Yes	****	<0.0001	C	0.08
													9031 vs. 0.4	-3010	-3853 to -2166	Yes	****	<0.0001	D	0.4
													9031 vs. 2	-4490	-5333 to -3646	Yes	****	<0.0001	E	2
													9031 vs. 10	-5519	-6362 to -4675	Yes	****	<0.0001	F	10
													9031 vs. 50	-5533	-6376 to -4689	Yes	****	<0.0001	G	50
													9031 vs. anti-DQ	-1309	-2152 to -465.2	Yes	**	0.0011	H	anti-DQ

## Sheet: Supplementary Fig. 1b (ET650-5)
ET650-5	C-peptide
9031	0.016	0.08	0.4	2	10	50	100	anti-DQ	glia-α1	T cell + pep	T cell only
1466	1470	1512.5	1512.5	1476	1554.5	1391.5	1482	1357.5	1376.5	807	825
1620.5	1639	1635	1666.5	1694	1659	1640	1642.5	1440.5	1517	896	886
1177.5	1331.5	1344.5	1324.5	1361.5	1347	1363.5	1234.5	1195.5	1269	654	623
1287	1349	1339	1323.5	1337.5	1367	1344	1313.5	1292	1394	701	741
ET650-5	HIP
9031	0.016	0.08	0.4	2	10	50	anti-DQ	glia-α1	T cell + pep	T cell only
1466	2128.5	3019.5	4422.5	5599	6804.5	7306.5	2943	1376.5	792.5	825			Number of families	1
1620.5	2154	2929.5	4072	5619.5	6574.5	7149	2639	1517	896.5	886			Number of comparisons per family	7
1177.5	2369	3360.5	4806.5	6334.5	7365.5	6954	1151	1269	644.5	623			Alpha	0.05
1287	2010.5	3202	4858.5	6567	7579	7784	2182.5	1394	685.5	741
													Dunnett's multiple comparisons test	Mean Diff.	95.00% CI of diff.	Below threshold?	Summary	Adjusted P Value	A-?
													9031 vs. 0.016	-777.8	-1636 to 80.21	No	ns	0.086	B	0.016
													9031 vs. 0.08	-1740	-2598 to -882.2	Yes	****	<0.0001	C	0.08
													9031 vs. 0.4	-3152	-4010 to -2294	Yes	****	<0.0001	D	0.4
													9031 vs. 2	-4642	-5500 to -3784	Yes	****	<0.0001	E	2
													9031 vs. 10	-5693	-6551 to -4835	Yes	****	<0.0001	F	10
													9031 vs. 50	-5911	-6769 to -5053	Yes	****	<0.0001	G	50
													9031 vs. anti-DQ	-841.1	-1699 to 16.84	No	ns	0.0562	H	anti-DQ

## Sheet: Supplementary Fig. 1b (ET672-1)
ET672-1	C-peptide
9031	0.016	0.08	0.4	2	10	50	100	anti-DQ	glia-α1	T cell + pep	T cell only
1796.5	1987	1966.5	2115	2258.5	2483	3338	4662	1548.5	1729	1445	1390		Number of families	1
1218	1251.5	1276	1535.5	1749	2922	4684.5	6092.5	1139	654	1049	868.5		Number of comparisons per family	8
1256	1323.5	1328.5	1394.5	1596	2081	2834.5	4197	1333.5	1340.5	1083.5	970.5		Alpha	0.05
1552.5	1653	2110	1756	1870.5	2132	3302	4730.5	1578	1606	1072.5	1022.5
1277.5	1290.5	1289	1357.5	1455.5	1790.5	3117.5	4460.5	1289	1289	1053	908.5		Dunnett's multiple comparisons test	Mean Diff.	95.00% CI of diff.	Below threshold?	Summary	Adjusted P Value	A-?
1331.5	1486	1717.5	1748.5	2163.5	3818	4482.5	5515.5	1303	1462	1126.5	1110.5		9031 vs. 0.016	-93.25	-753.5 to 567.0	No	ns	0.9994	B	0.016
													9031 vs. 0.08	-209.3	-869.5 to 451.0	No	ns	0.9348	C	0.08
													9031 vs. 0.4	-245.8	-906.1 to 414.4	No	ns	0.8653	D	0.4
													9031 vs. 2	-443.5	-1104 to 216.8	No	ns	0.3199	E	2
													9031 vs. 10	-1132	-1793 to -472.1	Yes	***	0.0002	F	10
													9031 vs. 50	-2221	-2881 to -1561	Yes	****	<0.0001	G	50
													9031 vs. 100	-3538	-4198 to -2877	Yes	****	<0.0001	H	100
													9031 vs. anti-DQ	40.17	-620.1 to 700.4	No	ns	0.9997	I	anti-DQ
ET672-1	HIP
9031	0.016	0.08	0.4	2	10	50	anti-DQ	glia-α1	T cell + pep	T cell only
1796.5	3494	5398	7861	10462.5	11560	11377	11218		1729	1492.5	1390		Number of families	1
2587.5	4537.5	6850.5	9191.5	10820	11471.5	11025.5	10363		2443.5	1961	1931.5		Number of comparisons per family	8
1256	2519.5	4652	7273	9185.5	9496	9411	8664		1340.5	1096.5	970.5		Alpha	0.05
1552.5	2872	4921	7624	10255.5	11167.5	11429	11391.5	5763.5	1606	1102.5	1022.5
1277.5	2672.5	4486.5	7391	9452	10040.5	9683	8821	2471.5	1289	1059.5	908.5		Dunnett's multiple comparisons test	Predicted (LS) mean diff.	95.00% CI of diff.	Below threshold?	Summary	Adjusted P Value	A-?
													9031 vs. 0.0032	-1525	-2532 to -517.9	Yes	**	0.0013	B	0.0032
													9031 vs. 0.016	-3568	-4575 to -2560	Yes	****	<0.0001	C	0.016
													9031 vs. 0.08	-6174	-7181 to -5167	Yes	****	<0.0001	D	0.08
													9031 vs. 0.4	-8341	-9348 to -7334	Yes	****	<0.0001	E	0.4
													9031 vs. 2	-9053	-10060 to -8046	Yes	****	<0.0001	F	2
													9031 vs. 10	-8891	-9898 to -7884	Yes	****	<0.0001	G	10
													9031 vs. 50	-8398	-9405 to -7390	Yes	****	<0.0001	H	50
													9031 vs. anti-DQ	-2657	-4022 to -1291	Yes	****	<0.0001	I	anti-DQ

## Sheet: Supplementary Fig. 1c (A3.10)
A3.10	Cpeptide
9031	0.016	0.08	0.4	2	10	50	100	anti-DQ	glia-α1	T cell +pep	T cell only
1	1.07989	1.22606	1.12006	1.08125	1.0547	0.924875		0.687926	0.917839	0.392419	0.40808		Number of families	1
1	1.03743	1.16266	0.994686	1.04968	1.53073	1.00693	1.22851	0.946165	1.05268	0.386553	0.394177		Number of comparisons per family	8
1	1.08279	1.11273	1.11974	1.13808	1.21009	1.17503	1.30421	1.13269	1.08981	0.480583	0.462783		Alpha	0.05
1	1.04237	1.22189	1.07414	1.21564	1.03666	1.25856	2.28897		0.960619	0.535578	0.550244
													Dunnett's multiple comparisons test	Predicted (LS) mean diff.	95.00% CI of diff.	Below threshold?	Summary	Adjusted P Value	A-?
													9031 vs. 0.016	-0.06062	-0.4776 to 0.3564	No	ns	0.9994	B	0.016
													9031 vs. 0.08	-0.1808	-0.5979 to 0.2362	No	ns	0.7437	C	0.08
													9031 vs. 0.4	-0.07716	-0.4942 to 0.3399	No	ns	0.9952	D	0.4
													9031 vs. 2	-0.1212	-0.5382 to 0.2959	No	ns	0.9518	E	2
													9031 vs. 10	-0.208	-0.6251 to 0.2090	No	ns	0.6145	F	10
													9031 vs. 50	-0.09135	-0.5084 to 0.3257	No	ns	0.9905	G	50
													9031 vs. 100	-0.6072	-1.058 to -0.1568	Yes	**	0.0048	H	100
													9031 vs. anti-DQ	0.07774	-0.3727 to 0.5282	No	ns	0.9971	I	anti-DQ
A3.10	HIP
9031	0.016	0.08	0.4	2	10	50	anti-DQ	glia-α1	T cell +pep	T cell only
1	2.28461	2.98162	3.79641	4.29664	4.35202	3.28461	0.780754	0.917839	0.434635	0.40808			Number of families	1
1	1.7883	2.46036	3.12217	3.72087	4.06392	4.01025	2.37001	1.08981	0.495415	0.462783			Number of comparisons per family	7
1	2.21211	2.91879	3.5554	4.12656	4.29115	4.31287	2.63552	0.960619	0.535578	0.550244			Alpha	0.05
													Dunnett's multiple comparisons test	Mean Diff.	95.00% CI of diff.	Below threshold?	Summary	Adjusted P Value	A-?
													9031 vs. 0.016	-1.095	-2.190 to -5.623e-005	Yes	*	0.05	B	0.016
													9031 vs. 0.08	-1.787	-2.882 to -0.6920	Yes	**	0.0015	C	0.08
													9031 vs. 0.4	-2.491	-3.586 to -1.396	Yes	****	<0.0001	D	0.4
													9031 vs. 2	-3.048	-4.143 to -1.953	Yes	****	<0.0001	E	2
													9031 vs. 10	-3.236	-4.331 to -2.141	Yes	****	<0.0001	F	10
													9031 vs. 50	-2.869	-3.964 to -1.774	Yes	****	<0.0001	G	50
													9031 vs. anti-DQ	-0.9288	-2.024 to 0.1662	No	ns	0.1127	H	anti-DQ

## Sheet: Supplementary Fig. 1c (A1.9)
A1.9	Cpeptide
9031	0.016	0.08	0.4	2	10	50	100	anti-DQ	glia-α1	T cell +pep	T cell only		Number of families	1
1	1.03939	1.08252	1.21219	1.46837	2.23404	3.18344	3.65641	0.799597	1.08654	0.542266	0.52904		Number of comparisons per family	8
1	1.00957	1.06553	1.09256	1.19349	1.55417	2.1801	3.29514	0.721598	0.846687	0.525951	0.47979		Alpha	0.05
1	1.20655	1.29451	1.38581	1.73885	2.43312	3.4222	4.17167	1.07674	1.09736	0.539581	0.512284
1	1.04936	1.12192	1.09896	1.34304	1.70434	2.60686	3.34576	0.974827	1.0617	0.389437	0.398075		Dunnett's multiple comparisons test	Mean Diff.	95.00% CI of diff.	Below threshold?	Summary	Adjusted P Value	A-?
													9031 vs. 0.016	-0.07622	-0.4870 to 0.3346	No	ns	0.9948	B	0.016
													9031 vs. 0.08	-0.1411	-0.5519 to 0.2697	No	ns	0.8884	C	0.08
													9031 vs. 0.4	-0.1974	-0.6082 to 0.2134	No	ns	0.6428	D	0.4
													9031 vs. 2	-0.4359	-0.8467 to -0.02513	Yes	*	0.0341	E	2
													9031 vs. 10	-0.9814	-1.392 to -0.5706	Yes	****	<0.0001	F	10
													9031 vs. 50	-1.848	-2.259 to -1.437	Yes	****	<0.0001	G	50
													9031 vs. 100	-2.617	-3.028 to -2.206	Yes	****	<0.0001	H	100
													9031 vs. anti-DQ	0.1068	-0.3040 to 0.5176	No	ns	0.971	I	anti-DQ
A1.9	HIP
9031	0.016	0.08	0.4	2	10	50	anti-DQ	glia-α1	T cell +pep	T cell only			Number of families	1
1	1.43497	2.0479	2.98671	4.34755	5.04231	4.96224	1.71888	1.11678	0.59021	0.487762			Number of comparisons per family	7
1	1.46137	1.99761	2.87061	3.6276	4.23942	3.11648	0.742884	0.846687	0.492466	0.47979			Alpha	0.05
1	2.05884	2.85866	4.12648	5.31695	6.3024	5.99909	0.970276	1.09736	0.547771	0.512284
1	1.55528	2.32502	3.50617	4.4731	5.09255	4.90375	1.923	1.0617	0.398569	0.398075			Dunnett's multiple comparisons test	Mean Diff.	95.00% CI of diff.	Below threshold?	Summary	Adjusted P Value	A-?
													9031 vs. 0.016	-0.6276	-1.585 to 0.3295	No	ns	0.3111	B	0.016
													9031 vs. 0.08	-1.307	-2.264 to -0.3502	Yes	**	0.005	C	0.08
													9031 vs. 0.4	-2.372	-3.330 to -1.415	Yes	****	<0.0001	D	0.4
													9031 vs. 2	-3.441	-4.398 to -2.484	Yes	****	<0.0001	E	2
													9031 vs. 10	-4.169	-5.126 to -3.212	Yes	****	<0.0001	F	10
													9031 vs. 50	-3.745	-4.702 to -2.788	Yes	****	<0.0001	G	50
													9031 vs. anti-DQ	-0.3388	-1.296 to 0.6183	No	ns	0.8491	H	anti-DQ

[truncated: 46 more sheets: Supplementary Fig. 1c (A2.13), Supplementary Fig. 1c (A5.5), Supplementary Fig. 1d (ET650-2), Supplementary Fig. 1d (ET650-4), Supplementary Fig. 1d (ET650-5), Supplementary Fig. 1d (ET672-1), Supplementary Fig. 1e CD3-CD28, Supplementary Fig. 1f (SP3.4), ET650-2 exp1, ET650-2 exp2, ET650-2 exp3, ET650-2 exp4, ET650-2 exp5, ET650-4 exp1, ET650-4 Exp2, ET650-4 Exp3, ET650-4 Exp4, ET650-4-HIP Exp5, ET650-5. Exp1, ET650-5 exp2 …]
